# Supplementary material for: Identification of Single Nucleotide Polymorphisms Regulating Peripheral Blood mRNA Expression with Genome-Wide Significance: An eQTL Study in the Japanese Population
Source: PLoS One. 2013 Jan 24;8(1):e54967. doi: 10.1371/journal.pone.0054967 (PMC3554677; doi:10.1371/journal.pone.0054967)
Supplement: Table S1 — Significant SNP-probe pairs. The SNP-probe pair selection procedure generated 1,554 significant pairs, consisted of 1,153 SNPs, defined as eQTL SNPs, and 185 probes. (XLSX) [file pone.0054967.s001.xlsx]

## Sheet: TableS1
Table S1: SNP-probe pairs with significant correlations
Probe									SNP							Number of Subjects					Spearman's correlation
ID	Chr	Location		Gene					ID	Chr	Position	Gene	SNP type	eQTL type		n1	n2	n3	Total		ρ1	ρ2	ρ3	Average ρ	P value
				Gene Symbol	Location
		Start	End		Chr	Start	End
A_23_P63343	1	7830416	7830475	UTS2	1	7836159	7830262		rs12068202	1	7883881		intergenic	cis		24	24	28	76		0.633473	0.792569	0.731564	0.725837	1.18938e-13
A_24_P45620	1	7830476	7832293	UTS2	1	7836159	7830262		rs12068202	1	7883881		intergenic	cis		24	24	28	76		0.648995	0.797905	0.731564	0.731889	5.8816e-14
A_24_P298946	1	147381714	147381778	NBPF1	1	16812569	16762999		rs11650939	17	4801357	ENO3	3' near gene	trans		24	24	28	76		0.877496	0.836743	0.704664	0.813089	4.62202e-19
									rs1476602	17	4826303	CAMTA2	intron	trans		24	24	28	76		0.877496	0.836743	0.704664	0.813089	4.62202e-19
									rs2286010	17	4830503	CAMTA2	intron	trans		24	24	28	76		0.877496	0.836743	0.704664	0.813089	4.62202e-19
									rs1004065	17	4844888	KIF1C	intron	trans		24	24	28	76		-0.877496	-0.824621	-0.59732	-0.7836	5.89855e-17
									rs2240289	17	4845851	KIF1C	intron	trans		24	24	28	76		-0.877496	-0.750555	-0.399157	-0.713533	4.70861e-13
									rs238282	17	4862852	KIF1C	intron	trans		24	24	28	76		-0.877496	-0.836743	-0.59732	-0.788323	2.85877e-17
									rs346820	17	4876556	SLC52A1	3' near gene	trans		24	24	28	76		0.877496	0.836743	0.459989	0.760065	1.6941e-15
A_23_P358714	1	109550825	109550884	KIAA1324	1	109458056	109547376		rs649539	1	109507916	KIAA1324	intron	cis		24	24	28	76		0.572006	0.848579	0.693922	0.723841	1.49426e-13
	1	109550825	109550884	KIAA1324	1	109458056	109547376		rs17014495	1	109515926	KIAA1324	intron	cis		24	24	28	76		0.572006	0.893819	0.607719	0.725989	1.1688e-13
A_24_P54131	1	114257496	114257555	DCLRE1B	1	114249561	114258215		rs6674384	1	114257430	DCLRE1B	3' UTR	cis		24	24	28	76		-0.742957	-0.883176	-0.67007	-0.777857	1.38952e-16
	1	114257496	114257555	DCLRE1B	1	114249561	114258215		rs1217444	1	114260481		intergenic	cis		24	24	28	76		0.742957	0.883176	0.67007	0.777857	1.38952e-16
	1	114257496	114257555	DCLRE1B	1	114249561	114258215		rs11102703	1	114267633		intergenic	cis		24	24	28	76		-0.742957	-0.849208	-0.67007	-0.760225	1.65806e-15
	1	114257496	114257555	DCLRE1B	1	114249561	114258215		rs10494162	1	114274606	HIPK1	intron	cis		24	24	28	76		-0.742957	-0.849208	-0.620125	-0.746582	9.80208e-15
	1	114257496	114257555	DCLRE1B	1	114249561	114258215		rs7519860	1	114284043	HIPK1	intron	cis		24	24	28	76		-0.742957	-0.849208	-0.620125	-0.746582	9.80208e-15
	1	114257496	114257555	DCLRE1B	1	114249561	114258215		rs1503832	1	114291212	HIPK1	intron	cis		24	24	28	76		0.742957	0.849208	0.620125	0.746582	9.80208e-15
	1	114257496	114257555	DCLRE1B	1	114249561	114258215		rs12127377	1	114291496	HIPK1	intron	cis		24	24	28	76		0.742957	0.849208	0.620125	0.746582	9.80208e-15
	1	114257496	114257555	DCLRE1B	1	114249561	114258215		rs1553450	1	114292303	HIPK1	intron	cis		24	24	28	76		0.742957	0.849208	0.620125	0.746582	9.80208e-15
	1	114257496	114257555	DCLRE1B	1	114249561	114258215		rs11102707	1	114295106	HIPK1	intron	cis		24	24	28	76		-0.742957	-0.849208	-0.620125	-0.746582	9.80208e-15
	1	114257496	114257555	DCLRE1B	1	114249561	114258215		rs7545300	1	114305159	HIPK1	intron	cis		24	24	27	75		-0.742957	-0.849208	-0.620356	-0.748055	1.23412e-14
	1	114257496	114257555	DCLRE1B	1	114249561	114258215		rs41302825	1	114306383	HIPK1	intron	cis		24	24	28	76		-0.742957	-0.849208	-0.620125	-0.746582	9.80208e-15
	1	114257496	114257555	DCLRE1B	1	114249561	114258215		rs17852555	1	114306523	HIPK1	synonymous	cis		24	24	28	76		-0.742957	-0.849208	-0.620125	-0.746582	9.80208e-15
	1	114257496	114257555	DCLRE1B	1	114249561	114258215		rs6669370	1	114308198	HIPK1	intron	cis		24	24	28	76		-0.647096	-0.849208	-0.673591	-0.735284	3.92862e-14
	1	114257496	114257555	DCLRE1B	1	114249561	114258215		rs11102708	1	114313158	HIPK1	intron	cis		24	24	28	76		-0.742957	-0.849208	-0.620125	-0.746582	9.80208e-15
	1	114257496	114257555	DCLRE1B	1	114249561	114258215		rs11102709	1	114313606	HIPK1	intron	cis		24	24	28	76		0.742957	0.849208	0.620125	0.746582	9.80208e-15
	1	114257496	114257555	DCLRE1B	1	114249561	114258215		rs10108	1	114317853	HIPK1	intron	cis		24	24	28	76		-0.647096	-0.849208	-0.611072	-0.716707	3.32474e-13
	1	114257496	114257555	DCLRE1B	1	114249561	114258215		rs10494163	1	114322235	OLFML3	5' near gene	cis		24	24	28	76		-0.619522	-0.831912	-0.673591	-0.719671	2.39196e-13
	1	114257496	114257555	DCLRE1B	1	114249561	114258215		rs7364	1	114326184	OLFML3	3' UTR	cis		24	24	28	76		-0.709033	-0.831912	-0.620125	-0.727729	9.5631e-14
A_23_P358438	1	155914748	155914807	FCRL3	1	155937271	155914603		rs6681271	1	155933268	FCRL3	intron	cis		24	24	28	76		0.727881	0.701601	0.757974	0.731524	6.13983e-14
	1	155914748	155914807	FCRL3	1	155937271	155914603		rs7522061	1	155935014	FCRL3	missense	cis		24	24	28	76		0.727881	0.701601	0.757974	0.731524	6.13983e-14
	1	155914748	155914807	FCRL3	1	155937271	155914603		rs945635	1	155936914	FCRL3	5' UTR	cis		24	24	28	76		-0.727881	-0.701601	-0.757974	-0.731524	6.13983e-14
	1	155914748	155914807	FCRL3	1	155937271	155914603		rs7528684	1	155937440	FCRL3	5' near gene	cis		24	24	28	76		0.727881	0.701601	0.757974	0.731524	6.13983e-14
	1	155914748	155914807	FCRL3	1	155937271	155914603		rs11264804	1	155961236		intergenic	cis		24	24	28	76		-0.732423	-0.548416	-0.774491	-0.701119	1.75772e-12
A_23_P74852	1	170629180	170629239	DNM3	1	170077261	170648479		rs6702667	1	170667107	C1orf105	intron	cis		24	24	28	76		-0.752042	-0.656017	-0.693263	-0.702176	1.57533e-12
	1	170629180	170629239	DNM3	1	170077261	170648479		rs10752957	1	170674894	C1orf105	intron	cis		24	24	28	76		-0.752042	-0.656017	-0.693263	-0.702176	1.57533e-12
	1	170629180	170629239	DNM3	1	170077261	170648479		rs1063412	1	170677590	C1orf105	intron	cis		24	24	28	76		0.742737	0.855695	0.69943	0.77168	3.39628e-16
	1	170629180	170629239	DNM3	1	170077261	170648479		rs13932	1	170678391	C1orf105	intron	cis		24	24	27	75		0.742737	0.855695	0.741798	0.785035	7.70695e-17
	1	170629180	170629239	DNM3	1	170077261	170648479		rs3213563	1	170679618	C1orf105	intron	cis		24	24	28	76		-0.742737	-0.855695	-0.69943	-0.77168	3.39628e-16
	1	170629180	170629239	DNM3	1	170077261	170648479		rs2269613	1	170686274	C1orf105	intron	cis		24	24	28	76		0.805293	0.859546	0.69943	0.792688	1.43948e-17
	1	170629180	170629239	DNM3	1	170077261	170648479		rs6691993	1	170693621	C1orf105	intron	cis		24	24	28	76		-0.612433	-0.859546	-0.657916	-0.727645	9.65691e-14
	1	170629180	170629239	DNM3	1	170077261	170648479		rs2901656	1	170701435	C1orf105	intron	cis		24	24	28	76		0.612433	0.859546	0.657916	0.727645	9.65691e-14
	1	170629180	170629239	DNM3	1	170077261	170648479		rs9425329	1	170702474	C1orf105	intron	cis		24	24	28	76		0.612433	0.859546	0.657916	0.727645	9.65691e-14
A_23_P97541	1	205384689	205384748	C4BPA	1	205344230	205384931		rs3813948	1	205336481	C4BPA	intron	cis		24	24	28	76		0.752221	0.766032	0.718851	0.744959	1.20198e-14
	1	205384689	205384748	C4BPA	1	205344230	205384931		rs8942	1	205336542	C4BPA	synonymous	cis		24	24	28	76		-0.752221	-0.658179	-0.718851	-0.712243	5.4164e-13
	1	205384689	205384748	C4BPA	1	205344230	205384931		rs11120211	1	205343002	C4BPA	5' near gene	cis		24	24	28	76		-0.854655	-0.869797	-0.870844	-0.86558	6.30823e-24
	1	205384689	205384748	C4BPA	1	205344230	205384931		rs11120218	1	205345074	C4BPA	intron	cis		24	24	28	76		-0.854655	-0.869797	-0.870844	-0.86558	6.30823e-24
	1	205384689	205384748	C4BPA	1	205344230	205384931		rs2808470	1	205353810	C4BPA	intron	cis		24	24	28	76		-0.854655	-0.77527	-0.870844	-0.839893	2.51077e-21
	1	205384689	205384748	C4BPA	1	205344230	205384931		rs17020983	1	205354920	C4BPA	intron	cis		24	24	28	76		-0.854655	-0.869797	-0.870844	-0.86558	6.30823e-24
A_32_P190404	1	211096662	211096721	FLVCR1-AS1	1	211098052	211092072		rs12124669	1	211061390		intergenic	cis		24	24	28	76		0.798152	0.669894	0.684954	0.721209	2.01301e-13
	1	211096662	211096721	FLVCR1-AS1	1	211098052	211092072		rs1284860	1	211095408		intergenic	cis		24	24	28	76		0.763497	0.87946	0.794458	0.817778	1.97546e-19
	1	211096662	211096721	FLVCR1-AS1	1	211098052	211092072		rs1047881	1	211097781	FLVCR1	5' near gene	cis		24	24	28	76		-0.763497	-0.87946	-0.794458	-0.817778	1.97546e-19
	1	211096662	211096721	FLVCR1-AS1	1	211098052	211092072		rs2220949	1	211097973	FLVCR1	5' near gene	cis		24	24	28	76		-0.721958	-0.87946	-0.794458	-0.807833	1.1655e-18
	1	211096662	211096721	FLVCR1-AS1	1	211098052	211092072		rs963328	1	211104284	FLVCR1	intron	cis		24	24	28	76		-0.855418	-0.882711	-0.808269	-0.849572	3.0011e-22
	1	211096662	211096721	FLVCR1-AS1	1	211098052	211092072		rs1890932	1	211112859	FLVCR1	intron	cis		24	24	28	76		0.688563	0.828216	0.788783	0.775451	1.97488e-16
	1	211096662	211096721	FLVCR1-AS1	1	211098052	211092072		rs2291772	1	211127985	FLVCR1	intron	cis		24	24	28	76		0.688563	0.828216	0.788783	0.775451	1.97488e-16
	1	211096662	211096721	FLVCR1-AS1	1	211098052	211092072		rs3207090	1	211135218	FLVCR1	missense	cis		24	24	28	76		-0.824621	-0.746064	-0.599927	-0.730395	7.01076e-14
	1	211096662	211096721	FLVCR1-AS1	1	211098052	211092072		rs6670064	1	211136043	FLVCR1	3' UTR	cis		24	24	28	76		-0.848528	-0.752537	-0.684644	-0.766903	6.6513e-16
	1	211096662	211096721	FLVCR1-AS1	1	211098052	211092072		rs1284855	1	211137964	FLVCR1	3' UTR	cis		24	24	28	76		-0.824621	-0.746064	-0.599927	-0.730395	7.01076e-14
	1	211096662	211096721	FLVCR1-AS1	1	211098052	211092072		rs1284852	1	211139636	FLVCR1	3' near gene	cis		24	24	28	76		0.848528	0.752537	0.684644	0.766903	6.6513e-16
	1	211096662	211096721	FLVCR1-AS1	1	211098052	211092072		rs2172983	1	211139746	FLVCR1	3' near gene	cis		24	24	28	76		-0.688563	-0.828216	-0.763103	-0.765786	7.76634e-16
	1	211096662	211096721	FLVCR1-AS1	1	211098052	211092072		rs12042181	1	211155117		intergenic	cis		24	24	28	76		-0.688563	-0.840419	-0.727901	-0.758854	1.9928e-15
	1	211096662	211096721	FLVCR1-AS1	1	211098052	211092072		rs6666277	1	211156002		intergenic	cis		24	24	28	76		0.771887	0.835602	0.768165	0.792794	1.41555e-17
	1	211096662	211096721	FLVCR1-AS1	1	211098052	211092072		rs6679951	1	211159692		intergenic	cis		24	24	28	76		0.848528	0.753147	0.684644	0.767086	6.48432e-16
	1	211096662	211096721	FLVCR1-AS1	1	211098052	211092072		rs3816956	1	211160565		intergenic	cis		24	24	28	76		0.848528	0.753147	0.684644	0.767086	6.48432e-16
	1	211096662	211096721	FLVCR1-AS1	1	211098052	211092072		rs11120067	1	211161180		intergenic	cis		24	24	28	76		0.848528	0.753147	0.684644	0.767086	6.48432e-16
A_23_P119857	2	19960336	19961137	TTC32	2	19965225	19959996		rs13421472	2	19946293	FLJ12334	intron	cis		24	24	28	76		0.695834	0.736978	0.715819	0.716584	3.36993e-13
	2	19960336	19961137	TTC32	2	19965225	19959996		rs10204428	2	19947614	FLJ12334	ncRNA	cis		24	24	28	76		0.695834	0.736978	0.715819	0.716584	3.36993e-13
	2	19960336	19961137	TTC32	2	19965225	19959996		rs7563410	2	19960417	TTC32	intron	cis		24	24	28	76		-0.817829	-0.736978	-0.715819	-0.758426	2.10999e-15
	2	19960336	19961137	TTC32	2	19965225	19959996		rs2304588	2	19965198	TTC32	5' UTR	cis		24	24	28	76		0.817829	0.736978	0.715819	0.758426	2.10999e-15
	2	19960336	19961137	TTC32	2	19965225	19959996		rs1381817	2	20042701	WDR35	intron	cis		24	24	28	76		-0.817829	-0.736978	-0.715819	-0.758426	2.10999e-15
	2	19960336	19961137	TTC32	2	19965225	19959996		rs1060742	2	20052496	WDR35	missense	cis		24	24	28	76		0.817829	0.736978	0.715819	0.758426	2.10999e-15
A_23_P259207	2	88266656	88266715	FLJ10916	2	88251032	88267258		rs4359651	2	88245955		intergenic	cis		24	24	27	75		-0.684223	-0.871645	-0.630805	-0.746055	1.58359e-14
	2	88266656	88266715	FLJ10916	2	88251032	88267258		rs4490185	2	88249049	FLJ10916	5' near gene	cis		24	24	28	76		-0.684223	-0.871645	-0.627841	-0.743955	1.36245e-14
	2	88266656	88266715	FLJ10916	2	88251032	88267258		rs6547757	2	88250885	FLJ10916	5' near gene	cis		23	24	28	75		0.686019	0.871645	0.627841	0.745144	1.77268e-14
A_23_P17103	2	98980905	98980964	TSGA10	2	99124467	98980789		rs10181422	2	98925402		intergenic	cis		24	24	28	76		-0.656075	-0.729348	-0.724081	-0.705695	1.09028e-12
	2	98980905	98980964	TSGA10	2	99124467	98980789		rs12612688	2	98979523		intergenic	cis		24	24	28	76		-0.656075	-0.729348	-0.724081	-0.705695	1.09028e-12
	2	98980905	98980964	TSGA10	2	99124467	98980789		rs10181344	2	99059261	TSGA10	intron	cis		24	24	28	76		0.656075	0.729348	0.724081	0.705695	1.09028e-12
	2	98980905	98980964	TSGA10	2	99124467	98980789		rs1563108	2	99067585	TSGA10	intron	cis		24	24	28	76		-0.656075	-0.729348	-0.724081	-0.705695	1.09028e-12
	2	98980905	98980964	TSGA10	2	99124467	98980789		rs11683188	2	99090944	TSGA10	intron	cis		24	24	28	76		0.656075	0.729348	0.724081	0.705695	1.09028e-12
	2	98980905	98980964	TSGA10	2	99124467	98980789		rs12613624	2	99099173	TSGA10	intron	cis		24	24	28	76		-0.656075	-0.729348	-0.724081	-0.705695	1.09028e-12
	2	98980905	98980964	TSGA10	2	99124467	98980789		rs11688004	2	99101484	TSGA10	5' UTR	cis		24	24	28	76		-0.656075	-0.729348	-0.724081	-0.705695	1.09028e-12
	2	98980905	98980964	TSGA10	2	99124467	98980789		rs2516833	2	99143837	LIPT1	intron	cis		24	24	28	76		0.694513	0.729348	0.724081	0.716731	3.3158e-13
	2	98980905	98980964	TSGA10	2	99124467	98980789		rs2516835	2	99145563	LIPT1	synonymous	cis		24	24	28	76		0.694513	0.729348	0.724081	0.716731	3.3158e-13
A_23_P154155	2	102701307	102701366	MFSD9	2	102719745	102700098		rs2732824	2	102714289	MFSD9	intron	cis		24	24	28	76		0.633322	0.852898	0.601299	0.712382	5.33581e-13
	2	102701307	102701366	MFSD9	2	102719745	102700098		rs2540306	2	102740951		intergenic	cis		24	24	28	76		0.633322	0.852898	0.601299	0.712382	5.33581e-13
	2	102701307	102701366	MFSD9	2	102719745	102700098		rs2540290	2	102752240	TMEM182	intron	cis		24	24	28	76		-0.633322	-0.852898	-0.601299	-0.712382	5.33581e-13
A_24_P709377	2	113740718	113740777	PAX8	2	113752968	113690045		rs4849179	2	113701641	PAX8	intron	cis		24	24	28	76		0.84932	0.640264	0.572968	0.704237	1.27073e-12
	2	113740718	113740777	PAX8	2	113752968	113690045		rs7589901	2	113709815	PAX8	intron	cis		24	24	28	76		-0.84932	-0.640264	-0.572968	-0.704237	1.27073e-12
	2	113740718	113740777	PAX8	2	113752968	113690045		rs1110839	2	113710887	PAX8	intron	cis		24	24	28	76		-0.84932	-0.640264	-0.572968	-0.704237	1.27073e-12
A_23_P154526	2	165057785	165057844	GRB14	2	165186606	165057579		rs10930127	2	165040301		intergenic	cis		24	24	28	76		-0.85656	-0.710111	-0.528458	-0.716866	3.26696e-13
	2	165057785	165057844	GRB14	2	165186606	165057579		rs6724693	2	165045129		intergenic	cis		24	24	28	76		-0.85656	-0.710111	-0.457025	-0.699523	2.07201e-12
	2	165057785	165057844	GRB14	2	165186606	165057579		rs8192673	2	165061958	GRB14	intron	cis		24	24	28	76		0.857001	0.710111	0.457025	0.69979	2.01594e-12
	2	165057785	165057844	GRB14	2	165186606	165057579		rs16849597	2	165133240	GRB14	intron	cis		24	24	28	76		-0.747039	-0.786296	-0.697047	-0.743289	1.48012e-14
A_23_P29663	3	50353850	50353909	ZMYND10	3	50358160	50353541		rs2269430	3	50282054	SEMA3B	intron	cis		24	24	28	76		-0.746004	-0.720889	-0.755161	-0.741784	1.7831e-14
	3	50353850	50353909	ZMYND10	3	50358160	50353541		rs12492880	3	50284128	SEMA3B	intron	cis		24	24	28	76		0.746004	0.720889	0.755161	0.741784	1.7831e-14
	3	50353850	50353909	ZMYND10	3	50358160	50353541		rs2071203	3	50286904	SEMA3B	missense	cis		24	24	28	76		-0.746004	-0.720889	-0.755161	-0.741784	1.7831e-14
	3	50353850	50353909	ZMYND10	3	50358160	50353541		rs12494414	3	50298176	C3orf45	intron	cis		24	24	28	76		-0.764913	-0.681408	-0.755161	-0.736962	3.21125e-14
	3	50353850	50353909	ZMYND10	3	50358160	50353541		rs2229647	3	50301024	C3orf45	intron	cis		24	24	28	76		-0.746004	-0.720889	-0.755161	-0.741784	1.7831e-14
	3	50353850	50353909	ZMYND10	3	50358160	50353541		rs2285044	3	50311665	NAT6	5' UTR	cis		24	24	28	76		0.746004	0.720889	0.755161	0.741784	1.7831e-14
	3	50353850	50353909	ZMYND10	3	50358160	50353541		rs12488302	3	50316330	HYAL1	5' UTR	cis		24	24	28	76		-0.746004	-0.709726	-0.755161	-0.73852	2.65916e-14
	3	50353850	50353909	ZMYND10	3	50358160	50353541		rs4688734	3	50322502	HYAL1	intron	cis		24	24	28	76		-0.746004	-0.709726	-0.755161	-0.73852	2.65916e-14
	3	50353850	50353909	ZMYND10	3	50358160	50353541		rs4688732	3	50335806	HYAL2	5' near gene	cis		24	24	28	76		-0.746004	-0.720889	-0.755161	-0.741784	1.7831e-14
A_23_P259362	3	59931696	59931755	FHIT	3	61212164	59710078		rs3772509	3	59973754	FHIT	intron	cis		24	24	28	76		-0.801337	-0.781052	-0.759877	-0.780244	9.76358e-17
A_32_P109078	3	150331420	150331479	HPS3	3	150330061	150373995		rs4681487	3	150336167	HPS3	intron	cis		24	24	28	76		0.900234	0.877496	0.784129	0.857901	4.26722e-23
	3	150331420	150331479	HPS3	3	150330061	150373995		rs2689224	3	150348218	HPS3	intron	cis		24	24	28	76		-0.900234	-0.877496	-0.784129	-0.857901	4.26722e-23
	3	150331420	150331479	HPS3	3	150330061	150373995		rs2689225	3	150349398	HPS3	intron	cis		24	24	28	76		-0.900234	-0.877496	-0.784129	-0.857901	4.26722e-23
A_23_P58266	4	6749720	6749779	S100P	4	6746467	6749797		rs3822262	4	6748667	S100P	intron	cis		24	24	28	76		-0.714375	-0.87056	-0.771887	-0.794048	1.15867e-17
A_24_P63347	4	74939001	74939060	PF4V1	4	74937877	74939062		rs2367288	4	74932962		intergenic	cis		24	24	28	76		0.734738	0.698854	0.735755	0.724204	1.43387e-13
	4	74939001	74939060	PF4V1	4	74937877	74939062		rs941758	4	74937805		intergenic	cis		24	24	28	76		0.734738	0.698854	0.735755	0.724204	1.43387e-13
A_24_P385134	4	83770085	83770144	SCD5	4	83769717	83938949		rs3811792	4	83939030	SCD5	5' UTR	cis		24	24	28	76		-0.847063	-0.548497	-0.719644	-0.726884	1.05439e-13
	4	83770085	83770144	SCD5	4	83769717	83938949		rs4235052	4	83952790		intergenic	cis		24	24	28	76		0.847063	0.494011	0.719644	0.715539	3.78083e-13
	4	83770085	83770144	SCD5	4	83769717	83938949		rs7662992	4	83964218	SEC31A	intron	cis		24	24	28	76		0.847063	0.494011	0.719644	0.715539	3.78083e-13
	4	83770085	83770144	SCD5	4	83769717	83938949		rs4461514	4	83971948	SEC31A	intron	cis		24	24	28	76		0.847063	0.494011	0.719644	0.715539	3.78083e-13
	4	83770085	83770144	SCD5	4	83769717	83938949		rs7658703	4	83997863	SEC31A	intron	cis		24	24	28	76		0.847063	0.494011	0.719644	0.715539	3.78083e-13
	4	83770085	83770144	SCD5	4	83769717	83938949		rs6830527	4	84017470	SEC31A	intron	cis		24	24	28	76		0.847063	0.494011	0.719644	0.715539	3.78083e-13
	4	83770085	83770144	SCD5	4	83769717	83938949		rs1350386	4	84038488	LOC100499177	intron	cis		24	24	28	76		-0.792355	-0.494011	-0.781475	-0.715233	3.90999e-13
A_23_P58180	4	187368692	187368751	CYP4V2	4	187349668	187371605		rs7687961	4	187359003	CYP4V2	intron	cis		24	24	28	76		0.770113	0.706772	0.705086	0.727617	9.68738e-14
A_23_P61688	5	1103523	1103582	SLC12A7	5	1165172	1103489		rs4975593	5	1150281	SLC12A7	intron	cis		24	24	28	76		-0.828047	-0.647096	-0.727709	-0.742863	1.56038e-14
	5	1103523	1103582	SLC12A7	5	1165172	1103489		rs4580814	5	1166244	SLC12A7	5' near gene	cis		24	24	28	76		0.751825	0.576477	0.844738	0.749588	6.69169e-15
A_23_P433111	5	56245563	56246495	C5orf35	5	56240860	56248767		rs6874733	5	56105357		intergenic	cis		24	24	28	76		0.712989	0.825067	0.524318	0.699774	2.01935e-12
	5	56245563	56246495	C5orf35	5	56240860	56248767		rs9283717	5	56114416		intergenic	cis		24	24	28	76		-0.712989	-0.825067	-0.596062	-0.718939	2.59568e-13
	5	56245563	56246495	C5orf35	5	56240860	56248767		rs6866779	5	56125757		intergenic	cis		24	24	28	76		-0.712989	-0.825067	-0.640507	-0.731515	6.14659e-14
	5	56245563	56246495	C5orf35	5	56240860	56248767		rs1833896	5	56133426		intergenic	cis		24	24	28	76		-0.712989	-0.825067	-0.640507	-0.731515	6.14659e-14
	5	56245563	56246495	C5orf35	5	56240860	56248767		rs1862619	5	56134013		intergenic	cis		24	24	28	76		-0.712989	-0.825067	-0.640507	-0.731515	6.14659e-14
	5	56245563	56246495	C5orf35	5	56240860	56248767		rs1559282	5	56135132		intergenic	cis		24	24	28	76		-0.712989	-0.825067	-0.640507	-0.731515	6.14659e-14
	5	56245563	56246495	C5orf35	5	56240860	56248767		rs1423620	5	56136753		intergenic	cis		24	24	28	76		-0.712989	-0.825067	-0.640507	-0.731515	6.14659e-14
	5	56245563	56246495	C5orf35	5	56240860	56248767		rs1423621	5	56136792		intergenic	cis		24	24	28	76		-0.712989	-0.825067	-0.640507	-0.731515	6.14659e-14
	5	56245563	56246495	C5orf35	5	56240860	56248767		rs1559281	5	56138569		intergenic	cis		24	24	28	76		0.712989	0.825067	0.640507	0.731515	6.14659e-14
	5	56245563	56246495	C5orf35	5	56240860	56248767		rs4389648	5	56139359		intergenic	cis		24	24	28	76		0.712989	0.825067	0.640507	0.731515	6.14659e-14
	5	56245563	56246495	C5orf35	5	56240860	56248767		rs10461617	5	56140065		intergenic	cis		24	24	28	76		0.712989	0.825067	0.640507	0.731515	6.14659e-14
	5	56245563	56246495	C5orf35	5	56240860	56248767		SNP5-56140134	5	56140134		intergenic	cis		24	24	28	76		0.712989	0.825067	0.640507	0.731515	6.14659e-14
	5	56245563	56246495	C5orf35	5	56240860	56248767		rs7733041	5	56143134		intergenic	cis		24	24	28	76		0.712989	0.825067	0.640507	0.731515	6.14659e-14
	5	56245563	56246495	C5orf35	5	56240860	56248767		rs986049	5	56145990	MAP3K1	5' near gene	cis		24	24	28	76		-0.712989	-0.825067	-0.640507	-0.731515	6.14659e-14
	5	56245563	56246495	C5orf35	5	56240860	56248767		rs6885541	5	56146614	MAP3K1	5' near gene	cis		24	24	28	76		0.712989	0.825067	0.640507	0.731515	6.14659e-14
	5	56245563	56246495	C5orf35	5	56240860	56248767		rs13356762	5	56146749	MAP3K1	5' UTR	cis		24	24	28	76		-0.712989	-0.825067	-0.640507	-0.731515	6.14659e-14
	5	56245563	56246495	C5orf35	5	56240860	56248767		rs832553	5	56150543	MAP3K1	intron	cis		24	24	28	76		0.712989	0.825067	0.640507	0.731515	6.14659e-14
	5	56245563	56246495	C5orf35	5	56240860	56248767		rs832554	5	56150793	MAP3K1	intron	cis		24	24	28	76		0.712989	0.825067	0.640507	0.731515	6.14659e-14
	5	56245563	56246495	C5orf35	5	56240860	56248767		rs252902	5	56151842	MAP3K1	intron	cis		24	24	28	76		0.712989	0.825067	0.640507	0.731515	6.14659e-14
	5	56245563	56246495	C5orf35	5	56240860	56248767		rs190414	5	56152529	MAP3K1	intron	cis		24	24	28	76		-0.712989	-0.825067	-0.640507	-0.731515	6.14659e-14
	5	56245563	56246495	C5orf35	5	56240860	56248767		rs252904	5	56154490	MAP3K1	intron	cis		24	24	28	76		0.712989	0.825067	0.640507	0.731515	6.14659e-14
	5	56245563	56246495	C5orf35	5	56240860	56248767		rs2432195	5	56156170	MAP3K1	intron	cis		24	24	28	76		-0.712989	-0.825067	-0.640507	-0.731515	6.14659e-14
	5	56245563	56246495	C5orf35	5	56240860	56248767		rs252916	5	56157545	MAP3K1	intron	cis		24	24	28	76		0.712989	0.825067	0.640507	0.731515	6.14659e-14
	5	56245563	56246495	C5orf35	5	56240860	56248767		rs252919	5	56159868	MAP3K1	intron	cis		24	24	28	76		0.712989	0.825067	0.640507	0.731515	6.14659e-14
	5	56245563	56246495	C5orf35	5	56240860	56248767		rs832560	5	56160180	MAP3K1	intron	cis		24	24	28	76		-0.712989	-0.825067	-0.640507	-0.731515	6.14659e-14
	5	56245563	56246495	C5orf35	5	56240860	56248767		rs2591949	5	56168384	MAP3K1	intron	cis		24	24	28	76		0.712989	0.825067	0.693642	0.747521	8.70605e-15
	5	56245563	56246495	C5orf35	5	56240860	56248767		rs2548664	5	56169312	MAP3K1	intron	cis		24	24	28	76		-0.712989	-0.825067	-0.693642	-0.747521	8.70605e-15
	5	56245563	56246495	C5orf35	5	56240860	56248767		rs252922	5	56172100	MAP3K1	intron	cis		24	24	28	76		-0.712989	-0.825067	-0.693642	-0.747521	8.70605e-15
	5	56245563	56246495	C5orf35	5	56240860	56248767		rs3099459	5	56172927	MAP3K1	intron	cis		24	24	28	76		0.712989	0.825067	0.693642	0.747521	8.70605e-15
	5	56245563	56246495	C5orf35	5	56240860	56248767		rs252921	5	56173544	MAP3K1	intron	cis		24	24	28	76		-0.712989	-0.825067	-0.693642	-0.747521	8.70605e-15
	5	56245563	56246495	C5orf35	5	56240860	56248767		rs43184	5	56177534	MAP3K1	intron	cis		24	24	28	76		0.712989	0.825067	0.693642	0.747521	8.70605e-15
	5	56245563	56246495	C5orf35	5	56240860	56248767		rs33325	5	56178304	MAP3K1	intron	cis		24	24	28	76		-0.712989	-0.825067	-0.693642	-0.747521	8.70605e-15
	5	56245563	56246495	C5orf35	5	56240860	56248767		rs33326	5	56178358	MAP3K1	intron	cis		24	24	28	76		-0.712989	-0.825067	-0.693642	-0.747521	8.70605e-15
	5	56245563	56246495	C5orf35	5	56240860	56248767		rs33327	5	56178450	MAP3K1	intron	cis		24	24	28	76		0.712989	0.825067	0.693642	0.747521	8.70605e-15
	5	56245563	56246495	C5orf35	5	56240860	56248767		rs42769	5	56179909	MAP3K1	intron	cis		24	24	28	76		-0.712989	-0.825067	-0.693642	-0.747521	8.70605e-15
	5	56245563	56246495	C5orf35	5	56240860	56248767		rs860580	5	56185186	MAP3K1	intron	cis		24	24	28	76		0.712989	0.825067	0.693642	0.747521	8.70605e-15
	5	56245563	56246495	C5orf35	5	56240860	56248767		rs832565	5	56186560	MAP3K1	intron	cis		24	24	28	76		0.712989	0.825067	0.693642	0.747521	8.70605e-15
	5	56245563	56246495	C5orf35	5	56240860	56248767		rs832568	5	56189533	MAP3K1	intron	cis		24	24	28	76		-0.712989	-0.825067	-0.693642	-0.747521	8.70605e-15
	5	56245563	56246495	C5orf35	5	56240860	56248767		rs10056101	5	56193174	MAP3K1	intron	cis		24	24	28	76		0.712989	0.825067	0.693642	0.747521	8.70605e-15
	5	56245563	56246495	C5orf35	5	56240860	56248767		rs2113079	5	56193708	MAP3K1	intron	cis		24	24	28	76		0.712989	0.825067	0.693642	0.747521	8.70605e-15
	5	56245563	56246495	C5orf35	5	56240860	56248767		SNP5-56194373	5	56194373	MAP3K1	intron	cis		24	24	28	76		0.712989	0.825067	0.693642	0.747521	8.70605e-15
	5	56245563	56246495	C5orf35	5	56240860	56248767		rs33322	5	56210983	MAP3K1	intron	cis		24	24	28	76		0.712989	0.825067	0.693642	0.747521	8.70605e-15
	5	56245563	56246495	C5orf35	5	56240860	56248767		rs832582	5	56213500	MAP3K1	missense	cis		24	24	28	76		-0.712989	-0.825067	-0.693642	-0.747521	8.70605e-15
	5	56245563	56246495	C5orf35	5	56240860	56248767		rs832583	5	56213974	MAP3K1	synonymous	cis		24	24	28	76		0.712989	0.825067	0.693642	0.747521	8.70605e-15
	5	56245563	56246495	C5orf35	5	56240860	56248767		rs832584	5	56214969	MAP3K1	intron	cis		24	24	28	76		-0.712989	-0.825067	-0.693642	-0.747521	8.70605e-15
	5	56245563	56246495	C5orf35	5	56240860	56248767		rs832551	5	56215869	MAP3K1	intron	cis		24	24	28	76		0.712989	0.825067	0.693642	0.747521	8.70605e-15
	5	56245563	56246495	C5orf35	5	56240860	56248767		rs832549	5	56219299	MAP3K1	intron	cis		24	24	28	76		-0.712989	-0.825067	-0.693642	-0.747521	8.70605e-15
	5	56245563	56246495	C5orf35	5	56240860	56248767		rs832548	5	56219394	MAP3K1	intron	cis		24	24	28	76		0.712989	0.825067	0.693642	0.747521	8.70605e-15
	5	56245563	56246495	C5orf35	5	56240860	56248767		rs866222	5	56220201	MAP3K1	intron	cis		24	24	28	76		0.712989	0.825067	0.693642	0.747521	8.70605e-15
	5	56245563	56246495	C5orf35	5	56240860	56248767		rs861283	5	56220367	MAP3K1	intron	cis		24	24	28	76		-0.712989	-0.825067	-0.693642	-0.747521	8.70605e-15
	5	56245563	56246495	C5orf35	5	56240860	56248767		rs252900	5	56221038	MAP3K1	intron	cis		24	23	28	75		-0.712989	-0.826285	-0.693642	-0.74683	1.43805e-14
	5	56245563	56246495	C5orf35	5	56240860	56248767		rs252898	5	56224688	MAP3K1	intron	cis		24	24	28	76		0.712989	0.825067	0.693642	0.747521	8.70605e-15
	5	56245563	56246495	C5orf35	5	56240860	56248767		rs194058	5	56224734	MAP3K1	intron	cis		24	24	28	76		-0.712989	-0.825067	-0.693642	-0.747521	8.70605e-15
	5	56245563	56246495	C5orf35	5	56240860	56248767		rs252910	5	56228740		intergenic	cis		24	24	28	76		-0.774894	-0.835993	-0.693642	-0.770843	3.82501e-16
	5	56245563	56246495	C5orf35	5	56240860	56248767		rs2067273	5	56228865		intergenic	cis		24	24	28	76		-0.774894	-0.835993	-0.693642	-0.770843	3.82501e-16
	5	56245563	56246495	C5orf35	5	56240860	56248767		rs744023	5	56232835		intergenic	cis		24	24	28	76		-0.774894	-0.835993	-0.693642	-0.770843	3.82501e-16
	5	56245563	56246495	C5orf35	5	56240860	56248767		rs185220	5	56241114	C5orf35	5' UTR	cis		24	24	28	76		0.774894	0.835993	0.693642	0.770843	3.82501e-16
	5	56245563	56246495	C5orf35	5	56240860	56248767		rs2591963	5	56272892	MIER3	intron	cis		24	24	28	76		0.714402	0.835993	0.693642	0.752783	4.43382e-15
	5	56245563	56246495	C5orf35	5	56240860	56248767		rs2591962	5	56272912	MIER3	intron	cis		24	24	28	76		0.714402	0.835993	0.693642	0.752783	4.43382e-15
	5	56245563	56246495	C5orf35	5	56240860	56248767		rs1550821	5	56278080	MIER3	intron	cis		24	24	28	76		0.714402	0.835993	0.693642	0.752783	4.43382e-15
	5	56245563	56246495	C5orf35	5	56240860	56248767		rs2034245	5	56279442	MIER3	intron	cis		24	24	28	76		-0.714402	-0.835993	-0.693642	-0.752783	4.43382e-15
A_32_P109495	5	56251958	56252017	MIER3	5	56283711	56251186		rs6450403	5	56098494		intergenic	cis		24	24	28	76		0.78799	0.777316	0.66425	0.744057	1.34529e-14
	5	56251958	56252017	MIER3	5	56283711	56251186		rs6874733	5	56105357		intergenic	cis		24	24	28	76		0.78799	0.845439	0.599724	0.75455	3.52133e-15
	5	56251958	56252017	MIER3	5	56283711	56251186		rs9283717	5	56114416		intergenic	cis		24	24	28	76		-0.78799	-0.845439	-0.66425	-0.771128	3.67378e-16
	5	56251958	56252017	MIER3	5	56283711	56251186		rs6866779	5	56125757		intergenic	cis		24	24	28	76		-0.78799	-0.845439	-0.728823	-0.789259	2.47113e-17
	5	56251958	56252017	MIER3	5	56283711	56251186		rs1833896	5	56133426		intergenic	cis		24	24	28	76		-0.78799	-0.845439	-0.728823	-0.789259	2.47113e-17
	5	56251958	56252017	MIER3	5	56283711	56251186		rs1862619	5	56134013		intergenic	cis		24	24	28	76		-0.78799	-0.845439	-0.728823	-0.789259	2.47113e-17
	5	56251958	56252017	MIER3	5	56283711	56251186		rs1559282	5	56135132		intergenic	cis		24	24	28	76		-0.78799	-0.845439	-0.728823	-0.789259	2.47113e-17
	5	56251958	56252017	MIER3	5	56283711	56251186		rs1423620	5	56136753		intergenic	cis		24	24	28	76		-0.78799	-0.845439	-0.728823	-0.789259	2.47113e-17
	5	56251958	56252017	MIER3	5	56283711	56251186		rs1423621	5	56136792		intergenic	cis		24	24	28	76		-0.78799	-0.845439	-0.728823	-0.789259	2.47113e-17
	5	56251958	56252017	MIER3	5	56283711	56251186		rs1559281	5	56138569		intergenic	cis		24	24	28	76		0.78799	0.845439	0.728823	0.789259	2.47113e-17
	5	56251958	56252017	MIER3	5	56283711	56251186		rs4389648	5	56139359		intergenic	cis		24	24	28	76		0.78799	0.845439	0.728823	0.789259	2.47113e-17
	5	56251958	56252017	MIER3	5	56283711	56251186		rs10461617	5	56140065		intergenic	cis		24	24	28	76		0.78799	0.845439	0.728823	0.789259	2.47113e-17
	5	56251958	56252017	MIER3	5	56283711	56251186		SNP5-56140134	5	56140134		intergenic	cis		24	24	28	76		0.78799	0.845439	0.728823	0.789259	2.47113e-17
	5	56251958	56252017	MIER3	5	56283711	56251186		rs7733041	5	56143134		intergenic	cis		24	24	28	76		0.78799	0.845439	0.728823	0.789259	2.47113e-17
	5	56251958	56252017	MIER3	5	56283711	56251186		rs986049	5	56145990	MAP3K1	5' near gene	cis		24	24	28	76		-0.78799	-0.845439	-0.728823	-0.789259	2.47113e-17
	5	56251958	56252017	MIER3	5	56283711	56251186		rs6885541	5	56146614	MAP3K1	5' near gene	cis		24	24	28	76		0.78799	0.845439	0.728823	0.789259	2.47113e-17
	5	56251958	56252017	MIER3	5	56283711	56251186		rs13356762	5	56146749	MAP3K1	5' UTR	cis		24	24	28	76		-0.78799	-0.845439	-0.728823	-0.789259	2.47113e-17
	5	56251958	56252017	MIER3	5	56283711	56251186		rs832553	5	56150543	MAP3K1	intron	cis		24	24	28	76		0.78799	0.845439	0.728823	0.789259	2.47113e-17
	5	56251958	56252017	MIER3	5	56283711	56251186		rs832554	5	56150793	MAP3K1	intron	cis		24	24	28	76		0.78799	0.845439	0.728823	0.789259	2.47113e-17
	5	56251958	56252017	MIER3	5	56283711	56251186		rs252902	5	56151842	MAP3K1	intron	cis		24	24	28	76		0.78799	0.845439	0.728823	0.789259	2.47113e-17
	5	56251958	56252017	MIER3	5	56283711	56251186		rs190414	5	56152529	MAP3K1	intron	cis		24	24	28	76		-0.78799	-0.845439	-0.728823	-0.789259	2.47113e-17
	5	56251958	56252017	MIER3	5	56283711	56251186		rs252904	5	56154490	MAP3K1	intron	cis		24	24	28	76		0.78799	0.845439	0.728823	0.789259	2.47113e-17
	5	56251958	56252017	MIER3	5	56283711	56251186		rs2432195	5	56156170	MAP3K1	intron	cis		24	24	28	76		-0.78799	-0.845439	-0.728823	-0.789259	2.47113e-17
	5	56251958	56252017	MIER3	5	56283711	56251186		rs252916	5	56157545	MAP3K1	intron	cis		24	24	28	76		0.78799	0.845439	0.728823	0.789259	2.47113e-17
	5	56251958	56252017	MIER3	5	56283711	56251186		rs252919	5	56159868	MAP3K1	intron	cis		24	24	28	76		0.78799	0.845439	0.728823	0.789259	2.47113e-17
	5	56251958	56252017	MIER3	5	56283711	56251186		rs832560	5	56160180	MAP3K1	intron	cis		24	24	28	76		-0.78799	-0.845439	-0.728823	-0.789259	2.47113e-17
	5	56251958	56252017	MIER3	5	56283711	56251186		rs2591949	5	56168384	MAP3K1	intron	cis		24	24	28	76		0.78799	0.845439	0.705398	0.782461	7.00547e-17
	5	56251958	56252017	MIER3	5	56283711	56251186		rs2548664	5	56169312	MAP3K1	intron	cis		24	24	28	76		-0.78799	-0.845439	-0.705398	-0.782461	7.00547e-17
	5	56251958	56252017	MIER3	5	56283711	56251186		rs252922	5	56172100	MAP3K1	intron	cis		24	24	28	76		-0.78799	-0.845439	-0.705398	-0.782461	7.00547e-17
	5	56251958	56252017	MIER3	5	56283711	56251186		rs3099459	5	56172927	MAP3K1	intron	cis		24	24	28	76		0.78799	0.845439	0.705398	0.782461	7.00547e-17
	5	56251958	56252017	MIER3	5	56283711	56251186		rs252921	5	56173544	MAP3K1	intron	cis		24	24	28	76		-0.78799	-0.845439	-0.705398	-0.782461	7.00547e-17
	5	56251958	56252017	MIER3	5	56283711	56251186		rs43184	5	56177534	MAP3K1	intron	cis		24	24	28	76		0.78799	0.845439	0.705398	0.782461	7.00547e-17
	5	56251958	56252017	MIER3	5	56283711	56251186		rs33325	5	56178304	MAP3K1	intron	cis		24	24	28	76		-0.78799	-0.845439	-0.705398	-0.782461	7.00547e-17
	5	56251958	56252017	MIER3	5	56283711	56251186		rs33326	5	56178358	MAP3K1	intron	cis		24	24	28	76		-0.78799	-0.845439	-0.705398	-0.782461	7.00547e-17
	5	56251958	56252017	MIER3	5	56283711	56251186		rs33327	5	56178450	MAP3K1	intron	cis		24	24	28	76		0.78799	0.845439	0.705398	0.782461	7.00547e-17
	5	56251958	56252017	MIER3	5	56283711	56251186		rs42769	5	56179909	MAP3K1	intron	cis		24	24	28	76		-0.78799	-0.845439	-0.705398	-0.782461	7.00547e-17
	5	56251958	56252017	MIER3	5	56283711	56251186		rs860580	5	56185186	MAP3K1	intron	cis		24	24	28	76		0.78799	0.845439	0.705398	0.782461	7.00547e-17
	5	56251958	56252017	MIER3	5	56283711	56251186		rs832565	5	56186560	MAP3K1	intron	cis		24	24	28	76		0.78799	0.845439	0.705398	0.782461	7.00547e-17
	5	56251958	56252017	MIER3	5	56283711	56251186		rs832568	5	56189533	MAP3K1	intron	cis		24	24	28	76		-0.78799	-0.845439	-0.705398	-0.782461	7.00547e-17
	5	56251958	56252017	MIER3	5	56283711	56251186		rs10056101	5	56193174	MAP3K1	intron	cis		24	24	28	76		0.78799	0.845439	0.705398	0.782461	7.00547e-17
	5	56251958	56252017	MIER3	5	56283711	56251186		rs2113079	5	56193708	MAP3K1	intron	cis		24	24	28	76		0.78799	0.845439	0.705398	0.782461	7.00547e-17
	5	56251958	56252017	MIER3	5	56283711	56251186		SNP5-56194373	5	56194373	MAP3K1	intron	cis		24	24	28	76		0.78799	0.845439	0.705398	0.782461	7.00547e-17
	5	56251958	56252017	MIER3	5	56283711	56251186		rs33322	5	56210983	MAP3K1	intron	cis		24	24	28	76		0.78799	0.845439	0.705398	0.782461	7.00547e-17
	5	56251958	56252017	MIER3	5	56283711	56251186		rs832582	5	56213500	MAP3K1	missense	cis		24	24	28	76		-0.78799	-0.845439	-0.705398	-0.782461	7.00547e-17
	5	56251958	56252017	MIER3	5	56283711	56251186		rs832583	5	56213974	MAP3K1	synonymous	cis		24	24	28	76		0.78799	0.845439	0.705398	0.782461	7.00547e-17
	5	56251958	56252017	MIER3	5	56283711	56251186		rs832584	5	56214969	MAP3K1	intron	cis		24	24	28	76		-0.78799	-0.845439	-0.705398	-0.782461	7.00547e-17
	5	56251958	56252017	MIER3	5	56283711	56251186		rs832551	5	56215869	MAP3K1	intron	cis		24	24	28	76		0.78799	0.845439	0.705398	0.782461	7.00547e-17
	5	56251958	56252017	MIER3	5	56283711	56251186		rs832549	5	56219299	MAP3K1	intron	cis		24	24	28	76		-0.78799	-0.845439	-0.705398	-0.782461	7.00547e-17
	5	56251958	56252017	MIER3	5	56283711	56251186		rs832548	5	56219394	MAP3K1	intron	cis		24	24	28	76		0.78799	0.845439	0.705398	0.782461	7.00547e-17
	5	56251958	56252017	MIER3	5	56283711	56251186		rs866222	5	56220201	MAP3K1	intron	cis		24	24	28	76		0.78799	0.845439	0.705398	0.782461	7.00547e-17
	5	56251958	56252017	MIER3	5	56283711	56251186		rs861283	5	56220367	MAP3K1	intron	cis		24	24	28	76		-0.78799	-0.845439	-0.705398	-0.782461	7.00547e-17
	5	56251958	56252017	MIER3	5	56283711	56251186		rs252900	5	56221038	MAP3K1	intron	cis		24	23	28	75		-0.78799	-0.848173	-0.705398	-0.782637	1.10335e-16
	5	56251958	56252017	MIER3	5	56283711	56251186		rs252898	5	56224688	MAP3K1	intron	cis		24	24	28	76		0.78799	0.845439	0.705398	0.782461	7.00547e-17
	5	56251958	56252017	MIER3	5	56283711	56251186		rs194058	5	56224734	MAP3K1	intron	cis		24	24	28	76		-0.78799	-0.845439	-0.705398	-0.782461	7.00547e-17
	5	56251958	56252017	MIER3	5	56283711	56251186		rs252910	5	56228740		intergenic	cis		24	24	28	76		-0.859678	-0.846065	-0.705398	-0.808869	9.73398e-19
	5	56251958	56252017	MIER3	5	56283711	56251186		rs2067273	5	56228865		intergenic	cis		24	24	28	76		-0.859678	-0.846065	-0.705398	-0.808869	9.73398e-19
	5	56251958	56252017	MIER3	5	56283711	56251186		rs744023	5	56232835		intergenic	cis		24	24	28	76		-0.859678	-0.846065	-0.705398	-0.808869	9.73398e-19
	5	56251958	56252017	MIER3	5	56283711	56251186		rs185220	5	56241114	C5orf35	5' UTR	cis		24	24	28	76		0.859678	0.846065	0.705398	0.808869	9.73398e-19
	5	56251958	56252017	MIER3	5	56283711	56251186		rs2591963	5	56272892	MIER3	intron	cis		24	24	28	76		0.728943	0.846065	0.705398	0.765052	8.59431e-16
	5	56251958	56252017	MIER3	5	56283711	56251186		rs2591962	5	56272912	MIER3	intron	cis		24	24	28	76		0.728943	0.846065	0.705398	0.765052	8.59431e-16
	5	56251958	56252017	MIER3	5	56283711	56251186		rs1550821	5	56278080	MIER3	intron	cis		24	24	28	76		0.728943	0.846065	0.705398	0.765052	8.59431e-16
	5	56251958	56252017	MIER3	5	56283711	56251186		rs2034245	5	56279442	MIER3	intron	cis		24	24	28	76		-0.728943	-0.846065	-0.705398	-0.765052	8.59431e-16
A_23_P30243	5	96279013	96279072	LRAP	5	96241024	96279365		rs2911134	5	96229110		intergenic	cis		24	24	28	76		-0.654038	-0.691532	-0.78456	-0.718828	2.62782e-13
	5	96279013	96279072	LRAP	5	96241024	96279365		rs10434709	5	96251530	LRAP	intron	cis		24	24	28	76		-0.893819	-0.909885	-0.864136	-0.889499	6.99198e-27
	5	96279013	96279072	LRAP	5	96241024	96279365		rs2549782	5	96256756	LRAP	missense	cis		24	24	28	76		0.893819	0.929937	0.912892	0.91338	1.32593e-30
	5	96279013	96279072	LRAP	5	96241024	96279365		rs2248374	5	96261652	LRAP	intron	cis		24	24	28	76		-0.893819	-0.929937	-0.912892	-0.91338	1.32593e-30
	5	96279013	96279072	LRAP	5	96241024	96279365		rs2287988	5	96263082	LRAP	synonymous	cis		24	24	28	76		0.893819	0.929937	0.912892	0.91338	1.32593e-30
	5	96279013	96279072	LRAP	5	96241024	96279365		rs2549796	5	96271099	LRAP	synonymous	cis		24	24	28	76		0.893819	0.929937	0.912892	0.91338	1.32593e-30
	5	96279013	96279072	LRAP	5	96241024	96279365		rs1056893	5	96271195	LRAP	synonymous	cis		24	24	28	76		0.893819	0.929937	0.912892	0.91338	1.32593e-30
	5	96279013	96279072	LRAP	5	96241024	96279365		rs2042385	5	96273749	LRAP	intron	cis		24	24	28	76		-0.893819	-0.831909	-0.793219	-0.842577	1.4133e-21
	5	96279013	96279072	LRAP	5	96241024	96279365		rs2255546	5	96274871	LRAP	synonymous	cis		24	24	28	76		0.893819	0.831909	0.793219	0.842577	1.4133e-21
	5	96279013	96279072	LRAP	5	96241024	96279365		rs1019503	5	96280573	LRAP	3' UTR	cis		24	24	28	76		-0.893819	-0.831909	-0.793219	-0.842577	1.4133e-21
	5	96279013	96279072	LRAP	5	96241024	96279365		rs10069361	5	96310559	LNPEP	intron	cis		24	24	28	76		-0.768365	-0.885295	-0.873063	-0.850732	2.30373e-22
	5	96279013	96279072	LRAP	5	96241024	96279365		rs7713127	5	96313894	LNPEP	intron	cis		24	24	28	76		0.893819	0.929937	0.912892	0.91338	1.32593e-30
	5	96279013	96279072	LRAP	5	96241024	96279365		rs4360063	5	96318909	LNPEP	intron	cis		24	24	28	76		0.768365	0.885295	0.873063	0.850732	2.30373e-22
	5	96279013	96279072	LRAP	5	96241024	96279365		rs10038651	5	96346167	LNPEP	intron	cis		24	24	28	76		-0.768365	-0.885295	-0.873063	-0.850732	2.30373e-22
	5	96279013	96279072	LRAP	5	96241024	96279365		rs10044354	5	96346251	LNPEP	intron	cis		24	24	28	76		-0.768365	-0.885295	-0.873063	-0.850732	2.30373e-22
	5	96279013	96279072	LRAP	5	96241024	96279365		rs39602	5	96390210	LNPEP	3' UTR	cis		24	24	28	76		0.768365	0.885295	0.873063	0.850732	2.30373e-22
A_24_P97703	5	102392723	102392782	PAM	5	102229426	102393315		rs467186	5	102124818		intergenic	cis		24	24	28	76		0.717582	0.764748	0.67085	0.717505	3.04384e-13
	5	102392723	102392782	PAM	5	102229426	102393315		rs2431531	5	102135998		intergenic	cis		24	24	28	76		-0.771441	-0.789161	-0.689541	-0.750044	6.3127e-15
	5	102392723	102392782	PAM	5	102229426	102393315		rs154635	5	102138171		intergenic	cis		24	24	28	76		-0.771441	-0.789161	-0.689541	-0.750044	6.3127e-15
A_23_P213678	5	102393028	102393087	PAM	5	102229426	102393315		rs2431531	5	102135998		intergenic	cis		24	24	28	76		-0.723284	-0.826669	-0.682355	-0.747701	8.50935e-15
	5	102393028	102393087	PAM	5	102229426	102393315		rs154635	5	102138171		intergenic	cis		24	24	28	76		-0.723284	-0.826669	-0.682355	-0.747701	8.50935e-15
A_23_P256868	5	112376980	112377039	DCP2	5	112340332	112384565		rs1549181	5	112390739	MCC	3' UTR	cis		24	24	28	76		0.66635	0.673133	0.754004	0.703209	1.41489e-12
A_24_P34865	5	180365408	180365467	BTNL3	5	180348507	180366332		rs4700772	5	180274451	BTNL8	intron	cis		24	24	28	76		-0.883176	-0.848528	-0.756923	-0.833143	1.01784e-20
	5	180365408	180365467	BTNL3	5	180348507	180366332		rs4701005	5	180275206	BTNL8	intron	cis		24	24	28	76		0.799456	0.709208	0.613128	0.710967	6.21711e-13
	5	180365408	180365467	BTNL3	5	180348507	180366332		rs10063135	5	180364630	BTNL3	intron	cis		24	24	28	76		0.837194	0.824621	0.581781	0.760551	1.5869e-15
	5	180365408	180365467	BTNL3	5	180348507	180366332		rs11249756	5	180387978		intergenic	cis		24	24	28	76		-0.883176	-0.777817	-0.81247	-0.829085	2.29201e-20
	5	180365408	180365467	BTNL3	5	180348507	180366332		rs4701019	5	180399169		intergenic	cis		24	24	28	76		-0.799456	-0.71776	-0.675822	-0.73256	5.43329e-14
	5	180365408	180365467	BTNL3	5	180348507	180366332		rs6873621	5	180400088	BTNL9	intron	cis		24	24	28	76		-0.799456	-0.71776	-0.675822	-0.73256	5.43329e-14
	5	180365408	180365467	BTNL3	5	180348507	180366332		rs2277935	5	180418555	BTNL9	intron	cis		24	24	28	76		-0.766677	-0.71776	-0.675822	-0.719893	2.33328e-13
A_23_P158297	5	180365870	180365929	BTNL3	5	180348507	180366332		rs4700772	5	180274451	BTNL8	intron	cis		24	24	28	76		-0.883176	-0.848528	-0.743028	-0.829528	2.09973e-20
	5	180365870	180365929	BTNL3	5	180348507	180366332		rs4701005	5	180275206	BTNL8	intron	cis		24	24	28	76		0.793746	0.732404	0.598026	0.711724	5.72943e-13
	5	180365870	180365929	BTNL3	5	180348507	180366332		rs10063135	5	180364630	BTNL3	intron	cis		24	24	28	76		0.768317	0.812494	0.605854	0.734244	4.44852e-14
	5	180365870	180365929	BTNL3	5	180348507	180366332		rs11249756	5	180387978		intergenic	cis		24	24	28	76		-0.883176	-0.777817	-0.797368	-0.824078	6.0632e-20
	5	180365870	180365929	BTNL3	5	180348507	180366332		rs4701019	5	180399169		intergenic	cis		24	24	28	76		-0.793746	-0.746051	-0.65949	-0.734161	4.49291e-14
	5	180365870	180365929	BTNL3	5	180348507	180366332		rs6873621	5	180400088	BTNL9	intron	cis		24	24	28	76		-0.793746	-0.746051	-0.65949	-0.734161	4.49291e-14
	5	180365870	180365929	BTNL3	5	180348507	180366332		rs2277935	5	180418555	BTNL9	intron	cis		24	24	28	76		-0.761373	-0.746051	-0.65949	-0.721994	1.84248e-13
A_24_P295010	6	2832561	2832620	SERPINB9	6	2848506	2832505		rs12530071	6	2831066		intergenic	cis		24	24	28	76		-0.755929	-0.832343	-0.511521	-0.714955	4.03118e-13
A_32_P135890	6	2964538	2964597	NQO2	6	2945230	2964993		rs6920013	6	2935372	DKFZP686I15217	ncRNA	cis		24	24	28	76		-0.769673	-0.778518	-0.626526	-0.726804	1.06414e-13
	6	2964538	2964597	NQO2	6	2945230	2964993		rs6920145	6	2935405	DKFZP686I15217	ncRNA	cis		24	24	28	76		-0.769673	-0.801785	-0.770672	-0.780628	9.21986e-17
	6	2964538	2964597	NQO2	6	2945230	2964993		rs8583	6	2936194	DKFZP686I15217	ncRNA	cis		24	24	28	76		-0.769673	-0.801785	-0.770672	-0.780628	9.21986e-17
	6	2964538	2964597	NQO2	6	2945230	2964993		rs3823096	6	2959482	NQO2	intron	cis		24	24	28	76		-0.731999	-0.713793	-0.674104	-0.705759	1.08294e-12
	6	2964538	2964597	NQO2	6	2945230	2964993		rs13193229	6	2968383	HTATSF1P2	intron	cis		24	24	28	76		-0.920775	-0.875805	-0.853161	-0.885158	2.68457e-26
	6	2964538	2964597	NQO2	6	2945230	2964993		rs6918464	6	2977803		intergenic	cis		24	24	28	76		-0.830986	-0.732943	-0.674104	-0.749992	6.35452e-15
	6	2964538	2964597	NQO2	6	2945230	2964993		rs7745804	6	2978526		intergenic	cis		24	24	28	76		0.868316	0.83563	0.853161	0.852937	1.38461e-22
	6	2964538	2964597	NQO2	6	2945230	2964993		rs6920099	6	2980612		intergenic	cis		24	24	28	76		0.830986	0.732943	0.674104	0.749992	6.35452e-15
	6	2964538	2964597	NQO2	6	2945230	2964993		rs1040521	6	2984608		intergenic	cis		24	23	28	75		0.868316	0.838226	0.853161	0.853877	2.1499e-22
	6	2964538	2964597	NQO2	6	2945230	2964993		rs7774283	6	2986199		intergenic	cis		24	24	28	76		-0.830986	-0.732943	-0.674104	-0.749992	6.35452e-15
A_32_P157945	6	7531581	7531640	DSP	6	7486869	7531945		rs2714319	6	7289163	CAGE1	intron	cis		24	24	28	76		-0.6424	-0.904377	-0.76814	-0.795885	8.61864e-18
	6	7531581	7531640	DSP	6	7486869	7531945		rs2764077	6	7302848	CAGE1	intron	cis		24	24	28	76		0.764678	0.67039	0.725258	0.722482	1.74349e-13
	6	7531581	7531640	DSP	6	7486869	7531945		rs7769554	6	7311897	CAGE1	intron	cis		24	24	28	76		-0.808694	-0.890823	-0.803756	-0.837762	3.93265e-21
	6	7531581	7531640	DSP	6	7486869	7531945		rs12208276	6	7312314	CAGE1	intron	cis		24	24	28	76		-0.764678	-0.67039	-0.725258	-0.722482	1.74349e-13
	6	7531581	7531640	DSP	6	7486869	7531945		rs1324502	6	7313916	CAGE1	intron	cis		24	24	28	76		-0.808694	-0.890823	-0.803756	-0.837762	3.93265e-21
	6	7531581	7531640	DSP	6	7486869	7531945		rs11243161	6	7325266	CAGE1	intron	cis		24	24	28	76		0.750869	0.890823	0.814604	0.826936	3.49275e-20
	6	7531581	7531640	DSP	6	7486869	7531945		rs3812168	6	7333468	CAGE1	intron	cis		24	24	28	76		0.764678	0.648454	0.751348	0.726702	1.07676e-13
	6	7531581	7531640	DSP	6	7486869	7531945		rs2296357	6	7334944	CAGE1	5' near gene	cis		24	24	28	76		-0.808694	-0.890823	-0.823007	-0.843907	1.05884e-21
	6	7531581	7531640	DSP	6	7486869	7531945		rs6597266	6	7335076	CAGE1	5' near gene	cis		24	24	28	76		0.764678	0.608114	0.730991	0.708413	8.17406e-13
	6	7531581	7531640	DSP	6	7486869	7531945		rs2274212	6	7338451	RIOK1	synonymous	cis		24	24	28	76		-0.808694	-0.890823	-0.823007	-0.843907	1.05884e-21
	6	7531581	7531640	DSP	6	7486869	7531945		rs11243164	6	7344888	RIOK1	intron	cis		24	24	28	76		-0.808694	-0.890823	-0.823007	-0.843907	1.05884e-21
	6	7531581	7531640	DSP	6	7486869	7531945		rs6927113	6	7353677	RIOK1	intron	cis		24	24	28	76		0.808694	0.890823	0.823007	0.843907	1.05884e-21
	6	7531581	7531640	DSP	6	7486869	7531945		rs11243168	6	7364921		intergenic	cis		24	24	28	76		-0.808694	-0.890823	-0.823007	-0.843907	1.05884e-21
	6	7531581	7531640	DSP	6	7486869	7531945		rs10447469	6	7372177		intergenic	cis		24	24	28	76		-0.808694	-0.890823	-0.823007	-0.843907	1.05884e-21
	6	7531581	7531640	DSP	6	7486869	7531945		rs12191747	6	7382356		intergenic	cis		24	24	28	76		0.808694	0.890823	0.823007	0.843907	1.05884e-21
	6	7531581	7531640	DSP	6	7486869	7531945		rs11756237	6	7415320		intergenic	cis		24	24	28	76		0.784294	0.866851	0.750073	0.803729	2.3535e-18
	6	7531581	7531640	DSP	6	7486869	7531945		rs2806192	6	7421907		intergenic	cis		24	24	28	76		-0.784294	-0.866851	-0.750073	-0.803729	2.3535e-18
	6	7531581	7531640	DSP	6	7486869	7531945		rs2798159	6	7430527		intergenic	cis		24	24	28	76		-0.746482	-0.853521	-0.68576	-0.767779	5.88756e-16
	6	7531581	7531640	DSP	6	7486869	7531945		rs4960327	6	7440755		intergenic	cis		24	24	28	76		-0.746482	-0.853521	-0.68576	-0.767779	5.88756e-16
A_32_P80245	6	29748716	29748775	GABBR1	6	29778040	29679100		rs444189	6	29713914		intergenic	cis		24	24	28	76		0.799311	0.68201	0.712655	0.734382	4.37612e-14
	6	29748716	29748775	GABBR1	6	29778040	29679100		rs29218	6	29715408		intergenic	cis		24	24	28	76		0.892109	0.670474	0.694751	0.771622	3.42431e-16
	6	29748716	29748775	GABBR1	6	29778040	29679100		rs3117289	6	29717900		intergenic	cis		24	24	28	76		0.892109	0.670474	0.694751	0.771622	3.42431e-16
	6	29748716	29748775	GABBR1	6	29778040	29679100		rs3130249	6	29720304		intergenic	cis		24	24	28	76		-0.892109	-0.670474	-0.694751	-0.771622	3.42431e-16
	6	29748716	29748775	GABBR1	6	29778040	29679100		rs3129073	6	29723801		intergenic	cis		24	24	28	76		0.892109	0.670474	0.694751	0.771622	3.42431e-16
	6	29748716	29748775	GABBR1	6	29778040	29679100		rs29228	6	29731718	MOG	5' near gene	cis		24	24	28	76		-0.892109	-0.670474	-0.694751	-0.771622	3.42431e-16
	6	29748716	29748775	GABBR1	6	29778040	29679100		rs374317	6	29752019	ZFP57	intron	cis		24	24	28	76		-0.892109	-0.863763	-0.694751	-0.82779	2.9563e-20
	6	29748716	29748775	GABBR1	6	29778040	29679100		rs375984	6	29752481	ZFP57	intron	cis		24	24	28	76		-0.892109	-0.863763	-0.694751	-0.82779	2.9563e-20
	6	29748716	29748775	GABBR1	6	29778040	29679100		rs2535238	6	29753017	ZFP57	5' near gene	cis		24	24	28	76		-0.892109	-0.863763	-0.694751	-0.82779	2.9563e-20
	6	29748716	29748775	GABBR1	6	29778040	29679100		rs2747421	6	29753097	ZFP57	5' near gene	cis		24	24	28	76		0.892109	0.863763	0.694751	0.82779	2.9563e-20
	6	29748716	29748775	GABBR1	6	29778040	29679100		rs3129063	6	29753592	ZFP57	5' near gene	cis		24	24	28	76		-0.892109	-0.863763	-0.694751	-0.82779	2.9563e-20
	6	29748716	29748775	GABBR1	6	29778040	29679100		rs387642	6	29753613	ZFP57	5' near gene	cis		24	24	28	76		-0.892109	-0.863763	-0.694751	-0.82779	2.9563e-20
	6	29748716	29748775	GABBR1	6	29778040	29679100		rs396660	6	29754144	ZFP57	5' near gene	cis		24	24	28	76		-0.799311	-0.839254	-0.712655	-0.785664	4.30808e-17
	6	29748716	29748775	GABBR1	6	29778040	29679100		rs445150	6	29754858	ZFP57	5' near gene	cis		24	24	28	76		0.799311	0.839254	0.712655	0.785664	4.30808e-17
	6	29748716	29748775	GABBR1	6	29778040	29679100		rs2747427	6	29756098	GABBR1	unknown	cis		24	24	28	76		0.892109	0.863763	0.694751	0.82779	2.9563e-20
	6	29748716	29748775	GABBR1	6	29778040	29679100		rs417764	6	29756116	GABBR1	unknown	cis		24	24	28	76		-0.892109	-0.863763	-0.694751	-0.82779	2.9563e-20
	6	29748716	29748775	GABBR1	6	29778040	29679100		rs3129058	6	29756178	GABBR1	unknown	cis		24	24	28	76		-0.848081	-0.863763	-0.694751	-0.808721	9.98855e-19
	6	29748716	29748775	GABBR1	6	29778040	29679100		rs2747430	6	29756485	GABBR1	unknown	cis		24	24	28	76		-0.799311	-0.839254	-0.712655	-0.785664	4.30808e-17
	6	29748716	29748775	GABBR1	6	29778040	29679100		rs2747431	6	29756543	GABBR1	unknown	cis		24	24	28	76		-0.870662	-0.839254	-0.712655	-0.812896	4.78452e-19
	6	29748716	29748775	GABBR1	6	29778040	29679100		rs3117295	6	29761356	GABBR1	unknown	cis		24	24	28	76		0.906609	0.621768	0.593496	0.743277	1.48238e-14
	6	29748716	29748775	GABBR1	6	29778040	29679100		rs3117299	6	29761936	GABBR1	unknown	cis		24	24	28	76		0.906609	0.621768	0.593496	0.743277	1.48238e-14
	6	29748716	29748775	GABBR1	6	29778040	29679100		rs3117301	6	29762679	GABBR1	unknown	cis		24	24	28	76		-0.906609	-0.621768	-0.593496	-0.743277	1.48238e-14
	6	29748716	29748775	GABBR1	6	29778040	29679100		rs3095284	6	29763218	GABBR1	unknown	cis		24	24	28	76		0.906609	0.621768	0.593496	0.743277	1.48238e-14
	6	29748716	29748775	GABBR1	6	29778040	29679100		rs2747457	6	29764396	GABBR1	unknown	cis		24	24	28	76		0.906609	0.621768	0.593496	0.743277	1.48238e-14
	6	29748716	29748775	GABBR1	6	29778040	29679100		rs2747460	6	29765106	GABBR1	unknown	cis		24	24	28	76		-0.906609	-0.621768	-0.593496	-0.743277	1.48238e-14
	6	29748716	29748775	GABBR1	6	29778040	29679100		rs3129039	6	29766843	GABBR1	unknown	cis		24	24	28	76		-0.906609	-0.621768	-0.593496	-0.743277	1.48238e-14
	6	29748716	29748775	GABBR1	6	29778040	29679100		rs3129092	6	29771019	GABBR1	unknown	cis		24	24	28	76		-0.906609	-0.621768	-0.593496	-0.743277	1.48238e-14
	6	29748716	29748775	GABBR1	6	29778040	29679100		rs9258048	6	29772741	GABBR1	unknown	cis		24	24	28	76		-0.837076	-0.621768	-0.593496	-0.698328	2.34199e-12
	6	29748716	29748775	GABBR1	6	29778040	29679100		rs9258074	6	29775184	GABBR1	unknown	cis		24	24	28	76		0.837076	0.621768	0.593496	0.698328	2.34199e-12
	6	29748716	29748775	GABBR1	6	29778040	29679100		rs3116803	6	29775851	GABBR1	unknown	cis		24	24	28	76		0.837076	0.621768	0.593496	0.698328	2.34199e-12
	6	29748716	29748775	GABBR1	6	29778040	29679100		rs3116802	6	29775869	GABBR1	unknown	cis		24	24	28	76		0.837076	0.621768	0.593496	0.698328	2.34199e-12
	6	29748716	29748775	GABBR1	6	29778040	29679100		rs3129070	6	29776055	GABBR1	unknown	cis		24	24	28	76		-0.837076	-0.621768	-0.593496	-0.698328	2.34199e-12
	6	29748716	29748775	GABBR1	6	29778040	29679100		rs3129066	6	29776516	GABBR1	unknown	cis		24	24	28	76		0.837076	0.621768	0.593496	0.698328	2.34199e-12
	6	29748716	29748775	GABBR1	6	29778040	29679100		rs3129065	6	29776639	GABBR1	unknown	cis		24	24	28	76		-0.837076	-0.621768	-0.593496	-0.698328	2.34199e-12
	6	29748716	29748775	GABBR1	6	29778040	29679100		rs3131872	6	29777404	GABBR1	unknown	cis		24	24	28	76		0.837076	0.621768	0.593496	0.698328	2.34199e-12
	6	29748716	29748775	GABBR1	6	29778040	29679100		rs2158290	6	29777556	GABBR1	unknown	cis		24	24	28	76		-0.837076	-0.621768	-0.593496	-0.698328	2.34199e-12
	6	29748716	29748775	GABBR1	6	29778040	29679100		rs2107203	6	29777809	GABBR1	unknown	cis		24	24	28	76		-0.837076	-0.621768	-0.593496	-0.698328	2.34199e-12
	6	29748716	29748775	GABBR1	6	29778040	29679100		rs3129056	6	29778229		intergenic	cis		24	24	28	76		0.837076	0.621768	0.593496	0.698328	2.34199e-12
	6	29748716	29748775	GABBR1	6	29778040	29679100		rs3129055	6	29778240		intergenic	cis		24	24	28	76		0.837076	0.621768	0.593496	0.698328	2.34199e-12
	6	29748716	29748775	GABBR1	6	29778040	29679100		rs3094731	6	29779114		intergenic	cis		24	24	28	76		0.837076	0.621768	0.593496	0.698328	2.34199e-12
	6	29748716	29748775	GABBR1	6	29778040	29679100		rs3094730	6	29779131		intergenic	cis		24	24	28	76		0.837076	0.621768	0.593496	0.698328	2.34199e-12
	6	29748716	29748775	GABBR1	6	29778040	29679100		rs9258122	6	29779719		intergenic	cis		24	24	28	76		-0.837076	-0.621768	-0.593496	-0.698328	2.34199e-12
	6	29748716	29748775	GABBR1	6	29778040	29679100		rs3094725	6	29781861		intergenic	cis		24	24	28	76		0.906609	0.621768	0.593496	0.743277	1.48238e-14
	6	29748716	29748775	GABBR1	6	29778040	29679100		rs3094724	6	29782274		intergenic	cis		24	24	28	76		0.906609	0.621768	0.593496	0.743277	1.48238e-14
	6	29748716	29748775	GABBR1	6	29778040	29679100		rs1610588	6	29784695		intergenic	cis		24	24	28	76		-0.837076	-0.621768	-0.593496	-0.698328	2.34199e-12
	6	29748716	29748775	GABBR1	6	29778040	29679100		rs1610589	6	29785366		intergenic	cis		24	24	28	76		-0.837076	-0.621768	-0.593496	-0.698328	2.34199e-12
	6	29748716	29748775	GABBR1	6	29778040	29679100		rs1610742	6	29785931		intergenic	cis		24	24	28	76		0.837076	0.621768	0.593496	0.698328	2.34199e-12
	6	29748716	29748775	GABBR1	6	29778040	29679100		rs1632962	6	29791787		intergenic	cis		24	24	28	76		-0.837076	-0.621768	-0.593496	-0.698328	2.34199e-12
A_23_P257516	6	31488154	31488213	MICA	6	31475539	31491014		rs13437082	6	31462539		intergenic	cis		24	24	28	76		0.718892	0.727461	0.72043	0.722185	1.80312e-13
	6	31488154	31488213	MICA	6	31475539	31491014		rs4711269	6	31462798		intergenic	cis		24	24	28	76		0.718892	0.727461	0.72043	0.722185	1.80312e-13
	6	31488154	31488213	MICA	6	31475539	31491014		rs13437088	6	31463098		intergenic	cis		24	24	28	76		0.718892	0.727461	0.72043	0.722185	1.80312e-13
	6	31488154	31488213	MICA	6	31475539	31491014		rs7751505	6	31468234		intergenic	cis		24	24	28	76		-0.718892	-0.727461	-0.72043	-0.722185	1.80312e-13
	6	31488154	31488213	MICA	6	31475539	31491014		rs7751725	6	31468412		intergenic	cis		24	24	28	76		-0.718892	-0.727461	-0.72043	-0.722185	1.80312e-13
	6	31488154	31488213	MICA	6	31475539	31491014		rs7752021	6	31468505		intergenic	cis		24	24	28	76		0.718892	0.727461	0.72043	0.722185	1.80312e-13
	6	31488154	31488213	MICA	6	31475539	31491014		rs10947206	6	31469376		intergenic	cis		24	24	28	76		-0.718892	-0.727461	-0.72043	-0.722185	1.80312e-13
	6	31488154	31488213	MICA	6	31475539	31491014		rs10947208	6	31469816		intergenic	cis		24	24	28	76		-0.718892	-0.727461	-0.72043	-0.722185	1.80312e-13
	6	31488154	31488213	MICA	6	31475539	31491014		rs6934187	6	31488953	MICA	intron	cis		24	24	28	76		0.718892	0.727461	0.7226	0.722982	1.64758e-13
	6	31488154	31488213	MICA	6	31475539	31491014		rs6934403	6	31489109	MICA	intron	cis		24	24	28	76		-0.718892	-0.727461	-0.7226	-0.722982	1.64758e-13
	6	31488154	31488213	MICA	6	31475539	31491014		rs7774983	6	31490115	MICA	intron	cis		24	24	28	76		0.718892	0.727461	0.7226	0.722982	1.64758e-13
	6	31488154	31488213	MICA	6	31475539	31491014		rs9266823	6	31490669	MICA	intron	cis		24	24	28	76		-0.718892	-0.727461	-0.7226	-0.722982	1.64758e-13
	6	31488154	31488213	MICA	6	31475539	31491014		rs1131904	6	31491050	MICA	3' UTR	cis		24	24	28	76		-0.718892	-0.727461	-0.7226	-0.722982	1.64758e-13
	6	31488154	31488213	MICA	6	31475539	31491014		rs9266831	6	31491062	MICA	3' UTR	cis		24	24	28	76		0.718892	0.727461	0.7226	0.722982	1.64758e-13
	6	31488154	31488213	MICA	6	31475539	31491014		rs6932236	6	31491958		intergenic	cis		24	24	28	76		-0.718892	-0.727461	-0.7226	-0.722982	1.64758e-13
	6	31488154	31488213	MICA	6	31475539	31491014		rs9266845	6	31492771		intergenic	cis		24	24	28	76		-0.718892	-0.727461	-0.7226	-0.722982	1.64758e-13
	6	31488154	31488213	MICA	6	31475539	31491014		rs9266846	6	31492868		intergenic	cis		24	24	28	76		0.718892	0.727461	0.7226	0.722982	1.64758e-13
	6	31488154	31488213	MICA	6	31475539	31491014		rs6901288	6	31495898		intergenic	cis		24	24	28	76		-0.718892	-0.727461	-0.7226	-0.722982	1.64758e-13
	6	31488154	31488213	MICA	6	31475539	31491014		rs9283891	6	31496209		intergenic	cis		24	24	28	76		0.718892	0.727461	0.7226	0.722982	1.64758e-13
	6	31488154	31488213	MICA	6	31475539	31491014		rs9295991	6	31496256		intergenic	cis		24	24	28	76		0.718892	0.727461	0.7226	0.722982	1.64758e-13
	6	31488154	31488213	MICA	6	31475539	31491014		rs9295993	6	31496574		intergenic	cis		24	24	28	76		-0.718892	-0.727461	-0.7226	-0.722982	1.64758e-13
	6	31488154	31488213	MICA	6	31475539	31491014		rs7772549	6	31515622		intergenic	cis		24	24	28	76		-0.718892	-0.727461	-0.7226	-0.722982	1.64758e-13
	6	31488154	31488213	MICA	6	31475539	31491014		rs9469007	6	31517003		intergenic	cis		24	24	28	76		-0.718892	-0.727461	-0.7226	-0.722982	1.64758e-13
A_32_P74983	6	31585698	31585757	MICB	6	31573945	31586877		rs2844529	6	31461572		intergenic	cis		24	24	28	76		0.601402	0.554533	0.83766	0.69827	2.35577e-12
	6	31585698	31585757	MICB	6	31573945	31586877		rs2523484	6	31461618		intergenic	cis		24	24	28	76		0.667038	0.554533	0.819516	0.705076	1.16363e-12
	6	31585698	31585757	MICB	6	31573945	31586877		rs2428486	6	31462083		intergenic	cis		24	24	28	76		-0.601402	-0.554533	-0.83766	-0.69827	2.35577e-12
	6	31585698	31585757	MICB	6	31573945	31586877		rs13437082	6	31462539		intergenic	cis		24	24	28	76		0.718892	0.658179	0.738374	0.708468	8.12637e-13
	6	31585698	31585757	MICB	6	31573945	31586877		rs2596562	6	31462574		intergenic	cis		24	24	28	76		-0.601402	-0.554533	-0.83766	-0.69827	2.35577e-12
	6	31585698	31585757	MICB	6	31573945	31586877		rs4711269	6	31462798		intergenic	cis		24	24	28	76		0.718892	0.658179	0.738374	0.708468	8.12637e-13
	6	31585698	31585757	MICB	6	31573945	31586877		rs13437088	6	31463098		intergenic	cis		24	24	28	76		0.718892	0.658179	0.738374	0.708468	8.12637e-13
	6	31585698	31585757	MICB	6	31573945	31586877		rs2395485	6	31467627		intergenic	cis		24	24	28	76		-0.601402	-0.554533	-0.83766	-0.69827	2.35577e-12
	6	31585698	31585757	MICB	6	31573945	31586877		rs7751505	6	31468234		intergenic	cis		24	24	28	76		-0.718892	-0.658179	-0.738374	-0.708468	8.12637e-13
	6	31585698	31585757	MICB	6	31573945	31586877		rs7751725	6	31468412		intergenic	cis		24	24	28	76		-0.718892	-0.658179	-0.738374	-0.708468	8.12637e-13
	6	31585698	31585757	MICB	6	31573945	31586877		rs7752021	6	31468505		intergenic	cis		24	24	28	76		0.718892	0.658179	0.738374	0.708468	8.12637e-13
	6	31585698	31585757	MICB	6	31573945	31586877		rs10947206	6	31469376		intergenic	cis		24	24	28	76		-0.718892	-0.658179	-0.738374	-0.708468	8.12637e-13
	6	31585698	31585757	MICB	6	31573945	31586877		rs2523475	6	31469689		intergenic	cis		24	24	28	76		-0.601402	-0.554533	-0.83766	-0.69827	2.35577e-12
	6	31585698	31585757	MICB	6	31573945	31586877		rs10947208	6	31469816		intergenic	cis		24	24	28	76		-0.718892	-0.658179	-0.738374	-0.708468	8.12637e-13
	6	31585698	31585757	MICB	6	31573945	31586877		rs2523473	6	31469876		intergenic	cis		24	24	28	76		-0.601402	-0.554533	-0.83766	-0.69827	2.35577e-12
	6	31585698	31585757	MICB	6	31573945	31586877		rs2523467	6	31470909		intergenic	cis		24	24	28	76		0.601402	0.554533	0.83766	0.69827	2.35577e-12
	6	31585698	31585757	MICB	6	31573945	31586877		rs2428475	6	31474601		intergenic	cis		24	24	28	76		-0.601402	-0.554533	-0.83766	-0.69827	2.35577e-12
	6	31585698	31585757	MICB	6	31573945	31586877		rs2523453	6	31476104	MICA	unknown	cis		24	23	28	75		0.601402	0.59201	0.83766	0.708533	1.15114e-12
	6	31585698	31585757	MICB	6	31573945	31586877		rs6934187	6	31488953	MICA	intron	cis		24	24	28	76		0.718892	0.658179	0.775546	0.724108	1.44956e-13
	6	31585698	31585757	MICB	6	31573945	31586877		rs6934403	6	31489109	MICA	intron	cis		24	24	28	76		-0.718892	-0.658179	-0.775546	-0.724108	1.44956e-13
	6	31585698	31585757	MICB	6	31573945	31586877		rs7774983	6	31490115	MICA	intron	cis		24	24	28	76		0.718892	0.658179	0.775546	0.724108	1.44956e-13
	6	31585698	31585757	MICB	6	31573945	31586877		rs9266823	6	31490669	MICA	intron	cis		24	24	28	76		-0.718892	-0.658179	-0.775546	-0.724108	1.44956e-13
	6	31585698	31585757	MICB	6	31573945	31586877		rs1131904	6	31491050	MICA	3' UTR	cis		24	24	28	76		-0.718892	-0.658179	-0.775546	-0.724108	1.44956e-13
	6	31585698	31585757	MICB	6	31573945	31586877		rs9266831	6	31491062	MICA	3' UTR	cis		24	24	28	76		0.718892	0.658179	0.775546	0.724108	1.44956e-13
	6	31585698	31585757	MICB	6	31573945	31586877		rs6932236	6	31491958		intergenic	cis		24	24	28	76		-0.718892	-0.658179	-0.775546	-0.724108	1.44956e-13
	6	31585698	31585757	MICB	6	31573945	31586877		rs9266845	6	31492771		intergenic	cis		24	24	28	76		-0.718892	-0.658179	-0.775546	-0.724108	1.44956e-13
	6	31585698	31585757	MICB	6	31573945	31586877		rs9266846	6	31492868		intergenic	cis		24	24	28	76		0.718892	0.658179	0.775546	0.724108	1.44956e-13
	6	31585698	31585757	MICB	6	31573945	31586877		rs6901288	6	31495898		intergenic	cis		24	24	28	76		-0.718892	-0.658179	-0.775546	-0.724108	1.44956e-13
	6	31585698	31585757	MICB	6	31573945	31586877		rs9283891	6	31496209		intergenic	cis		24	24	28	76		0.718892	0.658179	0.775546	0.724108	1.44956e-13
	6	31585698	31585757	MICB	6	31573945	31586877		rs9295991	6	31496256		intergenic	cis		24	24	28	76		0.718892	0.658179	0.775546	0.724108	1.44956e-13
	6	31585698	31585757	MICB	6	31573945	31586877		rs9295993	6	31496574		intergenic	cis		24	24	28	76		-0.718892	-0.658179	-0.775546	-0.724108	1.44956e-13
	6	31585698	31585757	MICB	6	31573945	31586877		rs7772549	6	31515622		intergenic	cis		24	24	28	76		-0.718892	-0.658179	-0.775546	-0.724108	1.44956e-13
	6	31585698	31585757	MICB	6	31573945	31586877		rs9469007	6	31517003		intergenic	cis		24	24	28	76		-0.718892	-0.658179	-0.775546	-0.724108	1.44956e-13
	6	31585698	31585757	MICB	6	31573945	31586877		rs6928810	6	31518503		intergenic	cis		24	24	28	76		0.601402	0.554533	0.86291	0.715114	3.96155e-13
	6	31585698	31585757	MICB	6	31573945	31586877		rs3869132	6	31518927		intergenic	cis		24	24	28	76		0.601402	0.554533	0.86291	0.715114	3.96155e-13
A_32_P468522	6	31665036	31665095	NCR3	6	31668741	31664651		rs986475	6	31664688	NCR3	3' UTR	cis		24	24	28	76		0.850879	0.863763	0.645715	0.798205	5.90601e-18
A_23_P45099	6	32593384	32593443	HLA-DRB5	6	32605984	32593139		rs9269693	6	32654844	HLA-DRB1	3' UTR	cis		24	24	28	76		-0.839602	-0.618322	-0.70129	-0.732343	5.57418e-14
	6	32593384	32593443	HLA-DRB5	6	32605984	32593139		rs9270650	6	32673832		intergenic	cis		24	24	28	76		0.839602	0.618322	0.70129	0.732343	5.57418e-14
	6	32593384	32593443	HLA-DRB5	6	32605984	32593139		rs9270856	6	32678817		intergenic	cis		24	24	28	76		-0.839602	-0.618322	-0.70129	-0.732343	5.57418e-14
	6	32593384	32593443	HLA-DRB5	6	32605984	32593139		rs9271100	6	32684456		intergenic	cis		24	24	28	76		-0.839602	-0.618322	-0.70129	-0.732343	5.57418e-14
	6	32593384	32593443	HLA-DRB5	6	32605984	32593139		rs9271170	6	32685867		intergenic	cis		24	24	28	76		-0.839602	-0.618322	-0.70129	-0.732343	5.57418e-14
	6	32593384	32593443	HLA-DRB5	6	32605984	32593139		rs9271246	6	32688062		intergenic	cis		24	24	28	76		-0.839602	-0.618322	-0.70129	-0.732343	5.57418e-14
	6	32593384	32593443	HLA-DRB5	6	32605984	32593139		rs9271348	6	32691720		intergenic	cis		24	24	28	76		0.739787	0.667652	0.748014	0.72184	1.87476e-13
	6	32593384	32593443	HLA-DRB5	6	32605984	32593139		rs9271353	6	32691992		intergenic	cis		24	24	28	76		-0.739787	-0.667652	-0.748014	-0.72184	1.87476e-13
	6	32593384	32593443	HLA-DRB5	6	32605984	32593139		rs3135005	6	32693997		intergenic	cis		24	24	28	76		-0.739787	-0.667652	-0.748014	-0.72184	1.87476e-13
	6	32593384	32593443	HLA-DRB5	6	32605984	32593139		rs9271366	6	32694832		intergenic	cis		24	24	28	76		0.739787	0.667652	0.748014	0.72184	1.87476e-13
A_24_P845223	6	32657312	32657343	HLA-DRB1	6	32665559	32654527		rs7775108	6	32528216		intergenic	cis		24	24	28	76		-0.690525	-0.807702	-0.634858	-0.715339	3.86487e-13
	6	32657312	32657343	HLA-DRB1	6	32665559	32654527		rs9268839	6	32536750		intergenic	cis		24	24	28	76		-0.875997	-0.840394	-0.785924	-0.835406	6.411e-21
	6	32657312	32657343	HLA-DRB1	6	32665559	32654527		rs9348886	6	32548986		intergenic	cis		23	24	28	75		0.847387	0.662091	0.700926	0.745041	1.79537e-14
	6	32657312	32657343	HLA-DRB1	6	32665559	32654527		rs13211921	6	32550814		intergenic	cis		24	23	28	75		-0.875997	-0.843609	-0.785924	-0.836359	9.66986e-21
	6	32657312	32657343	HLA-DRB1	6	32665559	32654527		rs9394098	6	32557116		intergenic	cis		24	23	28	75		0.875997	0.819703	0.785924	0.82906	4.14708e-20
	6	32657312	32657343	HLA-DRB1	6	32665559	32654527		rs9394099	6	32557138		intergenic	cis		24	24	28	76		0.875997	0.840394	0.785924	0.835406	6.411e-21
	6	32657312	32657343	HLA-DRB1	6	32665559	32654527		rs1964995	6	32557389		intergenic	cis		24	24	28	76		-0.875997	-0.840394	-0.785924	-0.835406	6.411e-21
	6	32657312	32657343	HLA-DRB1	6	32665559	32654527		rs9271586	6	32698877		intergenic	cis		24	24	28	76		0.775044	0.834231	0.762545	0.791323	1.78714e-17
	6	32657312	32657343	HLA-DRB1	6	32665559	32654527		rs9271588	6	32698931		intergenic	cis		24	23	28	75		-0.775044	-0.843922	-0.762545	-0.794424	1.80787e-17
A_24_P196827	6	32718815	32718874	HLA-DQA1	6	32713161	32719406		rs6928482	6	32734227		intergenic	cis		24	24	28	76		-0.845334	-0.919357	-0.675461	-0.831906	1.30646e-20
	6	32718815	32718874	HLA-DQA1	6	32713161	32719406		rs28672722	6	32734515		intergenic	cis		24	24	28	76		-0.755507	-0.839372	-0.678357	-0.76183	1.33482e-15
	6	32718815	32718874	HLA-DQA1	6	32713161	32719406		rs9469219	6	32766189		intergenic	cis		24	24	28	76		-0.634392	-0.913105	-0.470075	-0.722366	1.76666e-13
	6	32718815	32718874	HLA-DQA1	6	32713161	32719406		rs9275224	6	32767856		intergenic	cis		24	24	28	76		-0.787509	-0.833719	-0.658447	-0.764251	9.59484e-16
	6	32718815	32718874	HLA-DQA1	6	32713161	32719406		rs9275245	6	32768921		intergenic	cis		24	24	28	76		-0.787509	-0.833719	-0.658447	-0.764251	9.59484e-16
	6	32718815	32718874	HLA-DQA1	6	32713161	32719406		rs9275273	6	32770537		intergenic	cis		24	24	28	76		0.845334	0.919357	0.662785	0.829284	2.20377e-20
	6	32718815	32718874	HLA-DQA1	6	32713161	32719406		rs9275282	6	32770952		intergenic	cis		24	24	28	76		0.787509	0.833719	0.658447	0.764251	9.59484e-16
	6	32718815	32718874	HLA-DQA1	6	32713161	32719406		rs9275288	6	32771181		intergenic	cis		24	24	28	76		-0.787509	-0.833719	-0.658447	-0.764251	9.59484e-16
	6	32718815	32718874	HLA-DQA1	6	32713161	32719406		rs5000634	6	32771542		intergenic	cis		24	24	28	76		-0.845334	-0.869722	-0.602728	-0.789084	2.53929e-17
	6	32718815	32718874	HLA-DQA1	6	32713161	32719406		rs6457619	6	32771964		intergenic	cis		24	24	27	75		-0.845334	-0.869722	-0.565791	-0.783262	1.00534e-16
	6	32718815	32718874	HLA-DQA1	6	32713161	32719406		rs6457621	6	32772095		intergenic	cis		24	24	28	76		-0.845334	-0.869722	-0.602728	-0.789084	2.53929e-17
	6	32718815	32718874	HLA-DQA1	6	32713161	32719406		rs6457622	6	32772141		intergenic	cis		24	24	28	76		-0.845334	-0.869722	-0.602728	-0.789084	2.53929e-17
	6	32718815	32718874	HLA-DQA1	6	32713161	32719406		rs7745040	6	32772310		intergenic	cis		24	24	28	76		-0.845334	-0.869722	-0.602728	-0.789084	2.53929e-17
	6	32718815	32718874	HLA-DQA1	6	32713161	32719406		rs2395522	6	32772700		intergenic	cis		24	24	28	76		0.787509	0.833719	0.658447	0.764251	9.59484e-16
A_23_P136683	6	32735929	32735988	HLA-DQB1	6	32742571	32735224		rs6928482	6	32734227		intergenic	cis		24	24	28	76		-0.72738	-0.800181	-0.544304	-0.698024	2.41578e-12
	6	32735929	32735988	HLA-DQB1	6	32742571	32735224		rs9280060	6	32742383	HLA-DQB1	unknown	cis		24	24	28	76		0.860531	0.839254	0.588093	0.778872	1.19662e-16
	6	32735929	32735988	HLA-DQB1	6	32742571	32735224		rs3134994	6	32745658		intergenic	cis		24	24	28	76		-0.860531	-0.839254	-0.588093	-0.778872	1.19662e-16
	6	32735929	32735988	HLA-DQB1	6	32742571	32735224		rs3134976	6	32760283		intergenic	cis		24	24	28	76		-0.860531	-0.839254	-0.607583	-0.78323	6.2388e-17
	6	32735929	32735988	HLA-DQB1	6	32742571	32735224		rs9275224	6	32767856		intergenic	cis		24	24	28	76		-0.772605	-0.848946	-0.734896	-0.787865	3.06895e-17
	6	32735929	32735988	HLA-DQB1	6	32742571	32735224		rs4713582	6	32768029		intergenic	cis		24	24	28	76		-0.772605	-0.813931	-0.735376	-0.773999	2.43629e-16
	6	32735929	32735988	HLA-DQB1	6	32742571	32735224		rs2858324	6	32768353		intergenic	cis		24	24	28	76		-0.863386	-0.842445	-0.588093	-0.78159	7.98501e-17
	6	32735929	32735988	HLA-DQB1	6	32742571	32735224		rs9275245	6	32768921		intergenic	cis		24	24	28	76		-0.772605	-0.848946	-0.734896	-0.787865	3.06895e-17
	6	32735929	32735988	HLA-DQB1	6	32742571	32735224		rs9275273	6	32770537		intergenic	cis		24	24	28	76		0.72738	0.800181	0.568995	0.704722	1.20767e-12
	6	32735929	32735988	HLA-DQB1	6	32742571	32735224		rs9275282	6	32770952		intergenic	cis		24	24	28	76		0.772605	0.848946	0.734896	0.787865	3.06895e-17
	6	32735929	32735988	HLA-DQB1	6	32742571	32735224		rs9275288	6	32771181		intergenic	cis		24	24	28	76		-0.772605	-0.848946	-0.734896	-0.787865	3.06895e-17
	6	32735929	32735988	HLA-DQB1	6	32742571	32735224		rs5000634	6	32771542		intergenic	cis		24	24	28	76		-0.72738	-0.776451	-0.581266	-0.698089	2.39991e-12
	6	32735929	32735988	HLA-DQB1	6	32742571	32735224		rs3129720	6	32771609		intergenic	cis		23	24	28	75		-0.856915	-0.839254	-0.588093	-0.775867	2.96631e-16
	6	32735929	32735988	HLA-DQB1	6	32742571	32735224		rs6457617	6	32771829		intergenic	cis		24	24	28	76		0.772605	0.813931	0.735376	0.773999	2.43629e-16
	6	32735929	32735988	HLA-DQB1	6	32742571	32735224		rs2647016	6	32771903		intergenic	cis		24	24	28	76		0.863386	0.842445	0.588093	0.78159	7.98501e-17
	6	32735929	32735988	HLA-DQB1	6	32742571	32735224		rs6457621	6	32772095		intergenic	cis		24	24	28	76		-0.72738	-0.776451	-0.581266	-0.698089	2.39991e-12
	6	32735929	32735988	HLA-DQB1	6	32742571	32735224		rs6457622	6	32772141		intergenic	cis		24	24	28	76		-0.72738	-0.776451	-0.581266	-0.698089	2.39991e-12
	6	32735929	32735988	HLA-DQB1	6	32742571	32735224		rs7745040	6	32772310		intergenic	cis		24	24	28	76		-0.72738	-0.776451	-0.581266	-0.698089	2.39991e-12
	6	32735929	32735988	HLA-DQB1	6	32742571	32735224		rs2647012	6	32772436		intergenic	cis		24	24	28	76		-0.863386	-0.842445	-0.588093	-0.78159	7.98501e-17
	6	32735929	32735988	HLA-DQB1	6	32742571	32735224		rs2395522	6	32772700		intergenic	cis		24	24	28	76		0.772605	0.848946	0.734896	0.787865	3.06895e-17
	6	32735929	32735988	HLA-DQB1	6	32742571	32735224		rs2647003	6	32772858		intergenic	cis		24	24	28	76		-0.863386	-0.842445	-0.588093	-0.78159	7.98501e-17
	6	32735929	32735988	HLA-DQB1	6	32742571	32735224		rs2646998	6	32773345		intergenic	cis		24	24	28	76		-0.863386	-0.842445	-0.588093	-0.78159	7.98501e-17
	6	32735929	32735988	HLA-DQB1	6	32742571	32735224		rs2856725	6	32774716		intergenic	cis		24	24	28	76		0.863386	0.842445	0.588093	0.78159	7.98501e-17
	6	32735929	32735988	HLA-DQB1	6	32742571	32735224		rs3135006	6	32775097		intergenic	cis		24	24	28	76		-0.860531	-0.839254	-0.588093	-0.778872	1.19662e-16
	6	32735929	32735988	HLA-DQB1	6	32742571	32735224		rs2856723	6	32775740		intergenic	cis		24	24	27	75		-0.863386	-0.842445	-0.586157	-0.783115	1.0275e-16
	6	32735929	32735988	HLA-DQB1	6	32742571	32735224		rs3135190	6	32775924		intergenic	cis		24	24	28	76		-0.860531	-0.839254	-0.588093	-0.778872	1.19662e-16
	6	32735929	32735988	HLA-DQB1	6	32742571	32735224		rs2858309	6	32776691		intergenic	cis		24	24	28	76		0.863386	0.842445	0.588093	0.78159	7.98501e-17
	6	32735929	32735988	HLA-DQB1	6	32742571	32735224		rs3135001	6	32778114		intergenic	cis		24	24	28	76		-0.860531	-0.839254	-0.588093	-0.778872	1.19662e-16
	6	32735929	32735988	HLA-DQB1	6	32742571	32735224		rs2856717	6	32778286		intergenic	cis		24	24	28	76		-0.863386	-0.842445	-0.588093	-0.78159	7.98501e-17
	6	32735929	32735988	HLA-DQB1	6	32742571	32735224		rs2858305	6	32778442		intergenic	cis		24	24	28	76		0.863386	0.842445	0.588093	0.78159	7.98501e-17
	6	32735929	32735988	HLA-DQB1	6	32742571	32735224		rs2647051	6	32778875		intergenic	cis		24	24	28	76		-0.863386	-0.842445	-0.588093	-0.78159	7.98501e-17
	6	32735929	32735988	HLA-DQB1	6	32742571	32735224		rs3134995	6	32780067		intergenic	cis		24	24	28	76		-0.860531	-0.839254	-0.588093	-0.778872	1.19662e-16
	6	32735929	32735988	HLA-DQB1	6	32742571	32735224		rs9275596	6	32789609		intergenic	cis		24	24	28	76		0.860531	0.839254	0.588093	0.778872	1.19662e-16
A_24_P239676	6	32742360	32742419	HLA-DQB1	6	32742571	32735224		rs11961777	6	32487513		intergenic	cis		24	24	28	76		0.792274	0.814388	0.613184	0.745744	1.08928e-14
	6	32742360	32742419	HLA-DQB1	6	32742571	32735224		rs9273448	6	32735725		intergenic	cis		24	24	28	76		-0.877269	-0.814388	-0.676323	-0.798188	5.92207e-18
	6	32742360	32742419	HLA-DQB1	6	32742571	32735224		rs9280060	6	32742383	HLA-DQB1	unknown	cis		24	24	28	76		0.877269	0.814388	0.676323	0.798188	5.92207e-18
	6	32742360	32742419	HLA-DQB1	6	32742571	32735224		rs3134994	6	32745658		intergenic	cis		24	24	28	76		-0.877269	-0.814388	-0.676323	-0.798188	5.92207e-18
	6	32742360	32742419	HLA-DQB1	6	32742571	32735224		rs3134976	6	32760283		intergenic	cis		24	24	28	76		-0.877269	-0.814388	-0.692443	-0.802207	3.04118e-18
	6	32742360	32742419	HLA-DQB1	6	32742571	32735224		rs3129720	6	32771609		intergenic	cis		23	24	28	75		-0.87541	-0.814388	-0.676323	-0.795979	1.41172e-17
	6	32742360	32742419	HLA-DQB1	6	32742571	32735224		rs3135006	6	32775097		intergenic	cis		24	24	28	76		-0.877269	-0.814388	-0.676323	-0.798188	5.92207e-18
	6	32742360	32742419	HLA-DQB1	6	32742571	32735224		rs3135190	6	32775924		intergenic	cis		24	24	28	76		-0.877269	-0.814388	-0.676323	-0.798188	5.92207e-18
	6	32742360	32742419	HLA-DQB1	6	32742571	32735224		rs3135001	6	32778114		intergenic	cis		24	24	28	76		-0.877269	-0.814388	-0.676323	-0.798188	5.92207e-18
	6	32742360	32742419	HLA-DQB1	6	32742571	32735224		rs3134995	6	32780067		intergenic	cis		24	24	28	76		-0.877269	-0.814388	-0.676323	-0.798188	5.92207e-18
	6	32742360	32742419	HLA-DQB1	6	32742571	32735224		rs9275596	6	32789609		intergenic	cis		24	24	28	76		0.877269	0.814388	0.676323	0.798188	5.92207e-18
A_23_P42302	6	32821053	32821112	HLA-DQA2	6	32817141	32823197		rs9268831	6	32535726		intergenic	cis		24	24	28	76		0.805252	0.776932	0.622266	0.738747	2.58652e-14
	6	32821053	32821112	HLA-DQA2	6	32817141	32823197		rs9270911	6	32680180		intergenic	cis		24	24	28	76		0.811445	0.764266	0.621157	0.736526	3.38428e-14
	6	32821053	32821112	HLA-DQA2	6	32817141	32823197		rs9272689	6	32717083		intergenic	cis		24	24	28	76		0.864993	0.919357	0.682615	0.840338	2.28396e-21
	6	32821053	32821112	HLA-DQA2	6	32817141	32823197		rs1071630	6	32717104	HLA-DQA1	missense	cis		24	24	28	76		-0.864993	-0.919357	-0.682615	-0.840338	2.28396e-21
	6	32821053	32821112	HLA-DQA2	6	32817141	32823197		rs17843604	6	32728261		intergenic	cis		24	24	28	76		0.811445	0.764266	0.621157	0.736526	3.38428e-14
	6	32821053	32821112	HLA-DQA2	6	32817141	32823197		rs9273349	6	32733847		intergenic	cis		24	24	28	76		-0.864993	-0.919357	-0.682615	-0.840338	2.28396e-21
	6	32821053	32821112	HLA-DQA2	6	32817141	32823197		rs6928482	6	32734227		intergenic	cis		24	24	28	76		-0.864993	-0.919357	-0.682615	-0.840338	2.28396e-21
	6	32821053	32821112	HLA-DQA2	6	32817141	32823197		rs1063355	6	32735692	HLA-DQB1	3' UTR	cis		24	24	28	76		-0.864993	-0.919357	-0.682615	-0.840338	2.28396e-21
	6	32821053	32821112	HLA-DQA2	6	32817141	32823197		rs1063349	6	32735884	HLA-DQB1	3' UTR	cis		24	24	28	76		-0.864993	-0.919357	-0.682615	-0.840338	2.28396e-21
	6	32821053	32821112	HLA-DQA2	6	32817141	32823197		rs9469219	6	32766189		intergenic	cis		24	24	28	76		-0.634392	-0.913105	-0.444666	-0.716656	3.34351e-13
	6	32821053	32821112	HLA-DQA2	6	32817141	32823197		rs9275224	6	32767856		intergenic	cis		24	24	28	76		-0.749528	-0.816588	-0.611591	-0.731094	6.45811e-14
	6	32821053	32821112	HLA-DQA2	6	32817141	32823197		rs9275245	6	32768921		intergenic	cis		24	24	28	76		-0.749528	-0.816588	-0.611591	-0.731094	6.45811e-14
	6	32821053	32821112	HLA-DQA2	6	32817141	32823197		rs9275273	6	32770537		intergenic	cis		24	24	28	76		0.864993	0.919357	0.631521	0.830314	1.79643e-20
	6	32821053	32821112	HLA-DQA2	6	32817141	32823197		rs9275282	6	32770952		intergenic	cis		24	24	28	76		0.749528	0.816588	0.611591	0.731094	6.45811e-14
	6	32821053	32821112	HLA-DQA2	6	32817141	32823197		rs9275288	6	32771181		intergenic	cis		24	24	28	76		-0.749528	-0.816588	-0.611591	-0.731094	6.45811e-14
	6	32821053	32821112	HLA-DQA2	6	32817141	32823197		rs5000634	6	32771542		intergenic	cis		24	24	28	76		-0.864993	-0.895683	-0.606305	-0.811526	6.10355e-19
	6	32821053	32821112	HLA-DQA2	6	32817141	32823197		rs6457619	6	32771964		intergenic	cis		24	24	27	75		-0.864993	-0.895683	-0.565455	-0.805748	2.83668e-18
	6	32821053	32821112	HLA-DQA2	6	32817141	32823197		rs6457621	6	32772095		intergenic	cis		24	24	28	76		-0.864993	-0.895683	-0.606305	-0.811526	6.10355e-19
	6	32821053	32821112	HLA-DQA2	6	32817141	32823197		rs6457622	6	32772141		intergenic	cis		24	24	28	76		-0.864993	-0.895683	-0.606305	-0.811526	6.10355e-19
	6	32821053	32821112	HLA-DQA2	6	32817141	32823197		rs7745040	6	32772310		intergenic	cis		24	24	28	76		-0.864993	-0.895683	-0.606305	-0.811526	6.10355e-19
	6	32821053	32821112	HLA-DQA2	6	32817141	32823197		rs2395522	6	32772700		intergenic	cis		24	24	28	76		0.749528	0.816588	0.611591	0.731094	6.45811e-14
A_24_P852756	6	32822575	32822634	HLA-DQA2	6	32817141	32823197		rs9268657	6	32517634	HLA-DRA	intron	cis		24	24	28	76		-0.779685	-0.796278	-0.584775	-0.726031	1.16322e-13
	6	32822575	32822634	HLA-DQA2	6	32817141	32823197		rs9268833	6	32536040		intergenic	cis		24	24	28	76		-0.868237	-0.875997	-0.837108	-0.860157	2.46223e-23
	6	32822575	32822634	HLA-DQA2	6	32817141	32823197		rs9268834	6	32536057		intergenic	cis		24	24	28	76		-0.868237	-0.875997	-0.837108	-0.860157	2.46223e-23
	6	32822575	32822634	HLA-DQA2	6	32817141	32823197		rs9268835	6	32536093		intergenic	cis		24	24	28	76		-0.868237	-0.875997	-0.837108	-0.860157	2.46223e-23
	6	32822575	32822634	HLA-DQA2	6	32817141	32823197		rs9268838	6	32536693		intergenic	cis		24	24	28	76		-0.868237	-0.875997	-0.837108	-0.860157	2.46223e-23
	6	32822575	32822634	HLA-DQA2	6	32817141	32823197		rs9268839	6	32536750		intergenic	cis		24	24	28	76		0.740184	0.80049	0.689926	0.744274	1.30937e-14
	6	32822575	32822634	HLA-DQA2	6	32817141	32823197		rs9268853	6	32537621		intergenic	cis		24	24	28	76		0.868237	0.875997	0.837108	0.860157	2.46223e-23
	6	32822575	32822634	HLA-DQA2	6	32817141	32823197		rs9268864	6	32538304		intergenic	cis		24	24	28	76		-0.868237	-0.875997	-0.837108	-0.860157	2.46223e-23
	6	32822575	32822634	HLA-DQA2	6	32817141	32823197		rs9268906	6	32540159		intergenic	cis		24	24	28	76		0.868237	0.875997	0.837108	0.860157	2.46223e-23
	6	32822575	32822634	HLA-DQA2	6	32817141	32823197		rs9268923	6	32540813		intergenic	cis		24	24	28	76		-0.868237	-0.875997	-0.837108	-0.860157	2.46223e-23
	6	32822575	32822634	HLA-DQA2	6	32817141	32823197		rs2395185	6	32541145		intergenic	cis		24	24	28	76		-0.868237	-0.875997	-0.837108	-0.860157	2.46223e-23
	6	32822575	32822634	HLA-DQA2	6	32817141	32823197		rs9268969	6	32542327		intergenic	cis		24	24	28	76		-0.868237	-0.875997	-0.837108	-0.860157	2.46223e-23
	6	32822575	32822634	HLA-DQA2	6	32817141	32823197		rs9268970	6	32542339		intergenic	cis		24	24	28	76		-0.868237	-0.875997	-0.837108	-0.860157	2.46223e-23
	6	32822575	32822634	HLA-DQA2	6	32817141	32823197		rs9368726	6	32546520		intergenic	cis		24	24	28	76		0.868237	0.875997	0.837108	0.860157	2.46223e-23
	6	32822575	32822634	HLA-DQA2	6	32817141	32823197		rs9405108	6	32546626		intergenic	cis		24	24	28	76		-0.868237	-0.875997	-0.837108	-0.860157	2.46223e-23
	6	32822575	32822634	HLA-DQA2	6	32817141	32823197		rs9286790	6	32547806		intergenic	cis		24	24	28	76		-0.868237	-0.875997	-0.837108	-0.860157	2.46223e-23
	6	32822575	32822634	HLA-DQA2	6	32817141	32823197		rs9348886	6	32548986		intergenic	cis		23	24	28	75		-0.862865	-0.875997	-0.837108	-0.858327	7.55223e-23
	6	32822575	32822634	HLA-DQA2	6	32817141	32823197		rs13211921	6	32550814		intergenic	cis		24	23	28	75		0.740184	0.810558	0.689926	0.747348	1.34805e-14
	6	32822575	32822634	HLA-DQA2	6	32817141	32823197		rs9394098	6	32557116		intergenic	cis		24	23	28	75		-0.740184	-0.846252	-0.689926	-0.762402	1.9214e-15
	6	32822575	32822634	HLA-DQA2	6	32817141	32823197		rs9394099	6	32557138		intergenic	cis		24	24	28	76		-0.740184	-0.80049	-0.689926	-0.744274	1.30937e-14
	6	32822575	32822634	HLA-DQA2	6	32817141	32823197		rs1964995	6	32557389		intergenic	cis		24	24	28	76		0.740184	0.80049	0.689926	0.744274	1.30937e-14
	6	32822575	32822634	HLA-DQA2	6	32817141	32823197		rs28366298	6	32668837		intergenic	cis		24	24	28	76		0.868237	0.875997	0.837108	0.860157	2.46223e-23
	6	32822575	32822634	HLA-DQA2	6	32817141	32823197		rs28366302	6	32668912		intergenic	cis		24	24	28	76		0.868237	0.875997	0.837108	0.860157	2.46223e-23
	6	32822575	32822634	HLA-DQA2	6	32817141	32823197		rs28366336	6	32669934		intergenic	cis		24	24	28	76		0.868237	0.875997	0.837108	0.860157	2.46223e-23
	6	32822575	32822634	HLA-DQA2	6	32817141	32823197		rs9271488	6	32696978		intergenic	cis		24	24	28	76		-0.880989	-0.875997	-0.837108	-0.864552	8.20359e-24
	6	32822575	32822634	HLA-DQA2	6	32817141	32823197		rs9271498	6	32697260		intergenic	cis		24	24	28	76		-0.880989	-0.875997	-0.837108	-0.864552	8.20359e-24
	6	32822575	32822634	HLA-DQA2	6	32817141	32823197		rs9271586	6	32698877		intergenic	cis		24	24	28	76		-0.753809	-0.732081	-0.704866	-0.729558	7.73168e-14
	6	32822575	32822634	HLA-DQA2	6	32817141	32823197		rs9271588	6	32698931		intergenic	cis		24	23	28	75		0.753809	0.735028	0.704866	0.730438	1.02806e-13
	6	32822575	32822634	HLA-DQA2	6	32817141	32823197		rs9271589	6	32699106		intergenic	cis		24	24	28	76		-0.880989	-0.78768	-0.837108	-0.83923	2.88856e-21
	6	32822575	32822634	HLA-DQA2	6	32817141	32823197		rs6905775	6	32733999		intergenic	cis		24	24	28	76		-0.790273	-0.805776	-0.837108	-0.813386	4.38263e-19
	6	32822575	32822634	HLA-DQA2	6	32817141	32823197		rs9273363	6	32734250		intergenic	cis		24	24	27	75		-0.790273	-0.805776	-0.842468	-0.815257	5.43948e-19
	6	32822575	32822634	HLA-DQA2	6	32817141	32823197		rs9273368	6	32734453		intergenic	cis		24	24	28	76		-0.790273	-0.805776	-0.837108	-0.813386	4.38263e-19
	6	32822575	32822634	HLA-DQA2	6	32817141	32823197		rs1130399	6	32737732	HLA-DQB1	missense	cis		24	24	28	76		-0.762981	-0.76259	-0.706758	-0.74331	1.47635e-14
	6	32822575	32822634	HLA-DQA2	6	32817141	32823197		rs28746809	6	32741137	HLA-DQB1	intron	cis		24	24	28	76		0.762981	0.76259	0.706758	0.74331	1.47635e-14
	6	32822575	32822634	HLA-DQA2	6	32817141	32823197		rs2647025	6	32743927	HLA-DQB1	5' near gene	cis		24	24	28	76		-0.762981	-0.76259	-0.706758	-0.74331	1.47635e-14
	6	32822575	32822634	HLA-DQA2	6	32817141	32823197		rs3828796	6	32743952	HLA-DQB1	5' near gene	cis		24	24	28	76		0.762981	0.76259	0.706758	0.74331	1.47635e-14
A_23_P368067	6	32897782	32897841	TAP2	6	32914525	32897588		rs3763354	6	32894895		intergenic	cis		24	24	28	76		0.863763	0.528237	0.758104	0.746061	1.04665e-14
	6	32897782	32897841	TAP2	6	32914525	32897588		rs4148876	6	32904770	TAP2	intron	cis		24	24	28	76		-0.863763	-0.528237	-0.758104	-0.746061	1.04665e-14
A_24_P314640	6	37714411	37719611	MDGA1	6	37773744	37708262		rs6938061	6	37782317		intergenic	cis		24	24	28	76		-0.703574	-0.926893	-0.720094	-0.810047	7.92191e-19
A_24_P655458	6	41313666	41313725	TREML4	6	41304040	41314097		rs9349180	6	41293452	TREML3	ncRNA	cis		24	24	28	76		0.770719	0.787953	0.629554	0.731656	6.04475e-14
	6	41313666	41313725	TREML4	6	41304040	41314097		rs6901021	6	41303008	TREML4	5' near gene	cis		24	24	28	76		-0.787953	-0.787953	-0.709636	-0.761534	1.3896e-15
	6	41313666	41313725	TREML4	6	41304040	41314097		rs1872241	6	41303881	TREML4	5' near gene	cis		24	24	28	76		-0.787953	-0.787953	-0.709636	-0.761534	1.3896e-15
	6	41313666	41313725	TREML4	6	41304040	41314097		rs9369265	6	41304583	TREML4	missense	cis		24	24	28	76		-0.787953	-0.787953	-0.709636	-0.761534	1.3896e-15
	6	41313666	41313725	TREML4	6	41304040	41314097		rs2101269	6	41304705	TREML4	synonymous	cis		24	24	28	76		0.787953	0.787953	0.709636	0.761534	1.3896e-15
	6	41313666	41313725	TREML4	6	41304040	41314097		rs7769759	6	41305835	TREML4	missense	cis		24	24	28	76		0.787953	0.787953	0.709636	0.761534	1.3896e-15
A_23_P42144	6	43039872	43039931	PEX6	6	43054866	43039725		rs2296804	6	43039239	GNMT	intron	cis		24	24	28	76		-0.91152	-0.896369	-0.81549	-0.877628	2.44677e-25
	6	43039872	43039931	PEX6	6	43054866	43039725		rs2395943	6	43048651	PEX6	intron	cis		24	24	28	76		0.91152	0.896369	0.81549	0.877628	2.44677e-25
	6	43039872	43039931	PEX6	6	43054866	43039725		rs13199873	6	43148346	KLC4	intron	cis		24	24	28	76		0.835253	0.674838	0.573864	0.706469	1.00472e-12
	6	43039872	43039931	PEX6	6	43054866	43039725		rs2007950	6	43157439	PTK7	intron	cis		24	24	28	76		0.835253	0.674838	0.573864	0.706469	1.00472e-12
A_23_P214944	6	135281079	135281138	ALDH8A1	6	135312937	135280222		rs4646868	6	135313639	ALDH8A1	5' near gene	cis		24	24	28	76		-0.857001	-0.703566	-0.494074	-0.706621	9.88684e-13
	6	135281079	135281138	ALDH8A1	6	135312937	135280222		rs4267967	6	135314170	ALDH8A1	5' near gene	cis		24	24	28	76		-0.857001	-0.703566	-0.494074	-0.706621	9.88684e-13
	6	135281079	135281138	ALDH8A1	6	135312937	135280222		rs4472368	6	135315925		intergenic	cis		24	24	28	76		-0.857001	-0.721551	-0.494074	-0.712352	5.35284e-13
	6	135281079	135281138	ALDH8A1	6	135312937	135280222		rs4440481	6	135318389		intergenic	cis		24	24	28	76		-0.857001	-0.703566	-0.494074	-0.706621	9.88684e-13
	6	135281079	135281138	ALDH8A1	6	135312937	135280222		rs1135205	6	135323488	HBS1L	3' UTR	cis		24	24	28	76		0.857001	0.703566	0.494074	0.706621	9.88684e-13
	6	135281079	135281138	ALDH8A1	6	135312937	135280222		rs4475342	6	135325041	HBS1L	3' UTR	cis		24	24	28	76		-0.857001	-0.703566	-0.494074	-0.706621	9.88684e-13
	6	135281079	135281138	ALDH8A1	6	135312937	135280222		rs9399129	6	135326841	HBS1L	3' UTR	cis		24	24	28	76		0.857001	0.703566	0.494074	0.706621	9.88684e-13
	6	135281079	135281138	ALDH8A1	6	135312937	135280222		rs4895434	6	135335058	HBS1L	intron	cis		24	24	28	76		0.857001	0.703566	0.494074	0.706621	9.88684e-13
	6	135281079	135281138	ALDH8A1	6	135312937	135280222		rs4896120	6	135335205	HBS1L	intron	cis		24	24	28	76		-0.857001	-0.703566	-0.494074	-0.706621	9.88684e-13
	6	135281079	135281138	ALDH8A1	6	135312937	135280222		rs4896121	6	135335338	HBS1L	intron	cis		24	24	28	76		-0.857001	-0.703566	-0.494074	-0.706621	9.88684e-13
	6	135281079	135281138	ALDH8A1	6	135312937	135280222		rs7755680	6	135335952	HBS1L	intron	cis		24	23	28	75		-0.857001	-0.714708	-0.494074	-0.710086	9.77084e-13
	6	135281079	135281138	ALDH8A1	6	135312937	135280222		rs4895436	6	135336694	HBS1L	intron	cis		24	24	28	76		0.857001	0.703566	0.494074	0.706621	9.88684e-13
	6	135281079	135281138	ALDH8A1	6	135312937	135280222		rs9376075	6	135338656	HBS1L	intron	cis		24	24	28	76		-0.857001	-0.703566	-0.494074	-0.706621	9.88684e-13
	6	135281079	135281138	ALDH8A1	6	135312937	135280222		rs4637662	6	135339851	HBS1L	intron	cis		24	24	28	76		-0.857001	-0.703566	-0.494074	-0.706621	9.88684e-13
	6	135281079	135281138	ALDH8A1	6	135312937	135280222		rs4376365	6	135349433	HBS1L	intron	cis		24	24	28	76		-0.857001	-0.703566	-0.494074	-0.706621	9.88684e-13
	6	135281079	135281138	ALDH8A1	6	135312937	135280222		rs13218642	6	135351633	HBS1L	intron	cis		24	24	28	76		-0.857001	-0.703566	-0.494074	-0.706621	9.88684e-13
	6	135281079	135281138	ALDH8A1	6	135312937	135280222		rs4451151	6	135352239	HBS1L	intron	cis		24	24	28	76		0.857001	0.703566	0.494074	0.706621	9.88684e-13
	6	135281079	135281138	ALDH8A1	6	135312937	135280222		rs6902954	6	135355687	HBS1L	intron	cis		24	24	28	76		0.857001	0.703566	0.494074	0.706621	9.88684e-13
	6	135281079	135281138	ALDH8A1	6	135312937	135280222		rs6909975	6	135357263	HBS1L	intron	cis		24	24	28	76		0.857001	0.703566	0.494074	0.706621	9.88684e-13
	6	135281079	135281138	ALDH8A1	6	135312937	135280222		rs7773126	6	135360083	HBS1L	intron	cis		24	24	28	76		-0.857001	-0.703566	-0.494074	-0.706621	9.88684e-13
	6	135281079	135281138	ALDH8A1	6	135312937	135280222		rs4895439	6	135360547	HBS1L	intron	cis		24	24	28	76		-0.857001	-0.703566	-0.494074	-0.706621	9.88684e-13
	6	135281079	135281138	ALDH8A1	6	135312937	135280222		rs9402673	6	135364313	HBS1L	intron	cis		24	24	28	76		0.857001	0.703566	0.494074	0.706621	9.88684e-13
	6	135281079	135281138	ALDH8A1	6	135312937	135280222		rs12527683	6	135366227	HBS1L	intron	cis		24	24	28	76		0.857001	0.703566	0.494074	0.706621	9.88684e-13
	6	135281079	135281138	ALDH8A1	6	135312937	135280222		rs34100379	6	135367351	HBS1L	intron	cis		24	24	28	76		0.857001	0.703566	0.494074	0.706621	9.88684e-13
	6	135281079	135281138	ALDH8A1	6	135312937	135280222		rs9389251	6	135367410	HBS1L	intron	cis		24	24	28	76		-0.857001	-0.703566	-0.494074	-0.706621	9.88684e-13
	6	135281079	135281138	ALDH8A1	6	135312937	135280222		rs6929661	6	135370485	HBS1L	intron	cis		24	24	28	76		0.857001	0.703566	0.494074	0.706621	9.88684e-13
	6	135281079	135281138	ALDH8A1	6	135312937	135280222		rs9389253	6	135371448	HBS1L	intron	cis		24	24	28	76		-0.857001	-0.703566	-0.494074	-0.706621	9.88684e-13
	6	135281079	135281138	ALDH8A1	6	135312937	135280222		rs2327578	6	135371662	HBS1L	intron	cis		24	24	28	76		0.857001	0.703566	0.494074	0.706621	9.88684e-13
	6	135281079	135281138	ALDH8A1	6	135312937	135280222		rs9389254	6	135372402	HBS1L	intron	cis		24	24	28	76		0.857001	0.703566	0.494074	0.706621	9.88684e-13
	6	135281079	135281138	ALDH8A1	6	135312937	135280222		rs9389256	6	135372947	HBS1L	intron	cis		24	24	28	76		-0.857001	-0.703566	-0.494074	-0.706621	9.88684e-13
	6	135281079	135281138	ALDH8A1	6	135312937	135280222		rs1014020	6	135376119	HBS1L	intron	cis		24	24	28	76		0.857001	0.703566	0.494074	0.706621	9.88684e-13
	6	135281079	135281138	ALDH8A1	6	135312937	135280222		rs1014021	6	135376293	HBS1L	intron	cis		24	24	28	76		-0.857001	-0.703566	-0.494074	-0.706621	9.88684e-13
	6	135281079	135281138	ALDH8A1	6	135312937	135280222		rs1041481	6	135376756	HBS1L	intron	cis		24	24	28	76		0.857001	0.703566	0.494074	0.706621	9.88684e-13
	6	135281079	135281138	ALDH8A1	6	135312937	135280222		rs6923765	6	135376869	HBS1L	intron	cis		24	24	28	76		0.857001	0.703566	0.494074	0.706621	9.88684e-13
	6	135281079	135281138	ALDH8A1	6	135312937	135280222		rs6923827	6	135377075	HBS1L	intron	cis		24	24	28	76		0.857001	0.703566	0.494074	0.706621	9.88684e-13
	6	135281079	135281138	ALDH8A1	6	135312937	135280222		rs6902438	6	135378280	HBS1L	intron	cis		24	24	28	76		0.857001	0.703566	0.494074	0.706621	9.88684e-13
	6	135281079	135281138	ALDH8A1	6	135312937	135280222		rs6908681	6	135379426	HBS1L	intron	cis		24	24	28	76		-0.857001	-0.703566	-0.494074	-0.706621	9.88684e-13
	6	135281079	135281138	ALDH8A1	6	135312937	135280222		rs77661547	6	135379746	HBS1L	intron	cis		24	24	28	76		-0.857001	-0.703566	-0.494074	-0.706621	9.88684e-13
	6	135281079	135281138	ALDH8A1	6	135312937	135280222		rs3756799	6	135382704	HBS1L	intron	cis		24	24	28	76		-0.857001	-0.703566	-0.494074	-0.706621	9.88684e-13
	6	135281079	135281138	ALDH8A1	6	135312937	135280222		rs59329760	6	135384130	HBS1L	intron	cis		24	24	28	76		0.857001	0.703566	0.494074	0.706621	9.88684e-13
	6	135281079	135281138	ALDH8A1	6	135312937	135280222		rs4896125	6	135384262	HBS1L	intron	cis		24	24	28	76		0.857001	0.703566	0.494074	0.706621	9.88684e-13
	6	135281079	135281138	ALDH8A1	6	135312937	135280222		rs4896126	6	135384479	HBS1L	intron	cis		24	24	28	76		0.857001	0.703566	0.494074	0.706621	9.88684e-13
	6	135281079	135281138	ALDH8A1	6	135312937	135280222		rs978036	6	135384596	HBS1L	intron	cis		24	24	28	76		0.857001	0.703566	0.494074	0.706621	9.88684e-13
	6	135281079	135281138	ALDH8A1	6	135312937	135280222		rs949547	6	135385192	HBS1L	intron	cis		24	24	28	76		0.857001	0.703566	0.500065	0.708086	8.46382e-13
	6	135281079	135281138	ALDH8A1	6	135312937	135280222		rs9376082	6	135388082	HBS1L	intron	cis		24	24	28	76		-0.857001	-0.703566	-0.494074	-0.706621	9.88684e-13
	6	135281079	135281138	ALDH8A1	6	135312937	135280222		rs11756988	6	135389288	HBS1L	intron	cis		24	24	28	76		-0.857001	-0.703566	-0.494074	-0.706621	9.88684e-13
	6	135281079	135281138	ALDH8A1	6	135312937	135280222		rs12661423	6	135391263	HBS1L	intron	cis		24	24	28	76		0.857001	0.703566	0.494074	0.706621	9.88684e-13
	6	135281079	135281138	ALDH8A1	6	135312937	135280222		rs987690	6	135392072	HBS1L	intron	cis		24	24	28	76		-0.857001	-0.703566	-0.494074	-0.706621	9.88684e-13
	6	135281079	135281138	ALDH8A1	6	135312937	135280222		rs7750300	6	135392643	HBS1L	intron	cis		24	24	28	76		0.857001	0.703566	0.494074	0.706621	9.88684e-13
	6	135281079	135281138	ALDH8A1	6	135312937	135280222		rs7766189	6	135395544	HBS1L	intron	cis		24	24	28	76		-0.857001	-0.703566	-0.494074	-0.706621	9.88684e-13
	6	135281079	135281138	ALDH8A1	6	135312937	135280222		rs4134030	6	135395787	HBS1L	intron	cis		24	24	28	76		0.857001	0.703566	0.494074	0.706621	9.88684e-13
	6	135281079	135281138	ALDH8A1	6	135312937	135280222		rs9402676	6	135397200	HBS1L	intron	cis		23	24	28	75		0.873829	0.703566	0.494074	0.714163	6.32128e-13
	6	135281079	135281138	ALDH8A1	6	135312937	135280222		rs78935437	6	135401209	HBS1L	intron	cis		24	24	28	76		0.857001	0.703566	0.494074	0.706621	9.88684e-13
	6	135281079	135281138	ALDH8A1	6	135312937	135280222		rs7763836	6	135404071	HBS1L	intron	cis		24	24	28	76		-0.857001	-0.703566	-0.494074	-0.706621	9.88684e-13
	6	135281079	135281138	ALDH8A1	6	135312937	135280222		rs2327579	6	135405670	HBS1L	intron	cis		24	24	28	76		0.857001	0.703566	0.494074	0.706621	9.88684e-13
	6	135281079	135281138	ALDH8A1	6	135312937	135280222		rs2327580	6	135406110	HBS1L	intron	cis		24	24	28	76		-0.857001	-0.703566	-0.494074	-0.706621	9.88684e-13
	6	135281079	135281138	ALDH8A1	6	135312937	135280222		rs13209789	6	135409609	HBS1L	intron	cis		24	24	28	76		-0.857001	-0.703566	-0.494074	-0.706621	9.88684e-13
	6	135281079	135281138	ALDH8A1	6	135312937	135280222		rs9399135	6	135410007	HBS1L	intron	cis		24	24	28	76		0.857001	0.703566	0.494074	0.706621	9.88684e-13
	6	135281079	135281138	ALDH8A1	6	135312937	135280222		rs34546690	6	135411402	HBS1L	intron	cis		24	24	28	76		-0.857001	-0.703566	-0.494074	-0.706621	9.88684e-13
	6	135281079	135281138	ALDH8A1	6	135312937	135280222		rs11755229	6	135411606	HBS1L	intron	cis		24	24	28	76		-0.857001	-0.703566	-0.494074	-0.706621	9.88684e-13
	6	135281079	135281138	ALDH8A1	6	135312937	135280222		rs9376086	6	135413022	HBS1L	intron	cis		24	24	28	76		-0.857001	-0.703566	-0.494074	-0.706621	9.88684e-13
	6	135281079	135281138	ALDH8A1	6	135312937	135280222		rs1041480	6	135414769	HBS1L	intron	cis		24	24	28	76		0.857001	0.703566	0.494074	0.706621	9.88684e-13
	6	135281079	135281138	ALDH8A1	6	135312937	135280222		rs2150681	6	135416925	HBS1L	intron	cis		24	24	28	76		0.857001	0.703566	0.494074	0.706621	9.88684e-13
	6	135281079	135281138	ALDH8A1	6	135312937	135280222		rs2297338	6	135417455	HBS1L	intron	cis		24	24	28	76		0.857001	0.703566	0.494074	0.706621	9.88684e-13
	6	135281079	135281138	ALDH8A1	6	135312937	135280222		rs2297339	6	135417684	HBS1L	5' UTR	cis		24	24	28	76		0.857001	0.703566	0.494074	0.706621	9.88684e-13
	6	135281079	135281138	ALDH8A1	6	135312937	135280222		rs2297340	6	135417751	HBS1L	5' near gene	cis		24	24	28	76		-0.857001	-0.703566	-0.494074	-0.706621	9.88684e-13
	6	135281079	135281138	ALDH8A1	6	135312937	135280222		rs28384512	6	135417925	HBS1L	5' near gene	cis		24	24	28	76		0.857001	0.703566	0.494074	0.706621	9.88684e-13
	6	135281079	135281138	ALDH8A1	6	135312937	135280222		rs2183709	6	135418784	HBS1L	5' near gene	cis		24	24	28	76		0.857001	0.703566	0.494074	0.706621	9.88684e-13
	6	135281079	135281138	ALDH8A1	6	135312937	135280222		rs4142299	6	135418879	HBS1L	5' near gene	cis		24	24	28	76		0.857001	0.703566	0.494074	0.706621	9.88684e-13
	6	135281079	135281138	ALDH8A1	6	135312937	135280222		rs2327582	6	135425688		intergenic	cis		24	24	28	76		-0.857001	-0.703566	-0.494074	-0.706621	9.88684e-13
	6	135281079	135281138	ALDH8A1	6	135312937	135280222		rs11757577	6	135433158		intergenic	cis		24	24	28	76		0.857001	0.703566	0.494074	0.706621	9.88684e-13
A_23_P59397	6	159318448	159318507	RSHL2	6	159341186	159318255		rs4709249	6	159275647		intergenic	cis		24	24	28	76		-0.823575	-0.817206	-0.625144	-0.762276	1.25643e-15
	6	159318448	159318507	RSHL2	6	159341186	159318255		rs9457535	6	159289275		intergenic	cis		24	24	28	76		-0.823575	-0.817206	-0.625144	-0.762276	1.25643e-15
	6	159318448	159318507	RSHL2	6	159341186	159318255		rs10455772	6	159316391		intergenic	cis		24	24	28	76		0.823575	0.817206	0.625144	0.762276	1.25643e-15
	6	159318448	159318507	RSHL2	6	159341186	159318255		rs3756988	6	159318621	RSPH3	synonymous	cis		24	24	28	76		0.823575	0.817206	0.625144	0.762276	1.25643e-15
	6	159318448	159318507	RSHL2	6	159341186	159318255		rs3756987	6	159318688	RSPH3	missense	cis		24	24	28	76		-0.823575	-0.817206	-0.625144	-0.762276	1.25643e-15
	6	159318448	159318507	RSHL2	6	159341186	159318255		rs768994	6	159319336	RSPH3	missense	cis		24	24	28	76		0.823575	0.817206	0.625144	0.762276	1.25643e-15
	6	159318448	159318507	RSHL2	6	159341186	159318255		rs34582178	6	159327434	RSPH3	missense	cis		24	24	28	76		-0.823575	-0.817206	-0.625144	-0.762276	1.25643e-15
	6	159318448	159318507	RSHL2	6	159341186	159318255		rs7773373	6	159340135	RSPH3	intron	cis		24	24	28	76		-0.823575	-0.817206	-0.625144	-0.762276	1.25643e-15
	6	159318448	159318507	RSHL2	6	159341186	159318255		rs10945587	6	159340562	RSPH3	synonymous	cis		24	24	28	76		0.823575	0.817206	0.625144	0.762276	1.25643e-15
	6	159318448	159318507	RSHL2	6	159341186	159318255		rs12205296	6	159342019	RSPH3	5' near gene	cis		24	24	28	76		-0.823575	-0.817206	-0.625144	-0.762276	1.25643e-15
	6	159318448	159318507	RSHL2	6	159341186	159318255		rs4449655	6	159373325		intergenic	cis		24	24	28	76		0.794314	0.723284	0.625144	0.716782	3.29724e-13
	6	159318448	159318507	RSHL2	6	159341186	159318255		rs10455851	6	159374086		intergenic	cis		24	24	28	76		0.794314	0.723284	0.625144	0.716782	3.29724e-13
	6	159318448	159318507	RSHL2	6	159341186	159318255		rs4709266	6	159376254	TAGAP	3' UTR	cis		24	24	28	76		-0.794314	-0.723284	-0.625144	-0.716782	3.29724e-13
	6	159318448	159318507	RSHL2	6	159341186	159318255		rs4709267	6	159376363	TAGAP	3' UTR	cis		24	24	28	76		0.794314	0.723284	0.625144	0.716782	3.29724e-13
	6	159318448	159318507	RSHL2	6	159341186	159318255		rs2235822	6	159376830	TAGAP	3' UTR	cis		24	24	28	76		-0.794314	-0.723284	-0.625144	-0.716782	3.29724e-13
	6	159318448	159318507	RSHL2	6	159341186	159318255		rs2073138	6	159381919	TAGAP	intron	cis		24	24	28	76		-0.794314	-0.723284	-0.625144	-0.716782	3.29724e-13
A_23_P19936	7	6468831	6468890	KDELR2	7	6490225	6468795		rs6796	7	6468892	KDELR2	3' UTR	cis		24	24	28	76		0.872046	0.86263	0.773269	0.837929	3.79791e-21
A_23_P19938	7	6468986	6469045	KDELR2	7	6490225	6468795		rs6796	7	6468892	KDELR2	3' UTR	cis		24	24	28	76		-0.672367	-0.848088	-0.614594	-0.7239	1.48436e-13
A_32_P198179	7	27113844	27113903	HOXA3	7	27133164	27112335		rs13311400	7	26921271		intergenic	cis		24	24	28	76		-0.84975	-0.655907	-0.771936	-0.770739	3.88179e-16
	7	27113844	27113903	HOXA3	7	27133164	27112335		rs2465265	7	27038001		intergenic	cis		23	24	28	75		0.747263	0.671119	0.679678	0.699267	2.99544e-12
	7	27113844	27113903	HOXA3	7	27133164	27112335		rs2428427	7	27077720		intergenic	cis		24	24	28	76		0.745245	0.634829	0.758111	0.719159	2.53256e-13
A_24_P332341	7	44020871	44022580	POLR2J3	7	44025293	43994247		rs4487686	7	101888274	ALKBH4	intron	trans		24	24	28	76		-0.683448	-0.748147	-0.826173	-0.762861	1.16029e-15
	7	44020871	44022580	POLR2J3	7	44025293	43994247		rs10953369	7	101896614	LRWD1	intron	trans		24	24	28	76		-0.683448	-0.748147	-0.826173	-0.762861	1.16029e-15
A_23_P381017	7	72887025	72887084	WBSCR27	7	72894791	72886860		rs4255023	7	72877554		intergenic	cis		24	24	28	76		0.916723	0.926893	0.816071	0.892402	2.75495e-27
	7	72887025	72887084	WBSCR27	7	72894791	72886860		rs4304220	7	72882697	CLDN4	5' near gene	cis		24	24	28	76		-0.916723	-0.926893	-0.816071	-0.892402	2.75495e-27
	7	72887025	72887084	WBSCR27	7	72894791	72886860		rs8629	7	72883455	CLDN4	5' UTR	cis		24	24	28	76		-0.916723	-0.926893	-0.816071	-0.892402	2.75495e-27
	7	72887025	72887084	WBSCR27	7	72894791	72886860		rs1127155	7	72884397	CLDN4	3' UTR	cis		24	24	28	76		-0.916723	-0.926893	-0.816071	-0.892402	2.75495e-27
	7	72887025	72887084	WBSCR27	7	72894791	72886860		rs9691413	7	72885140	CLDN4	3' near gene	cis		24	24	28	76		0.916723	0.926893	0.816071	0.892402	2.75495e-27
	7	72887025	72887084	WBSCR27	7	72894791	72886860		rs6968360	7	72885668		intergenic	cis		23	24	28	75		-0.914005	-0.926893	-0.816071	-0.890981	9.66787e-27
	7	72887025	72887084	WBSCR27	7	72894791	72886860		rs13232463	7	72887235	WBSCR27	missense	cis		24	24	28	76		-0.916723	-0.926893	-0.816071	-0.892402	2.75495e-27
	7	72887025	72887084	WBSCR27	7	72894791	72886860		rs10282443	7	72891179	WBSCR27	intron	cis		24	24	28	76		0.916723	0.926893	0.816071	0.892402	2.75495e-27
	7	72887025	72887084	WBSCR27	7	72894791	72886860		rs10234724	7	72899183		intergenic	cis		24	24	28	76		0.892419	0.926893	0.816071	0.883424	4.52553e-26
	7	72887025	72887084	WBSCR27	7	72894791	72886860		rs10271009	7	72904182		intergenic	cis		24	24	28	76		-0.892419	-0.926893	-0.816071	-0.883424	4.52553e-26
	7	72887025	72887084	WBSCR27	7	72894791	72886860		rs6949053	7	72907873		intergenic	cis		24	24	28	76		0.86471	0.926893	0.64603	0.837855	3.85674e-21
	7	72887025	72887084	WBSCR27	7	72894791	72886860		rs11770024	7	72913437	WBSCR28	5' UTR	cis		24	24	28	76		-0.86471	-0.926893	-0.64603	-0.837855	3.85674e-21
	7	72887025	72887084	WBSCR27	7	72894791	72886860		rs11767129	7	72913705	WBSCR28	intron	cis		24	24	28	76		0.86471	0.926893	0.64603	0.837855	3.85674e-21
	7	72887025	72887084	WBSCR27	7	72894791	72886860		rs7796838	7	72916113	WBSCR28	intron	cis		24	24	28	76		-0.86471	-0.926893	-0.64603	-0.837855	3.85674e-21
A_24_P292020	7	101901103	101901838	POLR2J	7	101906386	101900555		rs4487686	7	101888274	ALKBH4	intron	cis		24	24	28	76		-0.708191	-0.824557	-0.833337	-0.797057	7.12474e-18
	7	101901103	101901838	POLR2J	7	101906386	101900555		rs10953369	7	101896614	LRWD1	intron	cis		24	24	28	76		-0.708191	-0.824557	-0.833337	-0.797057	7.12474e-18
A_23_P500271	7	128376559	128376618	IRF5	7	128365230	128377322		rs7808907	7	128371320	IRF5	intron	cis		24	24	28	76		0.719931	0.801993	0.785451	0.772132	3.18425e-16
	7	128376559	128376618	IRF5	7	128365230	128377322		rs1874328	7	128372340	IRF5	intron	cis		24	24	28	76		0.719931	0.801993	0.785451	0.772132	3.18425e-16
	7	128376559	128376618	IRF5	7	128365230	128377322		rs10954213	7	128376663	IRF5	3' UTR	cis		24	24	28	76		-0.840419	-0.867229	-0.816867	-0.841471	1.79296e-21
	7	128376559	128376618	IRF5	7	128365230	128377322		rs11770589	7	128376724	IRF5	3' UTR	cis		24	24	28	76		-0.840419	-0.867229	-0.816867	-0.841471	1.79296e-21
	7	128376559	128376618	IRF5	7	128365230	128377322		rs10954214	7	128376869	IRF5	3' UTR	cis		24	24	27	75		-0.719375	-0.827641	-0.79196	-0.783906	9.13072e-17
	7	128376559	128376618	IRF5	7	128365230	128377322		rs2280714	7	128381961	TNPO3	3' UTR	cis		24	24	28	76		-0.719375	-0.827641	-0.785003	-0.781389	8.22938e-17
	7	128376559	128376618	IRF5	7	128365230	128377322		rs10236569	7	128384823	TNPO3	intron	cis		24	24	28	76		0.719375	0.827641	0.785003	0.781389	8.22938e-17
	7	128376559	128376618	IRF5	7	128365230	128377322		rs17166351	7	128385040	TNPO3	intron	cis		24	24	28	76		-0.840419	-0.867229	-0.816867	-0.841471	1.79296e-21
	7	128376559	128376618	IRF5	7	128365230	128377322		rs10229001	7	128386633	TNPO3	intron	cis		24	24	28	76		-0.840419	-0.867229	-0.816867	-0.841471	1.79296e-21
	7	128376559	128376618	IRF5	7	128365230	128377322		rs4731533	7	128389378	TNPO3	intron	cis		24	24	28	76		0.840419	0.867229	0.816867	0.841471	1.79296e-21
	7	128376559	128376618	IRF5	7	128365230	128377322		rs2172876	7	128390528	TNPO3	intron	cis		24	24	28	76		-0.840419	-0.867229	-0.816867	-0.841471	1.79296e-21
	7	128376559	128376618	IRF5	7	128365230	128377322		rs4731535	7	128393203	TNPO3	intron	cis		24	24	28	76		-0.840419	-0.867229	-0.816867	-0.841471	1.79296e-21
	7	128376559	128376618	IRF5	7	128365230	128377322		rs8043	7	128394620	TNPO3	synonymous	cis		24	24	28	76		-0.840419	-0.867229	-0.816867	-0.841471	1.79296e-21
	7	128376559	128376618	IRF5	7	128365230	128377322		rs6953869	7	128395996	TNPO3	intron	cis		24	24	28	76		0.840419	0.867229	0.816867	0.841471	1.79296e-21
	7	128376559	128376618	IRF5	7	128365230	128377322		rs1874332	7	128401849	TNPO3	intron	cis		24	24	28	76		-0.840419	-0.867229	-0.816867	-0.841471	1.79296e-21
	7	128376559	128376618	IRF5	7	128365230	128377322		rs2272347	7	128406651	TNPO3	intron	cis		24	24	28	76		-0.840419	-0.867229	-0.816867	-0.841471	1.79296e-21
	7	128376559	128376618	IRF5	7	128365230	128377322		rs6946318	7	128406897	TNPO3	intron	cis		24	24	28	76		-0.840419	-0.867229	-0.816867	-0.841471	1.79296e-21
	7	128376559	128376618	IRF5	7	128365230	128377322		rs7789423	7	128408440	TNPO3	intron	cis		24	24	28	76		0.719375	0.827641	0.785003	0.781389	8.22938e-17
	7	128376559	128376618	IRF5	7	128365230	128377322		rs6969930	7	128417549	TNPO3	intron	cis		24	24	28	76		0.840419	0.867229	0.816867	0.841471	1.79296e-21
	7	128376559	128376618	IRF5	7	128365230	128377322		rs7807018	7	128427424	TNPO3	intron	cis		24	24	28	76		0.840419	0.867229	0.816867	0.841471	1.79296e-21
	7	128376559	128376618	IRF5	7	128365230	128377322		rs4731536	7	128427529	TNPO3	intron	cis		24	24	28	76		-0.840419	-0.867229	-0.816867	-0.841471	1.79296e-21
	7	128376559	128376618	IRF5	7	128365230	128377322		rs3807304	7	128431769	TNPO3	intron	cis		24	24	28	76		0.623242	0.827641	0.785003	0.758778	2.01299e-15
	7	128376559	128376618	IRF5	7	128365230	128377322		rs3807302	7	128432093	TNPO3	intron	cis		24	24	28	76		-0.719375	-0.827641	-0.785003	-0.781389	8.22938e-17
	7	128376559	128376618	IRF5	7	128365230	128377322		rs1597552	7	128438236	TNPO3	intron	cis		24	24	28	76		0.840419	0.867229	0.816867	0.841471	1.79296e-21
	7	128376559	128376618	IRF5	7	128365230	128377322		rs11767711	7	128439068	TNPO3	intron	cis		24	24	28	76		-0.840419	-0.867229	-0.816867	-0.841471	1.79296e-21
	7	128376559	128376618	IRF5	7	128365230	128377322		rs35451473	7	128442670	TNPO3	intron	cis		24	24	28	76		0.719375	0.827641	0.785003	0.781389	8.22938e-17
	7	128376559	128376618	IRF5	7	128365230	128377322		rs3847099	7	128444067	TNPO3	intron	cis		24	24	28	76		-0.719375	-0.827641	-0.785003	-0.781389	8.22938e-17
	7	128376559	128376618	IRF5	7	128365230	128377322		rs28711211	7	128448368	TNPO3	intron	cis		24	24	28	76		-0.840419	-0.867229	-0.816867	-0.841471	1.79296e-21
	7	128376559	128376618	IRF5	7	128365230	128377322		SNP7-128452989	7	128452989	TNPO3	intron	cis		24	24	28	76		-0.840419	-0.867229	-0.816867	-0.841471	1.79296e-21
	7	128376559	128376618	IRF5	7	128365230	128377322		rs4731540	7	128455486	TNPO3	intron	cis		24	24	28	76		-0.719375	-0.827641	-0.785003	-0.781389	8.22938e-17
	7	128376559	128376618	IRF5	7	128365230	128377322		rs10239340	7	128455746	TNPO3	intron	cis		24	24	28	76		0.840419	0.867229	0.816867	0.841471	1.79296e-21
	7	128376559	128376618	IRF5	7	128365230	128377322		rs11762968	7	128458200	TNPO3	intron	cis		24	24	28	76		-0.840419	-0.867229	-0.816867	-0.841471	1.79296e-21
	7	128376559	128376618	IRF5	7	128365230	128377322		rs9649520	7	128459881	TNPO3	intron	cis		24	24	28	76		-0.840419	-0.867229	-0.816867	-0.841471	1.79296e-21
	7	128376559	128376618	IRF5	7	128365230	128377322		rs1072767	7	128460441	TNPO3	intron	cis		24	24	28	76		-0.719375	-0.827641	-0.785003	-0.781389	8.22938e-17
	7	128376559	128376618	IRF5	7	128365230	128377322		rs6467223	7	128461902	TNPO3	intron	cis		24	24	28	76		0.719375	0.827641	0.785003	0.781389	8.22938e-17
	7	128376559	128376618	IRF5	7	128365230	128377322		rs6974262	7	128462893	TNPO3	intron	cis		24	24	28	76		-0.840419	-0.867229	-0.816867	-0.841471	1.79296e-21
	7	128376559	128376618	IRF5	7	128365230	128377322		rs921403	7	128463960	TNPO3	intron	cis		24	24	28	76		0.719375	0.827641	0.785003	0.781389	8.22938e-17
	7	128376559	128376618	IRF5	7	128365230	128377322		rs10279821	7	128470783	TNPO3	intron	cis		24	24	28	76		0.719375	0.827641	0.785003	0.781389	8.22938e-17
	7	128376559	128376618	IRF5	7	128365230	128377322		rs10156169	7	128471807	TNPO3	intron	cis		24	24	28	76		0.719375	0.827641	0.785003	0.781389	8.22938e-17
	7	128376559	128376618	IRF5	7	128365230	128377322		rs6960994	7	128479893	TNPO3	intron	cis		24	24	28	76		-0.748566	-0.867229	-0.816867	-0.816533	2.48143e-19
	7	128376559	128376618	IRF5	7	128365230	128377322		rs2242029	7	128482515	TPI1P2	5' near gene	cis		24	24	28	76		0.623242	0.827641	0.785003	0.758778	2.01299e-15
	7	128376559	128376618	IRF5	7	128365230	128377322		rs11767954	7	128486915		intergenic	cis		24	24	28	76		0.748566	0.867229	0.816867	0.816533	2.48143e-19
A_24_P363609	7	128376917	128376976	IRF5	7	128365230	128377322		rs10954213	7	128376663	IRF5	3' UTR	cis		24	24	28	76		0.864993	0.88588	0.705009	0.827652	3.03759e-20
	7	128376917	128376976	IRF5	7	128365230	128377322		rs11770589	7	128376724	IRF5	3' UTR	cis		24	24	28	76		0.864993	0.88588	0.705009	0.827652	3.03759e-20
	7	128376917	128376976	IRF5	7	128365230	128377322		rs10954214	7	128376869	IRF5	3' UTR	cis		24	24	27	75		0.771503	0.740159	0.611087	0.710301	9.55098e-13
	7	128376917	128376976	IRF5	7	128365230	128377322		rs2280714	7	128381961	TNPO3	3' UTR	cis		24	24	28	76		0.771503	0.740159	0.598129	0.705383	1.1266e-12
	7	128376917	128376976	IRF5	7	128365230	128377322		rs10236569	7	128384823	TNPO3	intron	cis		24	24	28	76		-0.771503	-0.740159	-0.598129	-0.705383	1.1266e-12
	7	128376917	128376976	IRF5	7	128365230	128377322		rs17166351	7	128385040	TNPO3	intron	cis		24	24	28	76		0.864993	0.88588	0.705009	0.827652	3.03759e-20
	7	128376917	128376976	IRF5	7	128365230	128377322		rs10229001	7	128386633	TNPO3	intron	cis		24	24	28	76		0.864993	0.88588	0.705009	0.827652	3.03759e-20
	7	128376917	128376976	IRF5	7	128365230	128377322		rs4731533	7	128389378	TNPO3	intron	cis		24	24	28	76		-0.864993	-0.88588	-0.705009	-0.827652	3.03759e-20
	7	128376917	128376976	IRF5	7	128365230	128377322		rs2172876	7	128390528	TNPO3	intron	cis		24	24	28	76		0.864993	0.88588	0.705009	0.827652	3.03759e-20
	7	128376917	128376976	IRF5	7	128365230	128377322		rs4731535	7	128393203	TNPO3	intron	cis		24	24	28	76		0.864993	0.88588	0.705009	0.827652	3.03759e-20
	7	128376917	128376976	IRF5	7	128365230	128377322		rs8043	7	128394620	TNPO3	synonymous	cis		24	24	28	76		0.864993	0.88588	0.705009	0.827652	3.03759e-20
	7	128376917	128376976	IRF5	7	128365230	128377322		rs6953869	7	128395996	TNPO3	intron	cis		24	24	28	76		-0.864993	-0.88588	-0.705009	-0.827652	3.03759e-20
	7	128376917	128376976	IRF5	7	128365230	128377322		rs1874332	7	128401849	TNPO3	intron	cis		24	24	28	76		0.864993	0.88588	0.705009	0.827652	3.03759e-20
	7	128376917	128376976	IRF5	7	128365230	128377322		rs2272347	7	128406651	TNPO3	intron	cis		24	24	28	76		0.864993	0.88588	0.705009	0.827652	3.03759e-20
	7	128376917	128376976	IRF5	7	128365230	128377322		rs6946318	7	128406897	TNPO3	intron	cis		24	24	28	76		0.864993	0.88588	0.705009	0.827652	3.03759e-20
	7	128376917	128376976	IRF5	7	128365230	128377322		rs7789423	7	128408440	TNPO3	intron	cis		24	24	28	76		-0.771503	-0.740159	-0.598129	-0.705383	1.1266e-12
	7	128376917	128376976	IRF5	7	128365230	128377322		rs6969930	7	128417549	TNPO3	intron	cis		24	24	28	76		-0.864993	-0.88588	-0.705009	-0.827652	3.03759e-20
	7	128376917	128376976	IRF5	7	128365230	128377322		rs7807018	7	128427424	TNPO3	intron	cis		24	24	28	76		-0.864993	-0.88588	-0.705009	-0.827652	3.03759e-20
	7	128376917	128376976	IRF5	7	128365230	128377322		rs4731536	7	128427529	TNPO3	intron	cis		24	24	28	76		0.864993	0.88588	0.705009	0.827652	3.03759e-20
	7	128376917	128376976	IRF5	7	128365230	128377322		rs3807304	7	128431769	TNPO3	intron	cis		24	24	28	76		-0.804768	-0.740159	-0.598129	-0.719069	2.55818e-13
	7	128376917	128376976	IRF5	7	128365230	128377322		rs3807302	7	128432093	TNPO3	intron	cis		24	24	28	76		0.771503	0.740159	0.598129	0.705383	1.1266e-12
	7	128376917	128376976	IRF5	7	128365230	128377322		rs1597552	7	128438236	TNPO3	intron	cis		24	24	28	76		-0.864993	-0.88588	-0.705009	-0.827652	3.03759e-20
	7	128376917	128376976	IRF5	7	128365230	128377322		rs11767711	7	128439068	TNPO3	intron	cis		24	24	28	76		0.864993	0.88588	0.705009	0.827652	3.03759e-20
	7	128376917	128376976	IRF5	7	128365230	128377322		rs35451473	7	128442670	TNPO3	intron	cis		24	24	28	76		-0.771503	-0.740159	-0.598129	-0.705383	1.1266e-12
	7	128376917	128376976	IRF5	7	128365230	128377322		rs3847099	7	128444067	TNPO3	intron	cis		24	24	28	76		0.771503	0.740159	0.598129	0.705383	1.1266e-12
	7	128376917	128376976	IRF5	7	128365230	128377322		rs28711211	7	128448368	TNPO3	intron	cis		24	24	28	76		0.864993	0.88588	0.705009	0.827652	3.03759e-20
	7	128376917	128376976	IRF5	7	128365230	128377322		SNP7-128452989	7	128452989	TNPO3	intron	cis		24	24	28	76		0.864993	0.88588	0.705009	0.827652	3.03759e-20
	7	128376917	128376976	IRF5	7	128365230	128377322		rs4731540	7	128455486	TNPO3	intron	cis		24	24	28	76		0.771503	0.740159	0.598129	0.705383	1.1266e-12
	7	128376917	128376976	IRF5	7	128365230	128377322		rs10239340	7	128455746	TNPO3	intron	cis		24	24	28	76		-0.864993	-0.88588	-0.705009	-0.827652	3.03759e-20
	7	128376917	128376976	IRF5	7	128365230	128377322		rs11762968	7	128458200	TNPO3	intron	cis		24	24	28	76		0.864993	0.88588	0.705009	0.827652	3.03759e-20
	7	128376917	128376976	IRF5	7	128365230	128377322		rs9649520	7	128459881	TNPO3	intron	cis		24	24	28	76		0.864993	0.88588	0.705009	0.827652	3.03759e-20
	7	128376917	128376976	IRF5	7	128365230	128377322		rs1072767	7	128460441	TNPO3	intron	cis		24	24	28	76		0.771503	0.740159	0.598129	0.705383	1.1266e-12
	7	128376917	128376976	IRF5	7	128365230	128377322		rs6467223	7	128461902	TNPO3	intron	cis		24	24	28	76		-0.771503	-0.740159	-0.598129	-0.705383	1.1266e-12
	7	128376917	128376976	IRF5	7	128365230	128377322		rs6974262	7	128462893	TNPO3	intron	cis		24	24	28	76		0.864993	0.88588	0.705009	0.827652	3.03759e-20
	7	128376917	128376976	IRF5	7	128365230	128377322		rs921403	7	128463960	TNPO3	intron	cis		24	24	28	76		-0.771503	-0.740159	-0.598129	-0.705383	1.1266e-12
	7	128376917	128376976	IRF5	7	128365230	128377322		rs10279821	7	128470783	TNPO3	intron	cis		24	24	28	76		-0.771503	-0.740159	-0.598129	-0.705383	1.1266e-12
	7	128376917	128376976	IRF5	7	128365230	128377322		rs10156169	7	128471807	TNPO3	intron	cis		24	24	28	76		-0.771503	-0.740159	-0.598129	-0.705383	1.1266e-12
	7	128376917	128376976	IRF5	7	128365230	128377322		rs6960994	7	128479893	TNPO3	intron	cis		24	24	28	76		0.886068	0.88588	0.705009	0.836442	5.17644e-21
	7	128376917	128376976	IRF5	7	128365230	128377322		rs2242029	7	128482515	TPI1P2	5' near gene	cis		24	24	28	76		-0.804768	-0.740159	-0.598129	-0.719069	2.55818e-13
	7	128376917	128376976	IRF5	7	128365230	128377322		rs11767954	7	128486915		intergenic	cis		24	24	28	76		-0.886068	-0.88588	-0.705009	-0.836442	5.17644e-21
A_23_P157007	7	150120082	150120141	TMEM176B	7	150129296	150119324		rs7806458	7	150107821	LOC100128542	intron	cis		24	24	28	76		0.877496	0.866778	0.832012	0.858588	3.61269e-23
A_23_P252082	7	150132961	150133020	TMEM176A	7	150128787	150133141		rs7806458	7	150107821	LOC100128542	intron	cis		24	24	28	76		0.877496	0.866778	0.865694	0.869865	2.06131e-24
A_23_P258912	8	2080477	2080536	MYOM2	8	1980655	2080779		rs10101799	8	2055023	MYOM2	intron	cis		24	24	28	76		0.767118	0.614025	0.738575	0.713809	4.56906e-13
	8	2080477	2080536	MYOM2	8	1980655	2080779		rs3824175	8	2066848	MYOM2	intron	cis		24	24	28	76		0.863763	0.754983	0.738575	0.790567	2.01311e-17
	8	2080477	2080536	MYOM2	8	1980655	2080779		rs3824170	8	2068753	MYOM2	intron	cis		24	24	28	76		-0.842445	-0.707107	-0.738575	-0.768078	5.64669e-16
	8	2080477	2080536	MYOM2	8	1980655	2080779		rs35835808	8	2069638	MYOM2	intron	cis		24	24	28	76		0.863763	0.754983	0.738575	0.790567	2.01311e-17
	8	2080477	2080536	MYOM2	8	1980655	2080779		rs5023998	8	2072693	MYOM2	intron	cis		24	24	28	76		0.863763	0.754983	0.738575	0.790567	2.01311e-17
	8	2080477	2080536	MYOM2	8	1980655	2080779		rs5029666	8	2073008	MYOM2	intron	cis		24	24	28	76		-0.863763	-0.754983	-0.738575	-0.790567	2.01311e-17
A_24_P303688	8	33347877	33347936	FUT10	8	33450206	33347887		rs10644	8	33477704	MAK16	3' UTR	cis		24	24	28	76		-0.809027	-0.749528	-0.583273	-0.720079	2.2852e-13
	8	33347877	33347936	FUT10	8	33450206	33347887		rs7848	8	33478272	MAK16	3' UTR	cis		24	24	28	76		0.809027	0.749528	0.583273	0.720079	2.2852e-13
	8	33347877	33347936	FUT10	8	33450206	33347887		rs6989048	8	33488624	TTI2	intron	cis		24	24	28	76		-0.809027	-0.749528	-0.583273	-0.720079	2.2852e-13
	8	33347877	33347936	FUT10	8	33450206	33347887		rs2304748	8	33489486	TTI2	missense	cis		24	24	28	76		-0.809027	-0.749528	-0.583273	-0.720079	2.2852e-13
	8	33347877	33347936	FUT10	8	33450206	33347887		rs3098657	8	33489536	TTI2	synonymous	cis		24	24	28	76		-0.809027	-0.749528	-0.583273	-0.720079	2.2852e-13
	8	33347877	33347936	FUT10	8	33450206	33347887		rs12682118	8	33490838	TTI2	5' near gene	cis		24	24	28	76		-0.809027	-0.749528	-0.583273	-0.720079	2.2852e-13
A_23_P22409	8	33349181	33349240	FUT10	8	33450206	33347887		rs6995454	8	33423035	FUT10	intron	cis		24	24	28	76		-0.726232	-0.800181	-0.747907	-0.759291	1.87949e-15
	8	33349181	33349240	FUT10	8	33450206	33347887		rs2732315	8	33432871	FUT10	intron	cis		24	24	28	76		0.766469	0.82501	0.747907	0.780399	9.54022e-17
	8	33349181	33349240	FUT10	8	33450206	33347887		rs7018447	8	33444597	FUT10	intron	cis		24	24	28	76		-0.837449	-0.787893	-0.528232	-0.733388	4.9255e-14
	8	33349181	33349240	FUT10	8	33450206	33347887		rs10102068	8	33457780		intergenic	cis		24	24	28	76		0.837449	0.787893	0.528232	0.733388	4.9255e-14
	8	33349181	33349240	FUT10	8	33450206	33347887		rs2037213	8	33461560		intergenic	cis		24	24	28	76		-0.837449	-0.787893	-0.528232	-0.733388	4.9255e-14
	8	33349181	33349240	FUT10	8	33450206	33347887		rs6468171	8	33475616	MAK16	missense	cis		24	24	28	76		-0.837449	-0.787893	-0.528232	-0.733388	4.9255e-14
	8	33349181	33349240	FUT10	8	33450206	33347887		rs10644	8	33477704	MAK16	3' UTR	cis		24	24	28	76		-0.860379	-0.82501	-0.747907	-0.812991	4.70392e-19
	8	33349181	33349240	FUT10	8	33450206	33347887		rs8685	8	33477812	MAK16	3' UTR	cis		24	24	28	76		0.837449	0.787893	0.528232	0.733388	4.9255e-14
	8	33349181	33349240	FUT10	8	33450206	33347887		rs7848	8	33478272	MAK16	3' UTR	cis		24	24	28	76		0.860379	0.82501	0.747907	0.812991	4.70392e-19
	8	33349181	33349240	FUT10	8	33450206	33347887		rs6989048	8	33488624	TTI2	intron	cis		24	24	28	76		-0.860379	-0.82501	-0.747907	-0.812991	4.70392e-19
	8	33349181	33349240	FUT10	8	33450206	33347887		rs2304748	8	33489486	TTI2	missense	cis		24	24	28	76		-0.860379	-0.82501	-0.747907	-0.812991	4.70392e-19
	8	33349181	33349240	FUT10	8	33450206	33347887		rs3098657	8	33489536	TTI2	synonymous	cis		24	24	28	76		-0.860379	-0.82501	-0.747907	-0.812991	4.70392e-19
	8	33349181	33349240	FUT10	8	33450206	33347887		rs12682118	8	33490838	TTI2	5' near gene	cis		24	24	28	76		-0.860379	-0.82501	-0.747907	-0.812991	4.70392e-19
	8	33349181	33349240	FUT10	8	33450206	33347887		rs12386778	8	33503569		intergenic	cis		24	24	28	76		-0.837449	-0.787893	-0.528232	-0.733388	4.9255e-14
	8	33349181	33349240	FUT10	8	33450206	33347887		rs7842778	8	33510922		intergenic	cis		24	24	28	76		0.72376	0.680729	0.733644	0.714546	4.21567e-13
A_23_P112004	8	133653766	133653825	LRRC6	8	133756995	133653629		rs4736600	8	133785202		intergenic	cis		24	24	28	76		-0.847043	-0.779953	-0.611135	-0.755339	3.17511e-15
	8	133653766	133653825	LRRC6	8	133756995	133653629		rs11988034	8	133786831		intergenic	cis		24	24	28	76		0.847043	0.779953	0.611135	0.755339	3.17511e-15
	8	133653766	133653825	LRRC6	8	133756995	133653629		rs10956680	8	133789594		intergenic	cis		23	24	28	75		-0.865332	-0.693543	-0.620862	-0.738754	3.86012e-14
	8	133653766	133653825	LRRC6	8	133756995	133653629		rs1048490	8	133791463	TMEM71	3' UTR	cis		24	24	28	76		-0.847043	-0.779953	-0.611135	-0.755339	3.17511e-15
	8	133653766	133653825	LRRC6	8	133756995	133653629		rs2280871	8	133791851	TMEM71	3' UTR	cis		24	24	28	76		0.873087	0.693543	0.620862	0.745422	1.13418e-14
	8	133653766	133653825	LRRC6	8	133756995	133653629		rs1895807	8	133792348	TMEM71	3' UTR	cis		24	24	28	76		-0.847043	-0.779953	-0.611135	-0.755339	3.17511e-15
	8	133653766	133653825	LRRC6	8	133756995	133653629		rs10106531	8	133793407	TMEM71	intron	cis		24	24	28	76		0.873087	0.693543	0.620862	0.745422	1.13418e-14
	8	133653766	133653825	LRRC6	8	133756995	133653629		rs10216529	8	133802327	TMEM71	intron	cis		24	24	28	76		0.847043	0.779953	0.611135	0.755339	3.17511e-15
A_24_P605233	9	7067159	7067218	JMJD2C	9	6747654	7165647		rs4742298	9	7054934	KDM4C	intron	cis		24	24	28	76		-0.878131	-0.798225	-0.421281	-0.736482	3.40224e-14
A_23_P35494	10	49791313	49791372	LRRC18	10	49792283	49787537		rs17879125	6	32659869	HLA-DRB1	synonymous	trans		24	24	28	76		-0.646058	-0.863763	-0.606478	-0.723454	1.56164e-13
	10	49791313	49791372	LRRC18	10	49792283	49787537		rs6905837	6	32734183		intergenic	trans		24	24	28	76		-0.615096	-0.863763	-0.606478	-0.715622	3.74643e-13
A_24_P4387	10	71849793	71849852	EIF4EBP2	10	71833928	71853675		rs4307642	10	71860595		intergenic	cis		24	24	28	76		0.825067	0.761204	0.558911	0.725102	1.29407e-13
	10	71849793	71849852	EIF4EBP2	10	71833928	71853675		rs7072552	10	71874967		intergenic	cis		24	24	28	76		0.825067	0.761204	0.558911	0.725102	1.29407e-13
A_23_P112596	10	76099976	76100035	ADK	10	75580971	76139065		rs767809	10	75535071	VCL	synonymous	cis		24	24	28	76		-0.728627	-0.663031	-0.759614	-0.721665	1.91219e-13
	10	76099976	76100035	ADK	10	75580971	76139065		rs3180427	10	75551353	AP3M1	3' UTR	cis		24	24	28	76		-0.728627	-0.663031	-0.759614	-0.721665	1.91219e-13
A_23_P150053	10	90687879	90687938	ACTA2	10	90702491	90684813		rs4934434	10	90737149	ACTA2	intron	cis		24	24	28	76		-0.799493	-0.777986	-0.772216	-0.782935	6.52271e-17
	10	90687879	90687938	ACTA2	10	90702491	90684813		rs1800682	10	90739943	ACTA2	intron	cis		24	24	28	76		-0.85513	-0.777986	-0.772216	-0.803721	2.35642e-18
	10	90687879	90687938	ACTA2	10	90702491	90684813		rs1571011	10	90747767		intron	cis		24	24	28	76		0.717206	0.835522	0.672594	0.746997	9.30237e-15
	10	90687879	90687938	ACTA2	10	90702491	90684813		rs4406737	10	90749704	FAS	intron	cis		24	24	28	76		0.785232	0.835522	0.672594	0.768112	5.61972e-16
A_24_P230938	10	99369205	99369264	C10orf83	10	99383227	99364301		rs3829907	10	99366665	MORN4	intron	cis		24	24	28	76		0.779805	0.707066	0.680695	0.723143	1.61776e-13
	10	99369205	99369264	C10orf83	10	99383227	99364301		rs10159784	10	99369196	MORN4	intron	cis		24	24	28	76		0.779805	0.707066	0.680695	0.723143	1.61776e-13
A_23_P382154	10	102731132	102731191	MRPL43	10	102737262	102727569		rs1467616	10	102631681		intergenic	cis		24	24	28	76		0.811353	0.718257	0.546803	0.700752	1.82576e-12
	10	102731132	102731191	MRPL43	10	102737262	102727569		rs11595160	10	102633000		intergenic	cis		24	24	28	76		0.811353	0.718257	0.546803	0.700752	1.82576e-12
	10	102731132	102731191	MRPL43	10	102737262	102727569		rs1408343	10	102638755		intergenic	cis		24	24	28	76		0.875805	0.752684	0.653548	0.77221	3.14902e-16
	10	102731132	102731191	MRPL43	10	102737262	102727569		rs10786612	10	102643755		intergenic	cis		24	24	28	76		0.875805	0.752684	0.653548	0.77221	3.14902e-16
	10	102731132	102731191	MRPL43	10	102737262	102727569		rs1056295	10	102705173	FAM178A	intron	cis		24	24	28	76		0.875805	0.913664	0.770408	0.860222	2.42335e-23
	10	102731132	102731191	MRPL43	10	102737262	102727569		rs927302	10	102712906	FAM178A	3' UTR	cis		24	24	28	76		-0.904337	-0.913664	-0.770408	-0.871142	1.46585e-24
	10	102731132	102731191	MRPL43	10	102737262	102727569		rs2295718	10	102715643		intergenic	cis		24	24	28	76		-0.775382	-0.848528	-0.621463	-0.757116	2.5113e-15
	10	102731132	102731191	MRPL43	10	102737262	102727569		rs2295716	10	102734204	MRPL43	intron	cis		24	24	28	76		0.904337	0.913664	0.770408	0.871142	1.46585e-24
	10	102731132	102731191	MRPL43	10	102737262	102727569		rs722435	10	102735052	MRPL43	intron	cis		24	24	28	76		-0.904337	-0.913664	-0.770408	-0.871142	1.46585e-24
	10	102731132	102731191	MRPL43	10	102737262	102727569		rs2863095	10	102736493	MRPL43	intron	cis		24	24	28	76		-0.904337	-0.913664	-0.770408	-0.871142	1.46585e-24
	10	102731132	102731191	MRPL43	10	102737262	102727569		rs3740485	10	102740611	C10orf2	intron	cis		24	24	28	76		-0.904337	-0.873087	-0.770408	-0.854765	9.0207e-23
	10	102731132	102731191	MRPL43	10	102737262	102727569		rs11190786	10	102747432	LZTS2	intron	cis		24	24	28	76		0.904337	0.873087	0.770408	0.854765	9.0207e-23
	10	102731132	102731191	MRPL43	10	102737262	102727569		rs11190787	10	102748615	LZTS2	intron	cis		24	24	28	76		-0.904337	-0.873087	-0.770408	-0.854765	9.0207e-23
	10	102731132	102731191	MRPL43	10	102737262	102727569		rs807028	10	102754501	LZTS2	intron	cis		24	24	28	76		-0.775382	-0.817206	-0.621463	-0.742957	1.54241e-14
	10	102731132	102731191	MRPL43	10	102737262	102727569		rs807024	10	102756564	LZTS2	synonymous	cis		24	24	28	76		0.884652	0.711186	0.688879	0.775358	2.00177e-16
	10	102731132	102731191	MRPL43	10	102737262	102727569		rs701836	10	102757107	LZTS2	3' UTR	cis		24	24	28	76		-0.904337	-0.76127	-0.688879	-0.800297	4.18265e-18
	10	102731132	102731191	MRPL43	10	102737262	102727569		rs14177	10	102757145	LZTS2	3' UTR	cis		23	24	28	75		-0.911878	-0.76127	-0.688879	-0.803124	4.404e-18
	10	102731132	102731191	MRPL43	10	102737262	102727569		rs807023	10	102760072	PDZD7	missense	cis		24	24	28	76		0.772417	0.695933	0.627974	0.700046	1.96351e-12
	10	102731132	102731191	MRPL43	10	102737262	102727569		rs807022	10	102760317	PDZD7	synonymous	cis		24	24	28	76		0.772417	0.695933	0.627974	0.700046	1.96351e-12
	10	102731132	102731191	MRPL43	10	102737262	102727569		rs807020	10	102761563	PDZD7	intron	cis		24	24	28	76		-0.885112	-0.76127	-0.75674	-0.80809	1.11462e-18
	10	102731132	102731191	MRPL43	10	102737262	102727569		rs807019	10	102762830	PDZD7	intron	cis		24	24	28	76		0.772417	0.695933	0.627974	0.700046	1.96351e-12
	10	102731132	102731191	MRPL43	10	102737262	102727569		rs807018	10	102763001	PDZD7	intron	cis		24	24	28	76		-0.772417	-0.695933	-0.635358	-0.702347	1.54764e-12
A_23_P24586	11	44061632	44061691	PHACS	11	44044433	44062145		rs2074038	11	44044565	PHACS	5' UTR	cis		24	24	28	76		-0.839254	-0.826821	-0.770185	-0.812014	5.59726e-19
	11	44061632	44061691	PHACS	11	44044433	44062145		rs33952257	11	44045928	PHACS	missense	cis		24	24	28	76		-0.634886	-0.778168	-0.708044	-0.711767	5.70279e-13
	11	44061632	44061691	PHACS	11	44044433	44062145		rs7951555	11	44047975	PHACS	intron	cis		24	24	28	76		0.804437	0.778168	0.740824	0.774051	2.4182e-16
	11	44061632	44061691	PHACS	11	44044433	44062145		rs2074040	11	44049899	PHACS	intron	cis		24	24	28	76		-0.634886	-0.778168	-0.708044	-0.711767	5.70279e-13
A_23_P47086	11	70927164	70927223	KRTAP5-8	11	70926719	70926719		rs11718621	3	40337126		intergenic	trans		24	24	28	76		0.763536	0.690199	0.761586	0.741392	1.87134e-14
A_32_P20912	11	74221053	74221112	RNF169	11	74137560	74231094		rs968305	11	74106228	CHRDL2	intron	cis		24	24	28	76		-0.691994	-0.79036	-0.593872	-0.695996	2.969e-12
	11	74221053	74221112	RNF169	11	74137560	74231094		rs11236236	11	74120579	CHRDL2	5' near gene	cis		24	24	28	76		-0.728124	-0.79036	-0.638973	-0.720822	2.10245e-13
	11	74221053	74221112	RNF169	11	74137560	74231094		rs10899042	11	74120738	CHRDL2	5' near gene	cis		24	24	28	76		0.728124	0.826831	0.652373	0.740318	2.13526e-14
	11	74221053	74221112	RNF169	11	74137560	74231094		rs7103136	11	74124439		intergenic	cis		24	24	28	76		0.728124	0.853564	0.652373	0.753046	4.28494e-15
	11	74221053	74221112	RNF169	11	74137560	74231094		rs12421899	11	74135694		intergenic	cis		24	24	28	76		-0.728124	-0.853564	-0.697979	-0.766123	7.41161e-16
	11	74221053	74221112	RNF169	11	74137560	74231094		rs12419607	11	74137003		intergenic	cis		24	24	28	76		-0.728124	-0.853564	-0.697979	-0.766123	7.41161e-16
	11	74221053	74221112	RNF169	11	74137560	74231094		rs4944950	11	74159279	RNF169	intron	cis		24	24	28	76		0.728124	0.853564	0.697979	0.766123	7.41161e-16
	11	74221053	74221112	RNF169	11	74137560	74231094		rs4483614	11	74203500	RNF169	intron	cis		24	24	27	75		0.728124	0.853564	0.79838	0.79903	8.63437e-18
	11	74221053	74221112	RNF169	11	74137560	74231094		rs2298746	11	74231482	RNF169	3' near gene	cis		24	24	28	76		-0.728124	-0.853564	-0.697979	-0.766123	7.41161e-16
	11	74221053	74221112	RNF169	11	74137560	74231094		rs3814726	11	74232704	XRRA1	intron	cis		24	24	28	76		-0.728124	-0.853564	-0.697979	-0.766123	7.41161e-16
	11	74221053	74221112	RNF169	11	74137560	74231094		rs4944960	11	74237094	XRRA1	missense	cis		24	24	28	76		0.728124	0.853564	0.697979	0.766123	7.41161e-16
	11	74221053	74221112	RNF169	11	74137560	74231094		rs4944961	11	74237129	XRRA1	synonymous	cis		24	24	28	76		-0.728124	-0.853564	-0.697979	-0.766123	7.41161e-16
	11	74221053	74221112	RNF169	11	74137560	74231094		rs10751241	11	74237556	XRRA1	intron	cis		24	24	28	76		-0.728124	-0.853564	-0.697979	-0.766123	7.41161e-16
	11	74221053	74221112	RNF169	11	74137560	74231094		rs10899045	11	74237765	XRRA1	intron	cis		24	24	28	76		0.728124	0.853564	0.697979	0.766123	7.41161e-16
	11	74221053	74221112	RNF169	11	74137560	74231094		rs2304683	11	74240725	XRRA1	synonymous	cis		24	24	28	76		-0.728124	-0.853564	-0.697979	-0.766123	7.41161e-16
	11	74221053	74221112	RNF169	11	74137560	74231094		rs2165163	11	74337791	XRRA1	5' UTR	cis		24	24	28	76		0.728124	0.853564	0.697979	0.766123	7.41161e-16
	11	74221053	74221112	RNF169	11	74137560	74231094		rs10793107	11	74372823		intergenic	cis		24	24	28	76		0.728124	0.853564	0.697979	0.766123	7.41161e-16
	11	74221053	74221112	RNF169	11	74137560	74231094		rs10793108	11	74372860		intergenic	cis		24	24	28	76		0.728124	0.853564	0.697979	0.766123	7.41161e-16
	11	74221053	74221112	RNF169	11	74137560	74231094		rs11236281	11	74384150	NEU3	intron	cis		24	24	28	76		0.677672	0.797915	0.751505	0.746631	9.74156e-15
	11	74221053	74221112	RNF169	11	74137560	74231094		rs10899053	11	74387690	NEU3	intron	cis		24	24	28	76		0.677672	0.797915	0.751505	0.746631	9.74156e-15
	11	74221053	74221112	RNF169	11	74137560	74231094		rs4387374	11	74410058		intergenic	cis		24	24	28	76		-0.677672	-0.797915	-0.751505	-0.746631	9.74156e-15
	11	74221053	74221112	RNF169	11	74137560	74231094		rs10899058	11	74416462		intergenic	cis		24	24	28	76		-0.677672	-0.797915	-0.751505	-0.746631	9.74156e-15
	11	74221053	74221112	RNF169	11	74137560	74231094		rs10899060	11	74424279		intergenic	cis		24	24	28	76		-0.597021	-0.797915	-0.751505	-0.726965	1.04461e-13
A_23_P370162	11	74230239	74230298	XRRA1	11	74337812	74229603		rs7948433	11	74097026	CHRDL2	synonymous	cis		24	24	28	76		-0.797551	-0.865148	-0.346165	-0.712675	5.16846e-13
	11	74230239	74230298	XRRA1	11	74337812	74229603		rs968305	11	74106228	CHRDL2	intron	cis		24	24	28	76		-0.759818	-0.878998	-0.430779	-0.724618	1.36758e-13
	11	74230239	74230298	XRRA1	11	74337812	74229603		rs11236236	11	74120579	CHRDL2	5' near gene	cis		24	24	28	76		-0.737704	-0.878998	-0.467914	-0.725209	1.27825e-13
	11	74230239	74230298	XRRA1	11	74337812	74229603		rs10899042	11	74120738	CHRDL2	5' near gene	cis		24	24	28	76		0.737704	0.933935	0.411279	0.758541	2.0778e-15
	11	74230239	74230298	XRRA1	11	74337812	74229603		rs7103136	11	74124439		intergenic	cis		24	24	28	76		0.737704	0.927868	0.411279	0.752373	4.67591e-15
	11	74230239	74230298	XRRA1	11	74337812	74229603		rs12421899	11	74135694		intergenic	cis		24	24	28	76		-0.737704	-0.927868	-0.485755	-0.766913	6.64213e-16
	11	74230239	74230298	XRRA1	11	74337812	74229603		rs12419607	11	74137003		intergenic	cis		24	24	28	76		-0.737704	-0.927868	-0.485755	-0.766913	6.64213e-16
	11	74230239	74230298	XRRA1	11	74337812	74229603		rs4944950	11	74159279	RNF169	intron	cis		24	24	28	76		0.737704	0.927868	0.485755	0.766913	6.64213e-16
	11	74230239	74230298	XRRA1	11	74337812	74229603		rs4483614	11	74203500	RNF169	intron	cis		24	24	27	75		0.737704	0.927868	0.51374	0.774969	3.37303e-16
	11	74230239	74230298	XRRA1	11	74337812	74229603		rs2298746	11	74231482	RNF169	3' near gene	cis		24	24	28	76		-0.737704	-0.927868	-0.485755	-0.766913	6.64213e-16
	11	74230239	74230298	XRRA1	11	74337812	74229603		rs3814726	11	74232704	XRRA1	intron	cis		24	24	28	76		-0.737704	-0.927868	-0.485755	-0.766913	6.64213e-16
	11	74230239	74230298	XRRA1	11	74337812	74229603		rs4944960	11	74237094	XRRA1	missense	cis		24	24	28	76		0.737704	0.927868	0.485755	0.766913	6.64213e-16
	11	74230239	74230298	XRRA1	11	74337812	74229603		rs4944961	11	74237129	XRRA1	synonymous	cis		24	24	28	76		-0.737704	-0.927868	-0.485755	-0.766913	6.64213e-16
	11	74230239	74230298	XRRA1	11	74337812	74229603		rs10751241	11	74237556	XRRA1	intron	cis		24	24	28	76		-0.737704	-0.927868	-0.485755	-0.766913	6.64213e-16
	11	74230239	74230298	XRRA1	11	74337812	74229603		rs10899045	11	74237765	XRRA1	intron	cis		24	24	28	76		0.737704	0.927868	0.485755	0.766913	6.64213e-16
	11	74230239	74230298	XRRA1	11	74337812	74229603		rs2304683	11	74240725	XRRA1	synonymous	cis		24	24	28	76		-0.737704	-0.927868	-0.485755	-0.766913	6.64213e-16
	11	74230239	74230298	XRRA1	11	74337812	74229603		rs2165163	11	74337791	XRRA1	5' UTR	cis		24	24	28	76		0.737704	0.927868	0.485755	0.766913	6.64213e-16
	11	74230239	74230298	XRRA1	11	74337812	74229603		rs10793107	11	74372823		intergenic	cis		24	24	28	76		0.737704	0.927868	0.485755	0.766913	6.64213e-16
	11	74230239	74230298	XRRA1	11	74337812	74229603		rs10793108	11	74372860		intergenic	cis		24	24	28	76		0.737704	0.927868	0.485755	0.766913	6.64213e-16
	11	74230239	74230298	XRRA1	11	74337812	74229603		rs11236281	11	74384150	NEU3	intron	cis		24	24	28	76		0.667246	0.879931	0.47317	0.705531	1.10917e-12
	11	74230239	74230298	XRRA1	11	74337812	74229603		rs10899053	11	74387690	NEU3	intron	cis		24	24	28	76		0.667246	0.879931	0.47317	0.705531	1.10917e-12
	11	74230239	74230298	XRRA1	11	74337812	74229603		rs4387374	11	74410058		intergenic	cis		24	24	28	76		-0.667246	-0.879931	-0.47317	-0.705531	1.10917e-12
	11	74230239	74230298	XRRA1	11	74337812	74229603		rs10899058	11	74416462		intergenic	cis		24	24	28	76		-0.667246	-0.879931	-0.47317	-0.705531	1.10917e-12
A_23_P203665	11	76410478	76410537	PHCA	11	76249601	76411610		rs7119361	11	76250883	PHCA	intron	cis		24	24	28	76		-0.777048	-0.724542	-0.715819	-0.739144	2.46452e-14
	11	76410478	76410537	PHCA	11	76249601	76411610		rs7117682	11	76262809	PHCA	intron	cis		24	24	28	76		-0.777048	-0.747945	-0.715819	-0.746383	1.00516e-14
	11	76410478	76410537	PHCA	11	76249601	76411610		rs4471450	11	76294176	PHCA	intron	cis		24	24	28	76		-0.777048	-0.747945	-0.715819	-0.746383	1.00516e-14
	11	76410478	76410537	PHCA	11	76249601	76411610		rs10899313	11	76308151	PHCA	intron	cis		24	24	28	76		0.777048	0.747945	0.715819	0.746383	1.00516e-14
	11	76410478	76410537	PHCA	11	76249601	76411610		rs1517906	11	76308977	PHCA	intron	cis		24	24	28	76		-0.777048	-0.747945	-0.715819	-0.746383	1.00516e-14
	11	76410478	76410537	PHCA	11	76249601	76411610		rs4379869	11	76315299	PHCA	missense	cis		24	24	28	76		0.777048	0.747945	0.715819	0.746383	1.00516e-14
	11	76410478	76410537	PHCA	11	76249601	76411610		rs10751267	11	76325769	PHCA	intron	cis		24	24	28	76		-0.777048	-0.747945	-0.715819	-0.746383	1.00516e-14
	11	76410478	76410537	PHCA	11	76249601	76411610		rs4945124	11	76327177	PHCA	intron	cis		24	24	28	76		-0.777048	-0.747945	-0.715819	-0.746383	1.00516e-14
	11	76410478	76410537	PHCA	11	76249601	76411610		rs10431154	11	76337667	PHCA	intron	cis		24	24	28	76		0.777048	0.747945	0.715819	0.746383	1.00516e-14
	11	76410478	76410537	PHCA	11	76249601	76411610		rs10082568	11	76340402	PHCA	intron	cis		24	24	28	76		-0.777048	-0.747945	-0.715819	-0.746383	1.00516e-14
	11	76410478	76410537	PHCA	11	76249601	76411610		rs7122736	11	76352232	PHCA	intron	cis		24	24	28	76		-0.777048	-0.747945	-0.715819	-0.746383	1.00516e-14
	11	76410478	76410537	PHCA	11	76249601	76411610		rs3824889	11	76379013	PHCA	intron	cis		24	24	28	76		0.718646	0.73122	0.772505	0.743399	1.45997e-14
	11	76410478	76410537	PHCA	11	76249601	76411610		rs3740767	11	76379254	PHCA	synonymous	cis		24	24	28	76		0.718646	0.73122	0.772505	0.743399	1.45997e-14
	11	76410478	76410537	PHCA	11	76249601	76411610		rs7925774	11	76409956	PHCA	3' UTR	cis		24	24	28	76		0.718646	0.73122	0.772505	0.743399	1.45997e-14
	11	76410478	76410537	PHCA	11	76249601	76411610		rs7123496	11	76410597	PHCA	3' UTR	cis		24	24	28	76		-0.718646	-0.73122	-0.772505	-0.743399	1.45997e-14
	11	76410478	76410537	PHCA	11	76249601	76411610		rs10793231	11	76410672	PHCA	3' UTR	cis		24	24	28	76		-0.718646	-0.73122	-0.772505	-0.743399	1.45997e-14
	11	76410478	76410537	PHCA	11	76249601	76411610		rs2826	11	76411495	PHCA	3' UTR	cis		24	24	28	76		0.718646	0.73122	0.772505	0.743399	1.45997e-14
	11	76410478	76410537	PHCA	11	76249601	76411610		rs10899344	11	76413411		intergenic	cis		24	24	28	76		0.718646	0.73122	0.772505	0.743399	1.45997e-14
	11	76410478	76410537	PHCA	11	76249601	76411610		rs10793232	11	76416560		intergenic	cis		24	24	28	76		0.718646	0.73122	0.772505	0.743399	1.45997e-14
	11	76410478	76410537	PHCA	11	76249601	76411610		rs7123694	11	76418119		intergenic	cis		24	24	28	76		-0.718646	-0.73122	-0.772505	-0.743399	1.45997e-14
A_24_P244420	11	76411216	76411275	PHCA	11	76249601	76411610		rs7119361	11	76250883	PHCA	intron	cis		24	24	28	76		-0.875027	-0.671119	-0.785287	-0.791133	1.84136e-17
	11	76411216	76411275	PHCA	11	76249601	76411610		rs7117682	11	76262809	PHCA	intron	cis		24	24	28	76		-0.875027	-0.719812	-0.785287	-0.802034	3.13044e-18
	11	76411216	76411275	PHCA	11	76249601	76411610		rs4471450	11	76294176	PHCA	intron	cis		24	24	28	76		-0.875027	-0.719812	-0.785287	-0.802034	3.13044e-18
	11	76411216	76411275	PHCA	11	76249601	76411610		rs10899313	11	76308151	PHCA	intron	cis		24	24	28	76		0.875027	0.719812	0.785287	0.802034	3.13044e-18
	11	76411216	76411275	PHCA	11	76249601	76411610		rs1517906	11	76308977	PHCA	intron	cis		24	24	28	76		-0.875027	-0.719812	-0.785287	-0.802034	3.13044e-18
	11	76411216	76411275	PHCA	11	76249601	76411610		rs4379869	11	76315299	PHCA	missense	cis		24	24	28	76		0.875027	0.719812	0.785287	0.802034	3.13044e-18
	11	76411216	76411275	PHCA	11	76249601	76411610		rs10751267	11	76325769	PHCA	intron	cis		24	24	28	76		-0.875027	-0.719812	-0.785287	-0.802034	3.13044e-18
	11	76411216	76411275	PHCA	11	76249601	76411610		rs4945124	11	76327177	PHCA	intron	cis		24	24	28	76		-0.875027	-0.719812	-0.785287	-0.802034	3.13044e-18
	11	76411216	76411275	PHCA	11	76249601	76411610		rs10431154	11	76337667	PHCA	intron	cis		24	24	28	76		0.875027	0.719812	0.785287	0.802034	3.13044e-18
	11	76411216	76411275	PHCA	11	76249601	76411610		rs10082568	11	76340402	PHCA	intron	cis		24	24	28	76		-0.875027	-0.719812	-0.785287	-0.802034	3.13044e-18
	11	76411216	76411275	PHCA	11	76249601	76411610		rs7122736	11	76352232	PHCA	intron	cis		24	24	28	76		-0.875027	-0.719812	-0.785287	-0.802034	3.13044e-18
	11	76411216	76411275	PHCA	11	76249601	76411610		rs3824889	11	76379013	PHCA	intron	cis		24	24	28	76		0.803278	0.735573	0.780997	0.775103	2.07691e-16
	11	76411216	76411275	PHCA	11	76249601	76411610		rs3740767	11	76379254	PHCA	synonymous	cis		24	24	28	76		0.803278	0.735573	0.780997	0.775103	2.07691e-16
	11	76411216	76411275	PHCA	11	76249601	76411610		rs7925774	11	76409956	PHCA	3' UTR	cis		24	24	28	76		0.803278	0.735573	0.780997	0.775103	2.07691e-16
	11	76411216	76411275	PHCA	11	76249601	76411610		rs7123496	11	76410597	PHCA	3' UTR	cis		24	24	28	76		-0.803278	-0.735573	-0.780997	-0.775103	2.07691e-16
	11	76411216	76411275	PHCA	11	76249601	76411610		rs10793231	11	76410672	PHCA	3' UTR	cis		24	24	28	76		-0.803278	-0.735573	-0.780997	-0.775103	2.07691e-16
	11	76411216	76411275	PHCA	11	76249601	76411610		rs2826	11	76411495	PHCA	3' UTR	cis		24	24	28	76		0.803278	0.735573	0.780997	0.775103	2.07691e-16
	11	76411216	76411275	PHCA	11	76249601	76411610		rs10899344	11	76413411		intergenic	cis		24	24	28	76		0.803278	0.735573	0.780997	0.775103	2.07691e-16
	11	76411216	76411275	PHCA	11	76249601	76411610		rs10793232	11	76416560		intergenic	cis		24	24	28	76		0.803278	0.735573	0.780997	0.775103	2.07691e-16
	11	76411216	76411275	PHCA	11	76249601	76411610		rs7123694	11	76418119		intergenic	cis		24	24	28	76		-0.803278	-0.735573	-0.780997	-0.775103	2.07691e-16
A_23_P2616	12	7774710	7774769	CLEC4C	12	7793336	7773278		rs12310416	12	7803942		intergenic	cis		24	24	28	76		0.781271	0.738244	0.821336	0.784812	4.90694e-17
A_23_P128470	12	10023352	10024468	CLEC12A	12	10015281	10029459		rs7957464	12	9995556	CLEC12A	intron	cis		24	24	28	76		-0.707721	-0.802363	-0.805004	-0.776963	1.58422e-16
	12	10023352	10024468	CLEC12A	12	10015281	10029459		rs7313235	12	10023550	CLEC12A	intron	cis		24	24	28	76		-0.794515	-0.772348	-0.805004	-0.791765	1.6664e-17
	12	10023352	10024468	CLEC12A	12	10015281	10029459		rs12578560	12	10051794		intergenic	cis		24	24	28	76		-0.723881	-0.669663	-0.719738	-0.706024	1.0531e-12
A_32_P52816	12	27016002	27016061	TM7SF3	12	27058405	27017390		rs1070769	12	26988779	FGFR1OP2	intron	cis		24	24	28	76		-0.848528	-0.704026	-0.600207	-0.729142	8.11579e-14
	12	27016002	27016061	TM7SF3	12	27058405	27017390		rs6487582	12	27006662	FGFR1OP2	intron	cis		24	24	28	76		-0.848528	-0.704026	-0.600207	-0.729142	8.11579e-14
A_24_P273799	12	47020608	47020667	ZNF641	12	47030268	47022179		rs17122565	12	46698677		intergenic	cis		24	24	28	76		0.812439	0.734363	0.683405	0.745263	1.15696e-14
	12	47020608	47020667	ZNF641	12	47030268	47022179		rs7967762	12	46706481		intergenic	cis		24	24	28	76		0.733114	0.682134	0.693942	0.703235	1.41101e-12
	12	47020608	47020667	ZNF641	12	47030268	47022179		rs1859441	12	46709500		intergenic	cis		24	24	28	76		0.733114	0.682134	0.693942	0.703235	1.41101e-12
	12	47020608	47020667	ZNF641	12	47030268	47022179		rs3742074	12	46743652	SENP1	intron	cis		24	24	28	76		0.812439	0.801207	0.831658	0.816376	2.5536e-19
	12	47020608	47020667	ZNF641	12	47030268	47022179		rs1476608	12	46779998	SENP1	intron	cis		24	24	28	76		-0.812439	-0.801207	-0.831658	-0.816376	2.5536e-19
	12	47020608	47020667	ZNF641	12	47030268	47022179		rs11609399	12	46787428	SENP1	5' near gene	cis		24	24	28	76		0.812439	0.801207	0.803239	0.805556	1.72488e-18
	12	47020608	47020667	ZNF641	12	47030268	47022179		rs10492080	12	46787678	SENP1	5' near gene	cis		24	24	28	76		-0.812439	-0.801207	-0.803239	-0.805556	1.72488e-18
	12	47020608	47020667	ZNF641	12	47030268	47022179		rs4760685	12	46807236	PKFM	intron	cis		24	24	28	76		0.812439	0.801207	0.803239	0.805556	1.72488e-18
	12	47020608	47020667	ZNF641	12	47030268	47022179		rs10783230	12	46831820	ASB8	intron	cis		24	24	28	76		-0.812439	-0.801207	-0.803239	-0.805556	1.72488e-18
	12	47020608	47020667	ZNF641	12	47030268	47022179		rs6580656	12	46856871		intergenic	cis		24	24	28	76		-0.812439	-0.801207	-0.803239	-0.805556	1.72488e-18
	12	47020608	47020667	ZNF641	12	47030268	47022179		rs10783232	12	46869758		intergenic	cis		24	24	28	76		0.909885	0.880989	0.764489	0.858859	3.38191e-23
	12	47020608	47020667	ZNF641	12	47030268	47022179		rs12822085	12	46875049		intergenic	cis		24	24	28	76		0.909885	0.880989	0.764489	0.858859	3.38191e-23
	12	47020608	47020667	ZNF641	12	47030268	47022179		rs7134565	12	46916291		intergenic	cis		24	24	28	76		-0.901689	-0.8661	-0.863038	-0.877445	2.57708e-25
	12	47020608	47020667	ZNF641	12	47030268	47022179		rs2932095	12	46944479		intergenic	cis		24	24	28	76		-0.901689	-0.8661	-0.863038	-0.877445	2.57708e-25
	12	47020608	47020667	ZNF641	12	47030268	47022179		rs1489111	12	46965882		intergenic	cis		24	24	28	76		0.901689	0.8661	0.863038	0.877445	2.57708e-25
	12	47020608	47020667	ZNF641	12	47030268	47022179		rs2258342	12	46976630		intergenic	cis		24	24	28	76		0.901689	0.8661	0.863038	0.877445	2.57708e-25
	12	47020608	47020667	ZNF641	12	47030268	47022179		rs2732478	12	46985804		intergenic	cis		24	24	28	76		-0.818491	-0.8661	-0.863038	-0.85125	2.04527e-22
	12	47020608	47020667	ZNF641	12	47030268	47022179		rs2054902	12	47011045		intergenic	cis		24	24	28	76		0.818491	0.8661	0.845574	0.84455	9.19946e-22
	12	47020608	47020667	ZNF641	12	47030268	47022179		rs901963	12	47020876	ZNF641	3' UTR	cis		24	23	28	75		0.818491	0.859817	0.845574	0.84206	2.9488e-21
	12	47020608	47020667	ZNF641	12	47030268	47022179		rs2634679	12	47021571	ZNF641	3' UTR	cis		24	24	28	76		-0.818491	-0.8661	-0.845574	-0.84455	9.19946e-22
A_23_P64785	12	47022709	47022768	ZNF641	12	47030268	47022179		rs3742074	12	46743652	SENP1	intron	cis		24	24	28	76		0.75099	0.679933	0.768464	0.73718	3.12775e-14
	12	47022709	47022768	ZNF641	12	47030268	47022179		rs1476608	12	46779998	SENP1	intron	cis		24	24	28	76		-0.75099	-0.679933	-0.768464	-0.73718	3.12775e-14
	12	47022709	47022768	ZNF641	12	47030268	47022179		rs11609399	12	46787428	SENP1	5' near gene	cis		24	24	28	76		0.75099	0.679933	0.755438	0.731911	5.86631e-14
	12	47022709	47022768	ZNF641	12	47030268	47022179		rs10492080	12	46787678	SENP1	5' near gene	cis		24	24	28	76		-0.75099	-0.679933	-0.755438	-0.731911	5.86631e-14
	12	47022709	47022768	ZNF641	12	47030268	47022179		rs4760685	12	46807236	PKFM	intron	cis		24	24	28	76		0.75099	0.679933	0.755438	0.731911	5.86631e-14
	12	47022709	47022768	ZNF641	12	47030268	47022179		rs10783230	12	46831820	ASB8	intron	cis		24	24	28	76		-0.75099	-0.679933	-0.755438	-0.731911	5.86631e-14
	12	47022709	47022768	ZNF641	12	47030268	47022179		rs6580656	12	46856871		intergenic	cis		24	24	28	76		-0.75099	-0.679933	-0.755438	-0.731911	5.86631e-14
	12	47022709	47022768	ZNF641	12	47030268	47022179		rs10783232	12	46869758		intergenic	cis		24	24	28	76		0.853521	0.754224	0.713934	0.778222	1.31691e-16
	12	47022709	47022768	ZNF641	12	47030268	47022179		rs12822085	12	46875049		intergenic	cis		24	24	28	76		0.853521	0.754224	0.713934	0.778222	1.31691e-16
	12	47022709	47022768	ZNF641	12	47030268	47022179		rs7134565	12	46916291		intergenic	cis		24	24	28	76		-0.893492	-0.877496	-0.837209	-0.869698	2.15488e-24
	12	47022709	47022768	ZNF641	12	47030268	47022179		rs2932095	12	46944479		intergenic	cis		24	24	28	76		-0.893492	-0.877496	-0.837209	-0.869698	2.15488e-24
	12	47022709	47022768	ZNF641	12	47030268	47022179		rs1489111	12	46965882		intergenic	cis		24	24	28	76		0.893492	0.877496	0.837209	0.869698	2.15488e-24
	12	47022709	47022768	ZNF641	12	47030268	47022179		rs2258342	12	46976630		intergenic	cis		24	24	28	76		0.893492	0.877496	0.837209	0.869698	2.15488e-24
	12	47022709	47022768	ZNF641	12	47030268	47022179		rs2732478	12	46985804		intergenic	cis		24	24	28	76		-0.80136	-0.877496	-0.837209	-0.841284	1.86658e-21
	12	47022709	47022768	ZNF641	12	47030268	47022179		rs2054902	12	47011045		intergenic	cis		24	24	28	76		0.80136	0.877496	0.819253	0.835012	6.95196e-21
	12	47022709	47022768	ZNF641	12	47030268	47022179		rs901963	12	47020876	ZNF641	3' UTR	cis		24	23	28	75		0.80136	0.872278	0.819253	0.832279	2.20115e-20
	12	47022709	47022768	ZNF641	12	47030268	47022179		rs2634679	12	47021571	ZNF641	3' UTR	cis		24	24	28	76		-0.80136	-0.877496	-0.819253	-0.835012	6.95196e-21
A_24_P68162	12	49424963	49425022	DIP2B	12	49185035	49428715		rs1047912	12	49425129	DIP2B	3' UTR	cis		24	24	28	76		-0.750652	-0.728493	-0.740249	-0.739948	2.23413e-14
A_23_P47879	12	55775918	55775977	STAT6	12	55791428	55775462		rs703817	12	55776095	STAT6	3' UTR	cis		24	24	28	76		-0.644739	-0.694708	-0.81929	-0.734302	4.41762e-14
A_23_P53363	12	56631934	56633705	XRCC6BP1	12	56621712	56637318		rs10877041	12	56614767	LOC100506844	intron	cis		24	24	28	76		0.811001	0.714961	0.548243	0.699882	1.99699e-12
	12	56631934	56633705	XRCC6BP1	12	56621712	56637318		rs2372309	12	56616087	LOC100506844	ncRNA	cis		24	24	28	76		0.811001	0.714961	0.548243	0.699882	1.99699e-12
	12	56631934	56633705	XRCC6BP1	12	56621712	56637318		rs3751325	12	56621893	XRCC6BP1	missense	cis		24	24	28	76		0.811001	0.714961	0.548243	0.699882	1.99699e-12
A_24_P42264	12	68030229	68030288	LYZ	12	68028431	68034280		rs2168029	12	68020908		intergenic	cis		24	24	28	76		-0.843308	-0.807631	-0.539462	-0.746614	9.76256e-15
	12	68030229	68030288	LYZ	12	68028431	68034280		rs10784774	12	68024146		intergenic	cis		24	24	28	76		-0.843308	-0.836223	-0.570442	-0.765615	7.95155e-16
	12	68030229	68030288	LYZ	12	68028431	68034280		rs10878967	12	68027136	LYZ	5' near gene	cis		24	24	28	76		-0.843308	-0.836223	-0.570442	-0.765615	7.95155e-16
	12	68030229	68030288	LYZ	12	68028431	68034280		rs1384	12	68034101	LYZ	3' UTR	cis		24	24	28	76		0.843308	0.836223	0.570442	0.765615	7.95155e-16
A_24_P402115	12	119385303	119385359	SFRS9	12	119391941	119383854		rs8903	12	119362913	COX6A1	3' UTR	cis		24	24	28	76		0.844742	0.779117	0.412999	0.707428	9.07696e-13
	12	119385303	119385359	SFRS9	12	119391941	119383854		rs1151845	12	119365671	TRIAP1	intron	cis		24	24	28	76		-0.844742	-0.779117	-0.412999	-0.707428	9.07696e-13
	12	119385303	119385359	SFRS9	12	119391941	119383854		rs3847971	12	119379672	GATC	intron	cis		24	24	28	76		-0.844742	-0.779117	-0.412999	-0.707428	9.07696e-13
	12	119385303	119385359	SFRS9	12	119391941	119383854		rs542407	12	119386390	GATC	3' near gene	cis		24	24	28	76		0.844742	0.779117	0.412999	0.707428	9.07696e-13
A_23_P139486	12	122311774	122311833	CDK2AP1	12	122322640	122311493		rs1727301	12	122230467	MPHOSPH9	synonymous	cis		24	24	28	76		0.612826	0.690597	0.844079	0.739104	2.47667e-14
	12	122311774	122311833	CDK2AP1	12	122322640	122311493		rs1879379	12	122293396	C12orf65	intron	cis		24	24	28	76		0.612826	0.690597	0.858576	0.747789	8.41449e-15
	12	122311774	122311833	CDK2AP1	12	122322640	122311493		rs10846489	12	122309880		intergenic	cis		24	24	28	76		0.612826	0.690597	0.858576	0.747789	8.41449e-15
	12	122311774	122311833	CDK2AP1	12	122322640	122311493		rs1109559	12	122323814	CDK2AP1	5' near gene	cis		24	24	28	76		0.612826	0.690597	0.858576	0.747789	8.41449e-15
	12	122311774	122311833	CDK2AP1	12	122322640	122311493		rs10773003	12	122341080	SBNO1	3' UTR	cis		24	24	28	76		-0.612826	-0.690597	-0.858576	-0.747789	8.41449e-15
	12	122311774	122311833	CDK2AP1	12	122322640	122311493		rs10773005	12	122355960	SBNO1	intron	cis		24	24	28	76		0.612826	0.690597	0.858576	0.747789	8.41449e-15
	12	122311774	122311833	CDK2AP1	12	122322640	122311493		rs4759377	12	122362802	SBNO1	intron	cis		24	24	28	76		-0.612826	-0.690597	-0.858576	-0.747789	8.41449e-15
	12	122311774	122311833	CDK2AP1	12	122322640	122311493		rs10082867	12	122362950	SBNO1	intron	cis		24	24	28	76		0.612826	0.690597	0.858576	0.747789	8.41449e-15
	12	122311774	122311833	CDK2AP1	12	122322640	122311493		rs28533432	12	122439195	SETD8	intron	cis		24	24	28	76		0.612826	0.690597	0.858576	0.747789	8.41449e-15
	12	122311774	122311833	CDK2AP1	12	122322640	122311493		rs28660993	12	122441347	SETD8	intron	cis		24	24	28	76		0.612826	0.690597	0.858576	0.747789	8.41449e-15
	12	122311774	122311833	CDK2AP1	12	122322640	122311493		rs28410096	12	122446815	SETD8	intron	cis		24	24	28	76		-0.612826	-0.690597	-0.858576	-0.747789	8.41449e-15
A_32_P110872	13	99981858	99981917	GGACT	13	100039046	99980519		rs9518089	13	100015780	A2LD1	intron	cis		24	24	28	76		-0.824621	-0.871853	-0.748149	-0.817793	1.97005e-19
	13	99981858	99981917	GGACT	13	100039046	99980519		rs12873940	13	100041162		intergenic	cis		24	24	28	76		-0.824621	-0.826562	-0.48437	-0.733535	4.84026e-14
A_24_P162423	13	99986081	99986140	GGACT	13	100039046	99980519		rs9518089	13	100015780	A2LD1	intron	trans		24	24	28	76		-0.666973	-0.791117	-0.657956	-0.708588	8.02296e-13
A_24_P407311	14	52178455	52178514	ERO1L	14	52232169	52178357		rs12590590	14	52231486	ERO1L	intron	cis		24	24	28	76		-0.81183	-0.794659	-0.734482	-0.780095	9.98098e-17
A_24_P124831	14	64597721	64597780	FNTB	14	64523260	64599122		rs7148144	14	64569203	FNTB	intron	cis		24	24	28	76		-0.714525	-0.79742	-0.822485	-0.784417	5.21068e-17
	14	64597721	64597780	FNTB	14	64523260	64599122		rs12434868	14	64569902	FNTB	intron	cis		24	24	28	76		-0.891034	-0.79742	-0.822485	-0.840916	2.01922e-21
	14	64597721	64597780	FNTB	14	64523260	64599122		rs12433870	14	64605815	MAX	intron	cis		24	24	28	76		-0.834492	-0.742827	-0.822485	-0.804401	2.10007e-18
A_23_P25835	14	64598767	64598826	FNTB	14	64523260	64599122		rs7148144	14	64569203	FNTB	intron	cis		24	24	28	76		-0.651086	-0.814881	-0.802559	-0.767103	6.46895e-16
	14	64598767	64598826	FNTB	14	64523260	64599122		rs12434868	14	64569902	FNTB	intron	cis		24	24	28	76		-0.880363	-0.814881	-0.802559	-0.834503	7.71658e-21
	14	64598767	64598826	FNTB	14	64523260	64599122		rs12433870	14	64605815	MAX	intron	cis		24	24	28	76		-0.737583	-0.727835	-0.802559	-0.760618	1.5725e-15
A_23_P205393	14	92758450	92763078	C14orf130	14	92743355	92765308		rs1263389	14	92737473		intergenic	cis		24	24	28	76		-0.860038	-0.757646	-0.779079	-0.802496	2.8971e-18
	14	92758450	92763078	C14orf130	14	92743355	92765308		rs2905	14	92763175	UBR7	3' UTR	cis		24	24	28	76		-0.843804	-0.829108	-0.779079	-0.8172	2.19674e-19
	14	92758450	92763078	C14orf130	14	92743355	92765308		rs11621915	14	92763584	UBR7	3' UTR	cis		24	24	28	76		-0.843804	-0.829108	-0.779079	-0.8172	2.19674e-19
A_23_P72127	14	100073239	100073298	KIAA1446	14	100105884	100073241		rs7142209	14	100063798	WDR25	intron	cis		24	24	28	76		0.623272	0.901887	0.797418	0.800798	3.84809e-18
	14	100073239	100073298	KIAA1446	14	100105884	100073241		rs10144146	14	100067940		intergenic	cis		24	24	28	76		-0.623272	-0.857195	-0.797418	-0.777022	1.57059e-16
	14	100073239	100073298	KIAA1446	14	100105884	100073241		rs10135979	14	100069601		intergenic	cis		24	24	28	76		0.829877	0.901887	0.833908	0.85796	4.20615e-23
	14	100073239	100073298	KIAA1446	14	100105884	100073241		rs11628965	14	100071902		intergenic	cis		24	24	28	76		0.829877	0.901887	0.833908	0.85796	4.20615e-23
	14	100073239	100073298	KIAA1446	14	100105884	100073241		rs4073738	14	100085133	BEGAIN	intron	cis		24	24	28	76		-0.797551	-0.913664	-0.833908	-0.855535	7.51791e-23
A_23_P33407	15	26030519	26030578	HERC2	15	26240890	26029785		SNP15-26028472	15	26028472		intergenic	cis		24	24	28	76		0.839254	0.885112	0.817946	0.848421	3.89362e-22
	15	26030519	26030578	HERC2	15	26240890	26029785		SNP15-26043984	15	26043984	HERC2	intron	cis		24	24	28	76		-0.839254	-0.798005	-0.811208	-0.816605	2.44895e-19
	15	26030519	26030578	HERC2	15	26240890	26029785		SNP15-26089017	15	26089017	HERC2	intron	cis		24	24	28	76		0.839254	0.885112	0.796852	0.84204	1.58668e-21
	15	26030519	26030578	HERC2	15	26240890	26029785		rs7495114	15	26089895	HERC2	intron	cis		24	24	28	76		-0.839254	-0.885112	-0.796852	-0.84204	1.58668e-21
	15	26030519	26030578	HERC2	15	26240890	26029785		rs11074326	15	26090022	HERC2	intron	cis		24	24	28	76		0.774514	0.885112	0.796852	0.823967	6.1926e-20
	15	26030519	26030578	HERC2	15	26240890	26029785		SNP15-26090508	15	26090508	HERC2	intron	cis		24	24	28	76		0.839254	0.885112	0.796852	0.84204	1.58668e-21
	15	26030519	26030578	HERC2	15	26240890	26029785		SNP15-26093569	15	26093569	HERC2	intron	cis		24	24	28	76		-0.839254	-0.885112	-0.811208	-0.84634	6.19893e-22
	15	26030519	26030578	HERC2	15	26240890	26029785		SNP15-26096414	15	26096414	HERC2	intron	cis		24	24	28	76		-0.774514	-0.885112	-0.796852	-0.823967	6.1926e-20
	15	26030519	26030578	HERC2	15	26240890	26029785		rs8028689	15	26162483	HERC2	intron	cis		24	24	28	76		0.774514	0.885112	0.796852	0.823967	6.1926e-20
	15	26030519	26030578	HERC2	15	26240890	26029785		rs16950927	15	26163963	HERC2	intron	cis		24	24	28	76		-0.839254	-0.885112	-0.796852	-0.84204	1.58668e-21
	15	26030519	26030578	HERC2	15	26240890	26029785		rs2240204	15	26167627	HERC2	intron	cis		24	24	28	76		-0.850971	-0.885112	-0.796852	-0.845768	7.03618e-22
	15	26030519	26030578	HERC2	15	26240890	26029785		rs2240203	15	26167797	HERC2	intron	cis		24	24	28	76		0.774514	0.885112	0.796852	0.823967	6.1926e-20
	15	26030519	26030578	HERC2	15	26240890	26029785		rs6497292	15	26169790	HERC2	intron	cis		24	24	28	76		0.783304	0.885112	0.811208	0.830912	1.59466e-20
	15	26030519	26030578	HERC2	15	26240890	26029785		rs16950941	15	26176339	HERC2	intron	cis		24	24	28	76		-0.850971	-0.885112	-0.811208	-0.849975	2.7381e-22
	15	26030519	26030578	HERC2	15	26240890	26029785		rs16950979	15	26194101	HERC2	intron	cis		24	24	28	76		0.850971	0.885112	0.796852	0.845768	7.03618e-22
	15	26030519	26030578	HERC2	15	26240890	26029785		rs2346051	15	26196197	HERC2	intron	cis		24	24	28	76		0.839254	0.885112	0.796852	0.84204	1.58668e-21
	15	26030519	26030578	HERC2	15	26240890	26029785		rs16950987	15	26199823	HERC2	intron	cis		24	24	28	76		-0.774514	-0.885112	-0.811208	-0.828714	2.46614e-20
	15	26030519	26030578	HERC2	15	26240890	26029785		rs16950993	15	26205715	HERC2	intron	cis		24	24	28	76		0.774514	0.885112	0.811208	0.828714	2.46614e-20
	15	26030519	26030578	HERC2	15	26240890	26029785		rs1635168	15	26208861	HERC2	intron	cis		24	24	28	76		-0.730714	-0.885112	-0.811208	-0.818429	1.75219e-19
A_24_P162244	15	74459288	74459347	ZNF291	15	74963247	74427593		rs12593793	15	74407143		intergenic	cis		24	24	28	76		0.750798	0.792893	0.609882	0.721003	2.06015e-13
	15	74459288	74459347	ZNF291	15	74963247	74427593		rs11634019	15	74421735	ISL2	3' UTR	cis		24	24	28	76		0.752694	0.779117	0.622689	0.719848	2.34511e-13
	15	74459288	74459347	ZNF291	15	74963247	74427593		rs11856717	15	74450561	SCAPER	intron	cis		24	24	28	76		-0.647055	-0.792893	-0.695731	-0.716533	3.38897e-13
	15	74459288	74459347	ZNF291	15	74963247	74427593		rs1568083	15	74457971	SCAPER	intron	cis		24	24	28	76		-0.752795	-0.792893	-0.655072	-0.734744	4.19102e-14
	15	74459288	74459347	ZNF291	15	74963247	74427593		rs3765115	15	74460771	SCAPER	intron	cis		24	24	28	76		0.752694	0.779117	0.654215	0.729167	8.09177e-14
	15	74459288	74459347	ZNF291	15	74963247	74427593		rs4886800	15	74465747	SCAPER	intron	cis		24	24	28	76		0.752694	0.779117	0.631115	0.722303	1.77921e-13
	15	74459288	74459347	ZNF291	15	74963247	74427593		rs4886493	15	74466081	SCAPER	intron	cis		24	24	28	76		0.752694	0.779117	0.654215	0.729167	8.09177e-14
	15	74459288	74459347	ZNF291	15	74963247	74427593		rs1607017	15	74513520	SCAPER	missense	cis		24	24	28	76		-0.752694	-0.779117	-0.654215	-0.729167	8.09177e-14
	15	74459288	74459347	ZNF291	15	74963247	74427593		rs2469249	15	74559117	SCAPER	intron	cis		24	24	28	76		-0.752694	-0.779117	-0.654215	-0.729167	8.09177e-14
	15	74459288	74459347	ZNF291	15	74963247	74427593		rs437131	15	74568106	SCAPER	intron	cis		24	24	28	76		0.752694	0.779117	0.654215	0.729167	8.09177e-14
	15	74459288	74459347	ZNF291	15	74963247	74427593		rs2461870	15	74600975	SCAPER	intron	cis		24	24	28	76		0.752694	0.779117	0.654215	0.729167	8.09177e-14
	15	74459288	74459347	ZNF291	15	74963247	74427593		rs2454450	15	74618291	SCAPER	intron	cis		24	24	28	76		-0.752694	-0.779117	-0.654215	-0.729167	8.09177e-14
	15	74459288	74459347	ZNF291	15	74963247	74427593		rs11072610	15	74717860	SCAPER	intron	cis		24	24	28	76		-0.815404	-0.779117	-0.644709	-0.749852	6.46941e-15
	15	74459288	74459347	ZNF291	15	74963247	74427593		rs10152247	15	74729307	SCAPER	intron	cis		24	24	28	76		0.815404	0.779117	0.644709	0.749852	6.46941e-15
	15	74459288	74459347	ZNF291	15	74963247	74427593		rs12915184	15	74752977	SCAPER	intron	cis		24	24	28	76		-0.752795	-0.792893	-0.655072	-0.734744	4.19102e-14
	15	74459288	74459347	ZNF291	15	74963247	74427593		rs1011083	15	74794582	SCAPER	intron	cis		24	24	28	76		-0.815404	-0.779117	-0.644709	-0.749852	6.46941e-15
	15	74459288	74459347	ZNF291	15	74963247	74427593		rs920712	15	74820989	SCAPER	intron	cis		24	24	28	76		-0.815404	-0.779117	-0.644709	-0.749852	6.46941e-15
	15	74459288	74459347	ZNF291	15	74963247	74427593		rs11852395	15	74874840	SCAPER	intron	cis		24	24	28	76		0.815404	0.779117	0.644709	0.749852	6.46941e-15
	15	74459288	74459347	ZNF291	15	74963247	74427593		rs11072626	15	74877881	SCAPER	intron	cis		24	24	28	76		0.815404	0.779117	0.644709	0.749852	6.46941e-15
	15	74459288	74459347	ZNF291	15	74963247	74427593		rs4312276	15	74951416	SCAPER	intron	cis		24	24	28	76		0.815404	0.779117	0.644709	0.749852	6.46941e-15
	15	74459288	74459347	ZNF291	15	74963247	74427593		rs3812908	15	74963213	SCAPER	missense	cis		24	24	28	76		0.815404	0.779117	0.644709	0.749852	6.46941e-15
	15	74459288	74459347	ZNF291	15	74963247	74427593		rs3812909	15	74963255	SCAPER	5' UTR	cis		24	24	28	76		0.815404	0.779117	0.644709	0.749852	6.46941e-15
	15	74459288	74459347	ZNF291	15	74963247	74427593		rs10851892	15	74963546	SCAPER	5' near gene	cis		24	24	28	76		0.815404	0.779117	0.644709	0.749852	6.46941e-15
A_23_P37569	15	89266548	89266607	MAN2A2	15	89248424	89266818		rs749938	15	89293881	UNC45A	intron	cis		24	24	28	76		0.87669	0.803278	0.438965	0.741234	1.90819e-14
	15	89266548	89266607	MAN2A2	15	89248424	89266818		rs16945091	15	89300085	RCCD1	5' UTR	cis		24	24	28	76		0.844374	0.737583	0.480513	0.70731	9.19098e-13
A_23_P3651	16	144352	144411	HBZ	16	142854	144504		rs6600143	16	141389	HBZ	5' near gene	cis		24	24	28	76		0.770469	0.789891	0.763722	0.774359	2.31313e-16
A_24_P273647	16	3017767	3017826	CCDC64B	16	3023003	3017688		rs2717713	16	3022328	CCDC64B	intron	cis		24	24	28	76		-0.877269	-0.820253	-0.602703	-0.78303	6.42996e-17
	16	3017767	3017826	CCDC64B	16	3023003	3017688		rs7204908	16	3025336	CCDC64B	missense	cis		24	24	28	76		-0.877269	-0.820253	-0.602703	-0.78303	6.42996e-17
	16	3017767	3017826	CCDC64B	16	3023003	3017688		rs7206805	16	3026448	CCDC64B	5' near gene	cis		24	24	27	75		-0.876776	-0.820253	-0.602366	-0.784523	8.32436e-17
	16	3017767	3017826	CCDC64B	16	3023003	3017688		rs2360166	16	3032826		intergenic	cis		24	24	28	76		0.877269	0.820253	0.602703	0.78303	6.42996e-17
	16	3017767	3017826	CCDC64B	16	3023003	3017688		rs10431961	16	3040096	MMP25	synonymous	cis		24	24	28	76		-0.769482	-0.820253	-0.602703	-0.737188	3.12463e-14
A_32_P15898	16	15734095	15734154	MYH11	16	15858388	15704495		rs1127293	16	15589523	C16orf45	3' UTR	cis		24	24	28	76		0.541411	0.811279	0.769656	0.72783	9.45211e-14
	16	15734095	15734154	MYH11	16	15858388	15704495		rs6498569	16	15685277	NDE1	intron	cis		24	24	28	76		0.646955	0.814432	0.67529	0.718938	2.59584e-13
	16	15734095	15734154	MYH11	16	15858388	15704495		rs11130	16	15725811	NDE1	3' UTR	cis		24	24	28	76		0.579387	0.798765	0.682357	0.697205	2.62625e-12
	16	15734095	15734154	MYH11	16	15858388	15704495		rs16967494	16	15728364	MYH11	missense	cis		24	24	28	76		-0.837615	-0.869885	-0.83237	-0.846727	5.68897e-22
	16	15734095	15734154	MYH11	16	15858388	15704495		rs1569301	16	15775488	MYH11	intron	cis		24	24	28	76		-0.646955	-0.848784	-0.694048	-0.741472	1.85318e-14
	16	15734095	15734154	MYH11	16	15858388	15704495		rs2075516	16	15777026	MYH11	intron	cis		24	24	28	76		-0.579387	-0.828798	-0.677487	-0.70973	7.10104e-13
A_23_P141021	16	54142444	54142503	AYTL1	16	54100455	54174650		rs1502004	16	54159896	LPCAT2	intron	cis		24	24	28	76		-0.701365	-0.835059	-0.73261	-0.761329	1.42867e-15
	16	54142444	54142503	AYTL1	16	54100455	54174650		rs6499766	16	54161629	LPCAT2	intron	cis		24	24	28	76		0.701365	0.835059	0.73261	0.761329	1.42867e-15
A_23_P141005	16	54953199	54953258	AMFR	16	54952866	55016945		rs4924	16	54953987	AMFR	3' UTR	cis		24	24	28	76		-0.413982	-0.81299	-0.850365	-0.744733	1.23635e-14
	16	54953199	54953258	AMFR	16	54952866	55016945		rs2219776	16	54956790	AMFR	intron	cis		24	24	28	76		-0.477741	-0.815848	-0.738443	-0.703648	1.35147e-12
	16	54953199	54953258	AMFR	16	54952866	55016945		rs1382359	16	54957015	AMFR	intron	cis		24	24	28	76		-0.477741	-0.815848	-0.738443	-0.703648	1.35147e-12
	16	54953199	54953258	AMFR	16	54952866	55016945		rs2241957	16	54958795	AMFR	intron	cis		24	24	28	76		0.477741	0.815848	0.738443	0.703648	1.35147e-12
	16	54953199	54953258	AMFR	16	54952866	55016945		rs1478478	16	54960032	AMFR	intron	cis		24	24	28	76		-0.477741	-0.815848	-0.738443	-0.703648	1.35147e-12
	16	54953199	54953258	AMFR	16	54952866	55016945		rs2550309	16	54992243	AMFR	intron	cis		24	24	28	76		-0.477741	-0.815848	-0.738443	-0.703648	1.35147e-12
A_23_P26570	16	67934866	67934925	TMED6	16	67943190	67934661		rs153060	16	67935054	TMED6	intron	cis		24	24	28	76		-0.782976	-0.728076	-0.610088	-0.709288	7.44447e-13
	16	67934866	67934925	TMED6	16	67943190	67934661		rs153045	16	67954894	TERF2	intron	cis		24	24	28	76		-0.762198	-0.728076	-0.599703	-0.69802	2.41673e-12
A_24_P624439	17	264544	264603	LOC400566	17	260434	264713		rs11150882	17	259964	C17orf97	5' near gene	cis		24	24	28	76		-0.880958	-0.855418	-0.732431	-0.828344	2.6522e-20
	17	264544	264603	LOC400566	17	260434	264713		rs12951902	17	261063	C17orf97	intron	cis		24	24	28	76		-0.880958	-0.855418	-0.732431	-0.828344	2.6522e-20
A_23_P164289	17	7098698	7098757	C17orf81	17	7096096	7103983		rs13331	17	7034190	DLG4	3' UTR	cis		24	24	28	76		-0.818271	-0.580804	-0.665047	-0.700681	1.83918e-12
	17	7098698	7098757	C17orf81	17	7096096	7103983		rs1875673	17	7049230	DLG4	intron	cis		24	24	28	76		-0.818271	-0.612373	-0.665047	-0.708478	8.11764e-13
	17	7098698	7098757	C17orf81	17	7096096	7103983		rs739669	17	7063101	DLG4	5' UTR	cis		24	24	28	76		0.906498	0.769338	0.741897	0.817582	2.04783e-19
	17	7098698	7098757	C17orf81	17	7096096	7103983		rs222837	17	7073280	DVL2	synonymous	cis		24	24	28	76		0.906498	0.769338	0.760351	0.822691	7.89475e-20
	17	7098698	7098757	C17orf81	17	7096096	7103983		rs222835	17	7074853	DVL2	intron	cis		24	24	28	76		-0.906498	-0.764429	-0.760351	-0.821471	9.94013e-20
	17	7098698	7098757	C17orf81	17	7096096	7103983		rs222850	17	7078674	DVL2	5' near gene	cis		23	24	28	75		0.811564	0.866959	0.789058	0.82386	1.12273e-19
	17	7098698	7098757	C17orf81	17	7096096	7103983		rs222843	17	7086705		intergenic	cis		24	24	28	76		0.906498	0.841779	0.830537	0.862233	1.4721e-23
	17	7098698	7098757	C17orf81	17	7096096	7103983		rs4562	17	7104463	CLDN7	missense	cis		24	24	28	76		-0.906498	-0.841779	-0.830537	-0.862233	1.4721e-23
	17	7098698	7098757	C17orf81	17	7096096	7103983		rs2654189	17	7118596		intergenic	cis		24	24	28	76		0.889579	0.642204	0.707328	0.76736	6.24146e-16
	17	7098698	7098757	C17orf81	17	7096096	7103983		rs5415	17	7125205		5' near gene	cis		24	24	28	76		-0.891487	-0.642204	-0.707328	-0.768555	5.28169e-16
	17	7098698	7098757	C17orf81	17	7096096	7103983		rs222849	17	7126585	SLC2A4	intron	cis		24	24	28	76		-0.913692	-0.705274	-0.778741	-0.817895	1.9336e-19
A_24_P925062	17	72184033	72184092	MXRA7	17	72218651	72183404		rs2240773	17	72222378	JMJD6	3' UTR	cis		24	24	28	76		-0.793725	-0.821494	-0.679089	-0.76704	6.526e-16
A_32_P161681	17	72185126	72185185	MXRA7	17	72218651	72183404		rs2240773	17	72222378	JMJD6	3' UTR	cis		24	24	28	76		-0.793725	-0.821494	-0.728629	-0.78155	8.03297e-17
	17	72185126	72185185	MXRA7	17	72218651	72183404		rs1014390	17	72224481	JMJD6	intron	cis		24	24	28	76		-0.716713	-0.799219	-0.61297	-0.713194	4.88514e-13
A_32_P104263	17	72187535	72187648	MXRA7	17	72218651	72183404		rs2240773	17	72222378	JMJD6	3' UTR	cis		24	24	28	76		-0.781127	-0.821494	-0.74924	-0.783975	5.57299e-17
	17	72187535	72187648	MXRA7	17	72218651	72183404		rs1014390	17	72224481	JMJD6	intron	cis		24	24	28	76		-0.657069	-0.810154	-0.632977	-0.706294	1.02342e-12
A_24_P810697	17	72188162	72188221	MXRA7	17	72218651	72183404		rs2240773	17	72222378	JMJD6	3' UTR	cis		24	24	28	76		-0.793725	-0.821494	-0.700424	-0.773144	2.75517e-16
A_23_P352957	17	74295155	74295214	USP36	17	74348564	74304560		rs9903760	17	74249442	CYTH1	intron	cis		24	24	28	76		0.766458	0.616353	0.778611	0.730779	6.70164e-14
	17	74295155	74295214	ENSG000005483	17	74348564	74304560		rs6501249	17	74295237		intergenic	cis		24	24	28	76		0.766458	0.526263	0.857696	0.751966	4.92871e-15
	17	74295155	74295214	ENSG000005483	17	74348564	74304560		rs8072569	17	74298595		intergenic	cis		24	24	28	76		-0.766458	-0.334945	-0.857696	-0.717637	2.99955e-13
	17	74295155	74295214	ENSG000005483	17	74348564	74304560		rs8182269	17	74301586		intergenic	cis		24	24	28	76		0.766458	0.526263	0.857696	0.751966	4.92871e-15
	17	74295155	74295214	ENSG000005483	17	74348564	74304560		rs3744800	17	74305420	USP36	3' UTR	cis		24	24	28	76		-0.766458	-0.334945	-0.857696	-0.717637	2.99955e-13
	17	74295155	74295214	ENSG000005483	17	74348564	74304560		rs3088040	17	74311455	USP36	missense	cis		24	24	28	76		0.766458	0.334945	0.857696	0.717637	2.99955e-13
A_23_P130900	19	3158203	3158399	NCLN	19	3136875	3160572		rs11085004	19	3166237		intergenic	cis		24	24	28	76		-0.642707	-0.821494	-0.642691	-0.710723	6.38246e-13
A_24_P14393	19	5876225	5876284	RANBP3	19	5929113	5867154		rs7511620	22	48693936	ALG12	intron	trans		24	24	28	76		0.615096	0.704026	0.758463	0.700625	1.84987e-12
	19	5876225	5876284	RANBP3	19	5929113	5867154		rs9616380	22	48698229		5' near gene	trans		24	24	28	76		0.615096	0.704026	0.758463	0.700625	1.84987e-12
A_23_P119222	19	7640716	7640775	RETN	19	7639972	7641340		rs3219175	19	7639855	RETN	5' near gene	cis		24	24	28	76		-0.883176	-0.824621	-0.687908	-0.807468	1.24149e-18
A_24_P926783	19	57580645	57580704	ZNF534	19	57564987	57580855		rs2059818	19	57574332	ZNF880	intron	cis		24	24	28	76		0.854655	0.734354	0.73968	0.781112	8.5775e-17
A_23_P17456	20	1494133	1494848	SIRPB1	20	1548630	1491568		rs2263664	20	1491409		intergenic	cis		24	24	28	76		-0.727354	-0.728967	-0.705547	-0.720005	2.30417e-13
	20	1494133	1494848	SIRPB1	20	1548630	1491568		rs2254458	20	1499485	SIRPB1	intron	cis		24	24	28	76		0.727354	0.728967	0.705547	0.720005	2.30417e-13
	20	1494133	1494848	SIRPB1	20	1548630	1491568		rs2253427	20	1500430	SIRPB1	intron	cis		24	24	28	76		-0.727354	-0.728967	-0.705547	-0.720005	2.30417e-13
	20	1494133	1494848	SIRPB1	20	1548630	1491568		rs1535882	20	1548524	SIRPB1	missense	cis		24	24	28	76		0.727354	0.728967	0.705547	0.720005	2.30417e-13
	20	1494133	1494848	SIRPB1	20	1548630	1491568		rs11696739	20	1548925	SIRPB1	5' near gene	cis		24	24	28	76		-0.727354	-0.728967	-0.705547	-0.720005	2.30417e-13
	20	1494133	1494848	SIRPB1	20	1548630	1491568		rs3761268	20	1549167	SIRPB1	5' near gene	cis		24	24	28	76		-0.727354	-0.728967	-0.705547	-0.720005	2.30417e-13
A_32_P507580	20	61963016	61963075	C20orf135	20	61963010	61964785		rs6062551	20	61960233		intergenic	cis		24	24	28	76		0.928884	0.747389	0.607272	0.79544	9.26149e-18
	20	61963016	61963075	C20orf135	20	61963010	61964785		rs3795149	20	61965906	TPD52L2	5' near gene	cis		24	24	28	76		0.934859	0.901689	0.607272	0.85183	1.78956e-22
	20	61963016	61963075	C20orf135	20	61963010	61964785		rs3795150	20	61966266	TPD52L2	5' near gene	cis		24	23	28	75		-0.934859	-0.908893	-0.607272	-0.854372	1.91735e-22
	20	61963016	61963075	C20orf135	20	61963010	61964785		rs6062559	20	61970107	TPD52L2	intron	cis		24	24	28	76		-0.934859	-0.872568	-0.607272	-0.839472	2.74495e-21
A_24_P231025	21	39484689	39484748	BRWD1	21	39607426	39479274		rs2037923	21	39447157		intergenic	cis		24	24	28	76		-0.718985	-0.685792	-0.744158	-0.718627	2.68742e-13
	21	39484689	39484748	BRWD1	21	39607426	39479274		SNP21-39452839	21	39452839		intergenic	cis		24	24	28	76		0.82549	0.640264	0.607831	0.701452	1.69823e-12
	21	39484689	39484748	BRWD1	21	39607426	39479274		rs6517518	21	39455643		intergenic	cis		24	24	28	76		-0.718985	-0.746373	-0.779691	-0.751091	5.51814e-15
	21	39484689	39484748	BRWD1	21	39607426	39479274		rs6650847	21	39457894		intergenic	cis		24	24	28	76		-0.82549	-0.640264	-0.607831	-0.701452	1.69823e-12
	21	39484689	39484748	BRWD1	21	39607426	39479274		rs425988	21	39459607		intergenic	cis		24	24	28	76		0.82549	0.640264	0.607831	0.701452	1.69823e-12
	21	39484689	39484748	BRWD1	21	39607426	39479274		rs413078	21	39464565		intergenic	cis		24	24	28	76		-0.82549	-0.640264	-0.607831	-0.701452	1.69823e-12
	21	39484689	39484748	BRWD1	21	39607426	39479274		rs9982122	21	39469180	PSMG1	3' near gene	cis		24	24	28	76		0.82549	0.640264	0.607831	0.701452	1.69823e-12
	21	39484689	39484748	BRWD1	21	39607426	39479274		rs391062	21	39470137	PSMG1	intron	cis		24	24	28	76		-0.82549	-0.640264	-0.607831	-0.701452	1.69823e-12
	21	39484689	39484748	BRWD1	21	39607426	39479274		rs6517520	21	39470768	PSMG1	intron	cis		24	24	28	76		0.82549	0.640264	0.607831	0.701452	1.69823e-12
	21	39484689	39484748	BRWD1	21	39607426	39479274		rs68114370	21	39472598	PSMG1	intron	cis		24	24	28	76		0.82549	0.640264	0.607831	0.701452	1.69823e-12
	21	39484689	39484748	BRWD1	21	39607426	39479274		rs2297256	21	39480291	BRWD1	3' UTR	cis		24	24	28	76		-0.772823	-0.755326	-0.648828	-0.7261	1.15403e-13
	21	39484689	39484748	BRWD1	21	39607426	39479274		rs8127537	21	39482306	BRWD1	3' UTR	cis		24	24	28	76		-0.868282	-0.675605	-0.645403	-0.744603	1.25669e-14
	21	39484689	39484748	BRWD1	21	39607426	39479274		rs2297257	21	39484035	BRWD1	3' UTR	cis		24	24	28	76		0.868282	0.675605	0.645403	0.744603	1.25669e-14
	21	39484689	39484748	BRWD1	21	39607426	39479274		rs2836934	21	39486755	BRWD1	3' UTR	cis		24	24	28	76		0.772823	0.755326	0.648828	0.7261	1.15403e-13
	21	39484689	39484748	BRWD1	21	39607426	39479274		rs7282029	21	39492179	BRWD1	intron	cis		24	24	28	76		-0.868282	-0.675605	-0.645403	-0.744603	1.25669e-14
	21	39484689	39484748	BRWD1	21	39607426	39479274		rs1041439	21	39493116	BRWD1	missense	cis		24	24	28	76		0.868282	0.675605	0.645403	0.744603	1.25669e-14
	21	39484689	39484748	BRWD1	21	39607426	39479274		rs6517525	21	39494974	BRWD1	intron	cis		24	24	28	76		0.868282	0.675605	0.645403	0.744603	1.25669e-14
	21	39484689	39484748	BRWD1	21	39607426	39479274		rs13051430	21	39495900	BRWD1	intron	cis		24	24	28	76		0.868282	0.675605	0.645403	0.744603	1.25669e-14
	21	39484689	39484748	BRWD1	21	39607426	39479274		rs13050583	21	39495950	BRWD1	intron	cis		24	24	28	76		-0.868282	-0.675605	-0.645403	-0.744603	1.25669e-14
	21	39484689	39484748	BRWD1	21	39607426	39479274		rs13050584	21	39495960	BRWD1	intron	cis		24	24	28	76		-0.868282	-0.675605	-0.645403	-0.744603	1.25669e-14
	21	39484689	39484748	BRWD1	21	39607426	39479274		rs2150411	21	39496422	BRWD1	intron	cis		24	24	28	76		-0.772823	-0.755326	-0.648828	-0.7261	1.15403e-13
	21	39484689	39484748	BRWD1	21	39607426	39479274		rs2150412	21	39496539	BRWD1	intron	cis		24	24	28	76		0.868282	0.675605	0.645403	0.744603	1.25669e-14
	21	39484689	39484748	BRWD1	21	39607426	39479274		rs11088466	21	39501887	BRWD1	intron	cis		24	24	28	76		0.772823	0.755326	0.648828	0.7261	1.15403e-13
	21	39484689	39484748	BRWD1	21	39607426	39479274		rs8130320	21	39502128	BRWD1	intron	cis		24	24	28	76		-0.772823	-0.755326	-0.648828	-0.7261	1.15403e-13
	21	39484689	39484748	BRWD1	21	39607426	39479274		rs7276046	21	39503163	BRWD1	intron	cis		24	24	28	76		0.772823	0.755326	0.648828	0.7261	1.15403e-13
	21	39484689	39484748	BRWD1	21	39607426	39479274		rs6517528	21	39504887	BRWD1	intron	cis		24	24	28	76		-0.868282	-0.675605	-0.645403	-0.744603	1.25669e-14
	21	39484689	39484748	BRWD1	21	39607426	39479274		rs8132230	21	39505951	BRWD1	intron	cis		24	24	28	76		-0.868282	-0.675605	-0.645403	-0.744603	1.25669e-14
	21	39484689	39484748	BRWD1	21	39607426	39479274		rs6517529	21	39506468	BRWD1	synonymous	cis		24	24	28	76		-0.868282	-0.675605	-0.645403	-0.744603	1.25669e-14
	21	39484689	39484748	BRWD1	21	39607426	39479274		rs2836940	21	39510566	BRWD1	intron	cis		24	24	28	76		0.772823	0.755326	0.648828	0.7261	1.15403e-13
	21	39484689	39484748	BRWD1	21	39607426	39479274		rs7280149	21	39511405	BRWD1	intron	cis		24	24	28	76		-0.868282	-0.675605	-0.645403	-0.744603	1.25669e-14
	21	39484689	39484748	BRWD1	21	39607426	39479274		rs2836943	21	39514481	BRWD1	intron	cis		24	24	28	76		-0.772823	-0.755326	-0.648828	-0.7261	1.15403e-13
	21	39484689	39484748	BRWD1	21	39607426	39479274		rs2183575	21	39516230	BRWD1	intron	cis		24	24	28	76		0.868282	0.675605	0.645403	0.744603	1.25669e-14
	21	39484689	39484748	BRWD1	21	39607426	39479274		rs6517530	21	39519695	BRWD1	intron	cis		24	24	28	76		-0.868282	-0.675605	-0.645403	-0.744603	1.25669e-14
	21	39484689	39484748	BRWD1	21	39607426	39479274		rs2183576	21	39521095	BRWD1	intron	cis		24	24	28	76		-0.868282	-0.675605	-0.645403	-0.744603	1.25669e-14
	21	39484689	39484748	BRWD1	21	39607426	39479274		rs2836948	21	39521547	BRWD1	intron	cis		24	24	28	76		0.772823	0.755326	0.648828	0.7261	1.15403e-13
	21	39484689	39484748	BRWD1	21	39607426	39479274		rs11702268	21	39522183	BRWD1	intron	cis		24	24	28	76		0.868282	0.675605	0.645403	0.744603	1.25669e-14
	21	39484689	39484748	BRWD1	21	39607426	39479274		rs1541101	21	39525800	BRWD1	intron	cis		24	24	28	76		-0.868282	-0.675605	-0.645403	-0.744603	1.25669e-14
	21	39484689	39484748	BRWD1	21	39607426	39479274		rs8131263	21	39527088	BRWD1	intron	cis		24	24	28	76		-0.868282	-0.675605	-0.645403	-0.744603	1.25669e-14
	21	39484689	39484748	BRWD1	21	39607426	39479274		rs11911822	21	39529713	BRWD1	intron	cis		24	24	28	76		-0.86876	-0.675605	-0.54916	-0.719211	2.51811e-13
	21	39484689	39484748	BRWD1	21	39607426	39479274		rs4818007	21	39533177	BRWD1	intron	cis		24	23	28	75		-0.868282	-0.738137	-0.645403	-0.762034	2.01868e-15
	21	39484689	39484748	BRWD1	21	39607426	39479274		rs2150413	21	39536748	BRWD1	intron	cis		24	24	28	76		-0.772823	-0.755326	-0.648828	-0.7261	1.15403e-13
	21	39484689	39484748	BRWD1	21	39607426	39479274		rs2150414	21	39536858	BRWD1	intron	cis		24	24	28	76		0.772823	0.755326	0.648828	0.7261	1.15403e-13
	21	39484689	39484748	BRWD1	21	39607426	39479274		rs1029004	21	39537213	BRWD1	intron	cis		24	24	28	76		0.772823	0.755326	0.648828	0.7261	1.15403e-13
	21	39484689	39484748	BRWD1	21	39607426	39479274		rs914157	21	39537723	BRWD1	intron	cis		24	24	27	75		0.868282	0.675605	0.697175	0.760455	2.49183e-15
	21	39484689	39484748	BRWD1	21	39607426	39479274		rs9978591	21	39541997	BRWD1	intron	cis		24	24	28	76		0.868282	0.675605	0.645403	0.744603	1.25669e-14
	21	39484689	39484748	BRWD1	21	39607426	39479274		rs35909862	21	39543028	BRWD1	intron	cis		24	24	28	76		-0.86876	-0.675605	-0.54916	-0.719211	2.51811e-13
	21	39484689	39484748	BRWD1	21	39607426	39479274		rs35265000	21	39543276	BRWD1	intron	cis		24	24	28	76		0.772823	0.755326	0.648828	0.7261	1.15403e-13
	21	39484689	39484748	BRWD1	21	39607426	39479274		rs6517531	21	39559517	BRWD1	intron	cis		24	24	28	76		-0.868282	-0.675605	-0.645403	-0.744603	1.25669e-14
	21	39484689	39484748	BRWD1	21	39607426	39479274		rs2142117	21	39591175	BRWD1	intron	cis		24	24	28	76		-0.868282	-0.675605	-0.645403	-0.744603	1.25669e-14
	21	39484689	39484748	BRWD1	21	39607426	39479274		rs1984748	21	39591768	BRWD1	intron	cis		24	24	28	76		-0.868282	-0.675605	-0.645403	-0.744603	1.25669e-14
	21	39484689	39484748	BRWD1	21	39607426	39479274		rs726046	21	39634237		intergenic	cis		24	24	28	76		0.85513	0.675605	0.645403	0.737324	3.07392e-14
	21	39484689	39484748	BRWD1	21	39607426	39479274		rs2070865	21	39637389	HMGN1	intron	cis		24	24	28	76		-0.772823	-0.755326	-0.584447	-0.707461	9.04467e-13
A_23_P420431	22	15644816	15644874	XKR3	22	15682584	15644313		rs5748617	22	15638808		intergenic	cis		24	24	28	76		-0.795479	-0.869207	-0.60525	-0.770418	4.06235e-16
	22	15644816	15644874	XKR3	22	15682584	15644313		rs9605145	22	15644904	XKR3	synonymous	cis		24	24	28	76		0.707368	0.869207	0.826545	0.811743	5.87338e-19
	22	15644816	15644874	XKR3	22	15682584	15644313		rs9605146	22	15645194	XKR3	missense	cis		24	24	28	76		-0.707368	-0.869207	-0.826545	-0.811743	5.87338e-19
	22	15644816	15644874	XKR3	22	15682584	15644313		rs4286363	22	15650198	XKR3	intron	cis		24	24	28	76		-0.503553	-0.717387	-0.79918	-0.698209	2.3707e-12
A_23_P40574	22	23957776	23957835	CRYBB2	22	23945612	23957837		rs6004668	22	24204502	ADRBK2	intron	cis		24	24	28	76		-0.755929	-0.789891	-0.730058	-0.758229	2.16602e-15
	22	23957776	23957835	CRYBB2	22	23945612	23957837		rs5996945	22	24205573	ADRBK2	intron	cis		24	24	28	76		-0.755929	-0.789891	-0.730058	-0.758229	2.16602e-15
	22	23957776	23957835	CRYBB2	22	23945612	23957837		rs997873	22	24208282		intergenic	cis		24	23	28	75		0.824621	0.769027	0.730058	0.775384	3.17903e-16
	22	23957776	23957835	CRYBB2	22	23945612	23957837		rs8141065	22	24215188		intergenic	cis		24	24	28	76		-0.824621	-0.797551	-0.730058	-0.784443	5.18998e-17
	22	23957776	23957835	CRYBB2	22	23945612	23957837		rs6004694	22	24258629		intergenic	cis		23	24	28	75		-0.834058	-0.741738	-0.646508	-0.744717	1.86855e-14
A_23_P143748	22	41892786	41892845	TTLL12	22	41913051	41892573		rs138913	22	41884970	TSPO	intron	cis		24	24	28	76		0.869087	0.782483	0.621749	0.769897	4.37279e-16
	22	41892786	41892845	TTLL12	22	41913051	41892573		rs6972	22	41888916	TSPO	synonymous	cis		24	24	28	76		-0.774625	-0.660971	-0.789094	-0.748962	7.24895e-15
	22	41892786	41892845	TTLL12	22	41913051	41892573		rs6973	22	41889081	TSPO	3' UTR	cis		24	24	28	76		-0.774625	-0.660971	-0.789094	-0.748962	7.24895e-15
	22	41892786	41892845	TTLL12	22	41913051	41892573		rs80411	22	41891619		intergenic	cis		24	24	28	76		0.766377	0.883176	0.780694	0.815811	2.83023e-19
	22	41892786	41892845	TTLL12	22	41913051	41892573		rs138922	22	41891747		intergenic	cis		24	24	28	76		0.766377	0.883176	0.780694	0.815811	2.83023e-19
	22	41892786	41892845	TTLL12	22	41913051	41892573		rs138926	22	41892250		intergenic	cis		24	24	28	76		0.766377	0.883176	0.780694	0.815811	2.83023e-19
	22	41892786	41892845	TTLL12	22	41913051	41892573		rs9463	22	41892649	TTLL12	3' UTR	cis		24	24	28	76		-0.766377	-0.883176	-0.780694	-0.815811	2.83023e-19
	22	41892786	41892845	TTLL12	22	41913051	41892573		rs2071727	22	41895647	TTLL12	intron	cis		24	24	28	76		-0.774625	-0.854704	-0.783362	-0.806265	1.52757e-18
	22	41892786	41892845	TTLL12	22	41913051	41892573		rs34074034	22	41898456	TTLL12	missense	cis		24	24	28	76		-0.795136	-0.854704	-0.783362	-0.812092	5.52096e-19
	22	41892786	41892845	TTLL12	22	41913051	41892573		rs762953	22	41900012	TTLL12	intron	cis		24	24	28	76		-0.778437	-0.769948	-0.565916	-0.710092	6.83031e-13
	22	41892786	41892845	TTLL12	22	41913051	41892573		rs2269527	22	41900738	TTLL12	intron	cis		24	24	28	76		0.766377	0.854704	0.722405	0.784809	4.90876e-17
A_24_P160413	1	32469866	32469925	ENSG00000184416	1	32478977	32469845		rs7544661	1	32477702	MTMR9LP	intron	cis		24	24	28	76		-0.806825	-0.793725	-0.589541	-0.737017	3.18973e-14
									rs3795426	1	32478713	MTMR9LP	ncRNA	cis		24	24	28	76		-0.806825	-0.793725	-0.589541	-0.737017	3.18973e-14
									rs3795425	1	32479378	MTMR9LP	ncRNA	cis		24	24	28	76		-0.806825	-0.793725	-0.589541	-0.737017	3.18973e-14
									rs10914540	1	32488408	LCK	5' near gene	cis		24	24	28	76		-0.806825	-0.793725	-0.589541	-0.737017	3.18973e-14
A_23_P28607	2	106371287	106371346	ENSG00000169659	2	106364991	106390536		rs17041053	2	87175553		intergenic	trans		24	24	28	76		-0.847992	-0.795644	-0.651865	-0.771646	3.41296e-16
	2	106371287	106371346	ENSG00000169659	2	106364991	106390536		rs10185128	2	87258512		intergenic	trans		24	24	28	76		0.847992	0.795644	0.583717	0.754659	3.47165e-15
A_24_P247587	2	200419057	200419116	ENSG00000204234	2	200424140	200333511		rs2346586	2	200333826	FONG	intron	cis		24	24	28	76		-0.75989	-0.595695	-0.729488	-0.702918	1.45846e-12
A_32_P105083	2	200419069	200419128	ENSG00000204234	2	200424140	200333511		rs2346586	2	200333826	FONG	intron	cis		24	24	28	76		-0.729421	-0.6717	-0.767897	-0.72774	9.55085e-14
A_24_P929322	3	189380998	189381057	ENSG00000197088	3	189379024	189381291		rs2222103	3	189385626	LPP	intron	cis		24	24	28	76		-0.833054	-0.523402	-0.757265	-0.728938	8.31109e-14
A_23_P19510	6	32834713	32834772	ENSG00000204275	6	32839445	32831444		rs11961777	6	32487513		intergenic	cis		24	24	28	76		0.764031	0.839254	0.43734	0.704023	1.29953e-12
	6	32834713	32834772	ENSG00000204275	6	32839445	32831444		rs9273448	6	32735725		intergenic	cis		24	24	28	76		-0.860038	-0.839254	-0.517636	-0.763457	1.06965e-15
	6	32834713	32834772	ENSG00000204275	6	32839445	32831444		rs9280060	6	32742383	HLA-DQB1	unknown	cis		24	24	28	76		0.860038	0.839254	0.517636	0.763457	1.06965e-15
	6	32834713	32834772	ENSG00000204275	6	32839445	32831444		rs3134994	6	32745658		intergenic	cis		24	24	28	76		-0.860038	-0.839254	-0.517636	-0.763457	1.06965e-15
	6	32834713	32834772	ENSG00000204275	6	32839445	32831444		rs3134976	6	32760283		intergenic	cis		24	24	28	76		-0.860038	-0.839254	-0.542913	-0.768809	5.09672e-16
	6	32834713	32834772	ENSG00000204275	6	32839445	32831444		rs2858324	6	32768353		intergenic	cis		24	24	28	76		-0.874057	-0.830236	-0.517636	-0.766961	6.59791e-16
	6	32834713	32834772	ENSG00000204275	6	32839445	32831444		rs3129720	6	32771609		intergenic	cis		23	24	28	75		-0.856915	-0.839254	-0.517636	-0.760313	2.53949e-15
	6	32834713	32834772	ENSG00000204275	6	32839445	32831444		rs2647016	6	32771903		intergenic	cis		24	24	28	76		0.874057	0.830236	0.517636	0.766961	6.59791e-16
	6	32834713	32834772	ENSG00000204275	6	32839445	32831444		rs2647012	6	32772436		intergenic	cis		24	24	28	76		-0.874057	-0.830236	-0.517636	-0.766961	6.59791e-16
	6	32834713	32834772	ENSG00000204275	6	32839445	32831444		rs2647003	6	32772858		intergenic	cis		24	24	28	76		-0.874057	-0.830236	-0.517636	-0.766961	6.59791e-16
	6	32834713	32834772	ENSG00000204275	6	32839445	32831444		rs2646998	6	32773345		intergenic	cis		24	24	28	76		-0.874057	-0.830236	-0.517636	-0.766961	6.59791e-16
	6	32834713	32834772	ENSG00000204275	6	32839445	32831444		rs2856725	6	32774716		intergenic	cis		24	24	28	76		0.874057	0.830236	0.517636	0.766961	6.59791e-16
	6	32834713	32834772	ENSG00000204275	6	32839445	32831444		rs3135006	6	32775097		intergenic	cis		24	24	28	76		-0.860038	-0.839254	-0.517636	-0.763457	1.06965e-15
	6	32834713	32834772	ENSG00000204275	6	32839445	32831444		rs2856723	6	32775740		intergenic	cis		24	24	27	75		-0.874057	-0.830236	-0.501908	-0.766225	1.14495e-15
	6	32834713	32834772	ENSG00000204275	6	32839445	32831444		rs3135190	6	32775924		intergenic	cis		24	24	28	76		-0.860038	-0.839254	-0.517636	-0.763457	1.06965e-15
	6	32834713	32834772	ENSG00000204275	6	32839445	32831444		rs2858309	6	32776691		intergenic	cis		24	24	28	76		0.874057	0.830236	0.517636	0.766961	6.59791e-16
	6	32834713	32834772	ENSG00000204275	6	32839445	32831444		rs3135001	6	32778114		intergenic	cis		24	24	28	76		-0.860038	-0.839254	-0.517636	-0.763457	1.06965e-15
	6	32834713	32834772	ENSG00000204275	6	32839445	32831444		rs2856717	6	32778286		intergenic	cis		24	24	28	76		-0.874057	-0.830236	-0.517636	-0.766961	6.59791e-16
	6	32834713	32834772	ENSG00000204275	6	32839445	32831444		rs2858305	6	32778442		intergenic	cis		24	24	28	76		0.874057	0.830236	0.517636	0.766961	6.59791e-16
	6	32834713	32834772	ENSG00000204275	6	32839445	32831444		rs2647051	6	32778875		intergenic	cis		24	24	28	76		-0.874057	-0.830236	-0.517636	-0.766961	6.59791e-16
	6	32834713	32834772	ENSG00000204275	6	32839445	32831444		rs3134995	6	32780067		intergenic	cis		24	24	28	76		-0.860038	-0.839254	-0.517636	-0.763457	1.06965e-15
	6	32834713	32834772	ENSG00000204275	6	32839445	32831444		rs9275596	6	32789609		intergenic	cis		24	24	28	76		0.860038	0.839254	0.517636	0.763457	1.06965e-15
A_24_P170136	6	33167984	33168043	ENSG00000172899	6	33173049	33167507		rs17220829	6	33133364		intergenic	cis		24	24	28	76		-0.674383	-0.670664	-0.808495	-0.729925	7.40644e-14
	6	33167984	33168043	ENSG00000172899	6	33173049	33167507		rs987870	6	33150858	HLA-DPA1	intron	cis		24	24	28	76		0.613755	0.609673	0.808495	0.697844	2.46065e-12
	6	33167984	33168043	ENSG00000172899	6	33173049	33167507		rs2071354	6	33152366	HLA-DPA1	intron	cis		24	24	28	76		0.613755	0.609673	0.808495	0.697844	2.46065e-12
	6	33167984	33168043	ENSG00000172899	6	33173049	33167507		rs7770418	6	33153637	HLA-DPA1	intron	cis		24	24	28	76		0.613755	0.609673	0.808495	0.697844	2.46065e-12
A_24_P246626	6	33168024	33168083	ENSG00000172899	6	33173049	33167507		rs9380335	6	33133152		intergenic	cis		24	24	28	76		-0.576753	-0.823567	-0.732891	-0.726319	1.12531e-13
	6	33168024	33168083	ENSG00000172899	6	33173049	33167507		rs7741912	6	33134065		intergenic	cis		24	24	28	76		-0.576753	-0.823567	-0.732891	-0.726319	1.12531e-13
	6	33168024	33168083	ENSG00000172899	6	33173049	33167507		rs2395309	6	33134224		intergenic	cis		24	24	28	76		-0.576753	-0.823567	-0.732891	-0.726319	1.12531e-13
	6	33168024	33168083	ENSG00000172899	6	33173049	33167507		rs34937821	6	33134531		intergenic	cis		24	24	28	76		0.576753	0.823567	0.732891	0.726319	1.12531e-13
	6	33168024	33168083	ENSG00000172899	6	33173049	33167507		rs9469325	6	33138419		intergenic	cis		24	24	28	76		0.576753	0.823567	0.732891	0.726319	1.12531e-13
	6	33168024	33168083	ENSG00000172899	6	33173049	33167507		rs9469329	6	33139580		intergenic	cis		24	24	28	76		0.576753	0.823567	0.732891	0.726319	1.12531e-13
	6	33168024	33168083	ENSG00000172899	6	33173049	33167507		rs17214519	6	33140166	HLA-DPA1	3' near gene	cis		24	24	28	76		0.576753	0.823567	0.732891	0.726319	1.12531e-13
	6	33168024	33168083	ENSG00000172899	6	33173049	33167507		rs3077	6	33141000	HLA-DPA1	3' UTR	cis		24	24	28	76		-0.576753	-0.823567	-0.732891	-0.726319	1.12531e-13
	6	33168024	33168083	ENSG00000172899	6	33173049	33167507		rs7751953	6	33141329	HLA-DPA1	intron	cis		23	24	28	75		0.579648	0.823567	0.732891	0.7286	1.27039e-13
	6	33168024	33168083	ENSG00000172899	6	33173049	33167507		rs9469331	6	33142763	HLA-DPA1	intron	cis		24	24	28	76		0.576753	0.823567	0.732891	0.726319	1.12531e-13
	6	33168024	33168083	ENSG00000172899	6	33173049	33167507		rs9469332	6	33142854	HLA-DPA1	intron	cis		24	24	28	76		-0.576753	-0.823567	-0.732891	-0.726319	1.12531e-13
	6	33168024	33168083	ENSG00000172899	6	33173049	33167507		rs9469341	6	33143855	HLA-DPA1	intron	cis		24	24	28	76		-0.576753	-0.823567	-0.732891	-0.726319	1.12531e-13
	6	33168024	33168083	ENSG00000172899	6	33173049	33167507		rs3179779	6	33143947	HLA-DPA1	intron	cis		24	24	28	76		-0.576753	-0.823567	-0.732891	-0.726319	1.12531e-13
	6	33168024	33168083	ENSG00000172899	6	33173049	33167507		rs3180554	6	33144155	HLA-DPA1	intron	cis		24	24	28	76		-0.576753	-0.823567	-0.732891	-0.726319	1.12531e-13
	6	33168024	33168083	ENSG00000172899	6	33173049	33167507		rs1126769	6	33144413	HLA-DPA1	missense	cis		24	24	28	76		-0.576753	-0.823567	-0.732891	-0.726319	1.12531e-13
	6	33168024	33168083	ENSG00000172899	6	33173049	33167507		rs1042308	6	33144831	HLA-DPA1	missense	cis		24	24	28	76		-0.576753	-0.823567	-0.732891	-0.726319	1.12531e-13
	6	33168024	33168083	ENSG00000172899	6	33173049	33167507		rs1042190	6	33144976	HLA-DPA1	missense	cis		24	24	28	76		-0.576753	-0.823567	-0.732891	-0.726319	1.12531e-13
	6	33168024	33168083	ENSG00000172899	6	33173049	33167507		rs3830066	6	33145165	HLA-DPA1	intron	cis		24	24	28	76		0.576753	0.823567	0.732891	0.726319	1.12531e-13
	6	33168024	33168083	ENSG00000172899	6	33173049	33167507		rs36081724	6	33145243	HLA-DPA1	intron	cis		24	24	28	76		0.576753	0.823567	0.732891	0.726319	1.12531e-13
	6	33168024	33168083	ENSG00000172899	6	33173049	33167507		rs12722009	6	33145396	HLA-DPA1	synonymous	cis		24	24	28	76		0.576753	0.823567	0.732891	0.726319	1.12531e-13
	6	33168024	33168083	ENSG00000172899	6	33173049	33167507		rs1126542	6	33145401	HLA-DPA1	missense	cis		24	24	28	76		-0.576753	-0.823567	-0.732891	-0.726319	1.12531e-13
	6	33168024	33168083	ENSG00000172899	6	33173049	33167507		rs10214910	6	33145653	HLA-DPA1	intron	cis		24	24	28	76		0.576753	0.823567	0.732891	0.726319	1.12531e-13
	6	33168024	33168083	ENSG00000172899	6	33173049	33167507		rs2301224	6	33146347	HLA-DPA1	intron	cis		24	24	28	76		0.576753	0.823567	0.732891	0.726319	1.12531e-13
	6	33168024	33168083	ENSG00000172899	6	33173049	33167507		rs2301220	6	33146744	HLA-DPA1	intron	cis		24	24	28	76		0.576753	0.823567	0.732891	0.726319	1.12531e-13
	6	33168024	33168083	ENSG00000172899	6	33173049	33167507		rs28452918	6	33147273	HLA-DPA1	intron	cis		24	24	28	76		0.576753	0.823567	0.732891	0.726319	1.12531e-13
	6	33168024	33168083	ENSG00000172899	6	33173049	33167507		rs13213149	6	33147664	HLA-DPA1	intron	cis		24	24	28	76		-0.576753	-0.823567	-0.732891	-0.726319	1.12531e-13
	6	33168024	33168083	ENSG00000172899	6	33173049	33167507		rs4640928	6	33148574	HLA-DPA1	intron	cis		24	24	28	76		-0.576753	-0.823567	-0.732891	-0.726319	1.12531e-13
	6	33168024	33168083	ENSG00000172899	6	33173049	33167507		rs6914849	6	33148693	HLA-DPA1	intron	cis		24	24	28	76		0.576753	0.823567	0.732891	0.726319	1.12531e-13
	6	33168024	33168083	ENSG00000172899	6	33173049	33167507		rs9380336	6	33148714	HLA-DPA1	intron	cis		24	24	28	76		-0.576753	-0.823567	-0.732891	-0.726319	1.12531e-13
	6	33168024	33168083	ENSG00000172899	6	33173049	33167507		rs6914995	6	33148722	HLA-DPA1	intron	cis		24	23	28	75		-0.576753	-0.825729	-0.732891	-0.725742	1.75941e-13
	6	33168024	33168083	ENSG00000172899	6	33173049	33167507		rs9380338	6	33148776	HLA-DPA1	intron	cis		24	24	28	76		-0.576753	-0.823567	-0.732891	-0.726319	1.12531e-13
	6	33168024	33168083	ENSG00000172899	6	33173049	33167507		rs9348904	6	33148813	HLA-DPA1	intron	cis		24	24	28	76		-0.576753	-0.823567	-0.732891	-0.726319	1.12531e-13
	6	33168024	33168083	ENSG00000172899	6	33173049	33167507		rs1431399	6	33149012	HLA-DPA1	intron	cis		24	24	28	76		-0.576753	-0.823567	-0.732891	-0.726319	1.12531e-13
	6	33168024	33168083	ENSG00000172899	6	33173049	33167507		rs1431400	6	33149154	HLA-DPA1	intron	cis		24	24	28	76		0.576753	0.823567	0.732891	0.726319	1.12531e-13
	6	33168024	33168083	ENSG00000172899	6	33173049	33167507		rs1431401	6	33149164	HLA-DPA1	intron	cis		24	24	28	76		0.576753	0.823567	0.732891	0.726319	1.12531e-13
	6	33168024	33168083	ENSG00000172899	6	33173049	33167507		rs2071351	6	33151908	HLA-DPA1	intron	cis		24	24	28	76		-0.576753	-0.823567	-0.732891	-0.726319	1.12531e-13
A_32_P171348	6	86444234	86444293	ENSG00000203875	6	86445138	86443443		rs9450273	6	86194607		intergenic	cis		24	24	28	76		-0.828008	-0.811038	-0.469776	-0.724885	1.32648e-13
	6	86444234	86444293	ENSG00000203875	6	86445138	86443443		rs10944128	6	86237451	NT5E	intron	cis		24	24	28	76		0.860703	0.811038	0.48935	0.745754	1.08788e-14
	6	86444234	86444293	ENSG00000203875	6	86445138	86443443		rs10944129	6	86237645	NT5E	intron	cis		24	24	28	76		0.860703	0.811038	0.48935	0.745754	1.08788e-14
	6	86444234	86444293	ENSG00000203875	6	86445138	86443443		rs7766485	6	86320274	SNX14	intron	cis		24	24	28	76		0.860703	0.84003	0.534885	0.767772	5.89268e-16
	6	86444234	86444293	ENSG00000203875	6	86445138	86443443		rs4296866	6	86336456	SNX14	intron	cis		24	24	28	76		-0.847043	-0.797724	-0.534885	-0.743483	1.4449e-14
	6	86444234	86444293	ENSG00000203875	6	86445138	86443443		rs1059307	6	86444607	SNORD50A	5' near gene	cis		24	24	28	76		-0.929937	-0.84003	-0.821953	-0.8711	1.48221e-24
	6	86444234	86444293	ENSG00000203875	6	86445138	86443443		rs7752502	6	86467370		intergenic	cis		23	24	28	75		-0.825686	-0.876976	-0.63336	-0.791355	2.92806e-17
	6	86444234	86444293	ENSG00000203875	6	86445138	86443443		rs2475787	6	86471955		intergenic	cis		24	24	28	76		0.831909	0.876976	0.63336	0.794173	1.13567e-17
A_24_P161494	8	93225581	93225640	ENSG00000183462	8	93225838	93225491		rs773108	12	54656178	RAB5B	intron	trans		24	24	28	76		0.750652	0.741154	0.750189	0.747513	8.71403e-15
	8	93225581	93225640	ENSG00000183462	8	93225838	93225491		SNP12-54657337	12	54657337	RAB5B	intron	trans		24	24	28	76		0.750652	0.741154	0.750189	0.747513	8.71403e-15
	8	93225581	93225640	ENSG00000183462	8	93225838	93225491		rs1873914	12	54665694	RAB5B	intron	trans		23	24	28	75		0.715097	0.741154	0.750189	0.736878	4.82991e-14
	8	93225581	93225640	ENSG00000183462	8	93225838	93225491		rs705698	12	54670954	RAB5B	intron	trans		24	24	28	76		0.750652	0.741154	0.750189	0.747513	8.71403e-15
	8	93225581	93225640	ENSG00000183462	8	93225838	93225491		rs705699	12	54671071	RAB5B	intron	trans		24	24	28	76		-0.750652	-0.741154	-0.750189	-0.747513	8.71403e-15
	8	93225581	93225640	ENSG00000183462	8	93225838	93225491		rs10876864	12	54687352		intergenic	trans		24	24	28	76		0.750652	0.869797	0.853524	0.832416	1.17909e-20
	8	93225581	93225640	ENSG00000183462	8	93225838	93225491		rs772921	12	54689844		intergenic	trans		24	24	28	76		-0.750652	-0.869797	-0.853524	-0.832416	1.17909e-20
	8	93225581	93225640	ENSG00000183462	8	93225838	93225491		rs1701704	12	54698754		intergenic	trans		24	24	28	76		0.750652	0.869797	0.853524	0.832416	1.17909e-20
	8	93225581	93225640	ENSG00000183462	8	93225838	93225491		rs705704	12	54721679	RPS26	5' near gene	trans		24	24	28	76		-0.750652	-0.869797	-0.853524	-0.832416	1.17909e-20
	8	93225581	93225640	ENSG00000183462	8	93225838	93225491		rs7312770	12	54753854		intergenic	trans		24	24	28	76		0.668767	0.869797	0.763956	0.780453	9.46356e-17
	8	93225581	93225640	ENSG00000183462	8	93225838	93225491		rs11171739	12	54756892		intergenic	trans		24	24	28	76		0.668767	0.866025	0.763956	0.778559	1.25313e-16
	8	93225581	93225640	ENSG00000183462	8	93225838	93225491		rs7971751	12	54764925	ERBB3	intron	trans		24	24	28	76		-0.668767	-0.866025	-0.763956	-0.778559	1.25313e-16
	8	93225581	93225640	ENSG00000183462	8	93225838	93225491		rs877636	12	54766850	ERBB3	intron	trans		24	24	28	76		0.668767	0.866025	0.763956	0.778559	1.25313e-16
	8	93225581	93225640	ENSG00000183462	8	93225838	93225491		rs2292239	12	54768447	ERBB3	intron	trans		24	24	28	76		-0.668767	-0.866025	-0.750296	-0.773871	2.48164e-16
A_24_P685241	9	3213408	3213467	ENSG0000080298	9	3515983	3214649		rs10813760	9	3213166		intergenic	cis		24	24	28	76		-0.850189	-0.832221	-0.778774	-0.820501	1.19233e-19
A_24_P281395	10	81774494	81774553	ENSG00000204042	10	81774472	81774897		rs17034864	2	68116207		intergenic	trans		24	24	28	76		-0.813918	-0.56921	-0.713663	-0.71299	4.99468e-13
	10	81774494	81774553	ENSG00000204042	10	81774472	81774897		rs7559887	2	68122210		intergenic	trans		23	24	28	75		0.807338	0.864356	0.814813	0.830146	3.35368e-20
	10	81774494	81774553	ENSG00000204042	10	81774472	81774897		rs10207196	2	68123762	C1D	intron	trans		24	24	28	76		-0.813918	-0.864356	-0.814813	-0.83174	1.35079e-20
	10	81774494	81774553	ENSG00000204042	10	81774472	81774897		rs9807970	2	68127601	C1D	intron	trans		24	24	28	76		0.813918	0.864356	0.814813	0.83174	1.35079e-20
	10	81774494	81774553	ENSG00000204042	10	81774472	81774897		rs10203061	2	68135263	C1D	intron	trans		24	24	28	76		0.813918	0.864356	0.814813	0.83174	1.35079e-20
	10	81774494	81774553	ENSG00000204042	10	81774472	81774897		rs10184151	2	68151928		intergenic	trans		24	24	28	76		-0.813918	-0.856027	-0.814813	-0.828596	2.52391e-20
	10	81774494	81774553	ENSG00000204042	10	81774472	81774897		rs12052409	2	68155194		intergenic	trans		24	24	28	76		0.736304	0.754247	0.814813	0.77325	2.71347e-16
A_23_P206120	15	30853375	30853434	ENSG00000186031	15	31146320	30846105		rs345781	15	31183209		intergenic	cis		24	24	28	76		0.80916	0.888394	0.644758	0.794697	1.04401e-17
	15	30853375	30853434	ENSG00000186031	15	31146320	30846105		rs345776	15	31185551		intergenic	cis		24	24	28	76		-0.80916	-0.888394	-0.644758	-0.794697	1.04401e-17
A_23_P406227	16	87281000	87281059	ENSG00000205031	16	87279042	87281087		rs11076696	16	87267489	MGC23284	unknown	cis		24	24	28	76		0.852898	0.582086	0.73305	0.741939	1.74929e-14
	16	87281000	87281059	ENSG00000205031	16	87279042	87281087		rs11076697	16	87267585	MGC23284	unknown	cis		24	24	28	76		0.852898	0.595164	0.73305	0.744767	1.23111e-14
A_24_P823219	22	24181770	24183247	ENSG00000206062	22	24181684	24237582		rs997873	22	24208282		intergenic	cis		24	23	28	75		0.739734	0.724698	0.658583	0.706605	1.40888e-12
	22	24181770	24183247	ENSG00000206062	22	24181684	24237582		rs8141065	22	24215188		intergenic	cis		24	24	28	76		-0.739734	-0.753939	-0.658583	-0.716903	3.2536e-13
A_23_P425066	22	24183251	24183310	ENSG00000206062	22	23945612	23957837		rs6004668	22	24204502	ADRBK2	intron	cis		24	24	28	76		-0.739496	-0.760859	-0.699426	-0.732525	5.45574e-14
	22	24183251	24183310	ENSG00000206062	22	23945612	23957837		rs5996945	22	24205573	ADRBK2	intron	cis		24	24	28	76		-0.739496	-0.760859	-0.699426	-0.732525	5.45574e-14
	22	24183251	24183310	ENSG00000206062	22	23945612	23957837		rs997873	22	24208282		intergenic	cis		24	23	28	75		0.79615	0.738189	0.699426	0.745075	1.78794e-14
	22	24183251	24183310	ENSG00000206062	22	23945612	23957837		rs8141065	22	24215188		intergenic	cis		24	24	28	76		-0.79615	-0.769748	-0.699426	-0.755098	3.27709e-15
	22	24183251	24183310	ENSG00000206062	22	23945612	23957837		rs6004694	22	24258629		intergenic	cis		23	24	28	75		-0.803254	-0.754983	-0.603408	-0.723758	2.20068e-13
A_32_P146826	22	24223597	24223656	ENSG00000206062	22	24181684	24237582		rs6004668	22	24204502	ADRBK2	intron	cis		24	24	28	76		0.74333	0.764693	0.648373	0.718831	2.62699e-13
	22	24223597	24223656	ENSG00000206062	22	24181684	24237582		rs5996945	22	24205573	ADRBK2	intron	cis		24	24	28	76		0.74333	0.764693	0.648373	0.718831	2.62699e-13
	22	24223597	24223656	ENSG00000206062	22	24181684	24237582		rs997873	22	24208282		intergenic	cis		24	23	28	75		-0.763987	-0.742044	-0.648373	-0.717802	4.25807e-13
	22	24223597	24223656	ENSG00000206062	22	24181684	24237582		rs8141065	22	24215188		intergenic	cis		24	24	28	76		0.763987	0.773564	0.648373	0.729281	7.98545e-14
	22	24223597	24223656	ENSG00000206062	22	24181684	24237582		rs6004694	22	24258629		intergenic	cis		23	24	28	75		0.768897	0.754983	0.689609	0.736774	4.89055e-14
A_24_P238525	2	107871286	107871345						rs17041053	2	87175553		intergenic	trans		24	24	28	76		-0.878642	-0.842863	-0.592171	-0.790284	2.10465e-17
									rs10185128	2	87258512		intergenic	trans		24	24	28	76		0.878642	0.842863	0.56667	0.784913	4.83173e-17
A_32_P25243	3	13043496	13043555						rs522491	3	13042049	IQSEC1	intron	cis		24	24	28	76		0.743251	0.820839	0.581329	0.72274	1.6934e-13
A_24_P354451	4	8419060	8419119						rs7809	4	8419333	ACOX3	3' UTR	cis		24	24	28	76		0.827521	0.794265	0.510437	0.726938	1.04787e-13
									rs708244	4	8419504	ACOX3	3' UTR	cis		24	24	28	76		0.827521	0.794265	0.510437	0.726938	1.04787e-13
A_24_P565556	4	9313944	9314003						rs7188762	16	5066628	ALG1	intron	trans		24	24	28	76		0.76957	0.824709	0.552054	0.726224	1.13767e-13
A_32_P107717	4	26470563	26470622						rs4407490	4	26448558		intergenic	cis		24	24	28	76		-0.67064	-0.86876	-0.803223	-0.794617	1.05752e-17
									rs9790789	4	26470754	STIM2	5' near gene	cis		24	24	28	76		-0.67064	-0.86876	-0.733219	-0.77006	4.27353e-16
									rs6833053	4	26481558	STIM2	intron	cis		24	24	28	76		0.67064	0.86876	0.701603	0.7601	1.68608e-15
									rs6815719	4	26490952	STIM2	intron	cis		24	24	28	76		0.67064	0.86876	0.701603	0.7601	1.68608e-15
									rs6448488	4	26560085	STIM2	intron	cis		24	24	28	76		0.67064	0.86876	0.701603	0.7601	1.68608e-15
A_23_P58137	4	57084828	57084887						rs79868722	4	56871589	KIAA1211	missense	cis		24	24	28	76		0.625543	0.806512	0.661453	0.705202	1.14827e-12
									rs3796543	4	56916105	AASDH	missense	cis		24	24	28	76		0.734981	0.834397	0.685711	0.755565	3.082e-15
									rs34228795	4	56943473	AASDH	missense	cis		24	24	28	76		-0.734981	-0.834397	-0.685711	-0.755565	3.082e-15
									rs34543011	4	56945042	AASDH	missense	cis		24	24	28	76		0.734981	0.834397	0.685711	0.755565	3.082e-15
									rs17086879	4	57051345	SRP72	synonymous	cis		24	24	28	76		0.750652	0.834397	0.68509	0.760083	1.69006e-15
A_24_P187448	5	98044547	98044606						rs6542393	2	118246326		intergenic	trans		24	24	28	76		0.90372	0.844336	0.501339	0.787411	3.29233e-17
									rs17047392	2	118250730		intergenic	trans		24	24	28	76		0.90372	0.844336	0.616192	0.809778	8.30412e-19
									rs204855	2	118267189		intergenic	trans		24	24	28	76		-0.90372	-0.844336	-0.501339	-0.787411	3.29233e-17
									rs6757293	2	118272273		intergenic	trans		24	24	28	76		0.90372	0.844336	0.616192	0.809778	8.30412e-19
									rs11689073	2	118289866	DDX18	intron	trans		24	24	28	76		-0.90372	-0.844336	-0.616192	-0.809778	8.30412e-19
									rs2432721	2	118294584	DDX18	intron	trans		24	24	28	76		0.90372	0.844336	0.501339	0.787411	3.29233e-17
									rs2303348	2	118300410	DDX18	synonymous	trans		24	24	28	76		0.90372	0.844336	0.616192	0.809778	8.30412e-19
									rs4849629	2	118319030		intergenic	trans		24	24	28	76		0.90372	0.844336	0.501339	0.787411	3.29233e-17
									rs1433526	2	118335188		intergenic	trans		24	24	28	76		-0.90372	-0.844336	-0.60393	-0.807286	1.28108e-18
									rs6542406	2	118349332		intergenic	trans		24	24	28	76		0.90372	0.844336	0.60393	0.807286	1.28108e-18
									rs967252	2	118359962		intergenic	trans		24	24	28	76		-0.849052	-0.793367	-0.546546	-0.745526	1.11953e-14
									rs1433531	2	118362671		intergenic	trans		24	24	28	76		-0.849052	-0.793367	-0.655413	-0.772263	3.12523e-16
A_24_P277511	5	132469366	132469425						rs9327640	5	132414004		intergenic	cis		24	24	28	76		-0.756852	-0.808974	-0.681553	-0.750346	6.07256e-15
									rs3088225	5	132415159		intergenic	cis		24	24	28	76		-0.756852	-0.808974	-0.681553	-0.750346	6.07256e-15
A_23_P338113	6	29877466	29877525						rs2735080	6	30046832		intergenic	cis		24	24	28	76		0.82287	0.883286	0.511715	0.767981	5.72353e-16
									rs2735079	6	30046911		intergenic	cis		24	24	28	76		0.82287	0.883286	0.539201	0.773659	2.55851e-16
									rs435766	6	30047831		intergenic	cis		24	24	28	76		0.82287	0.883286	0.511715	0.767981	5.72353e-16
									rs380924	6	30047864		intergenic	cis		24	24	28	76		-0.82287	-0.883286	-0.511715	-0.767981	5.72353e-16
									rs2256919	6	30048729		intergenic	cis		24	24	28	76		-0.82287	-0.883286	-0.511715	-0.767981	5.72353e-16
A_24_P101282	7	27106012	27106071						rs13311400	7	26921271		intergenic	cis		24	24	28	76		-0.831417	-0.818279	-0.78758	-0.811935	5.67681e-19
									rs2465265	7	27038001		intergenic	cis		23	24	28	75		0.728274	0.787981	0.634474	0.718435	3.97272e-13
									rs2428427	7	27077720		intergenic	cis		24	24	28	76		0.742827	0.77257	0.716841	0.743534	1.43578e-14
A_24_P55391	7	75000779	75000838						rs1179620	7	75090650	HIP1	intron	cis		24	24	28	76		-0.769948	-0.860078	-0.565732	-0.747351	8.89464e-15
A_24_P299429	7	129561532	129561591						rs10241456	7	129499760	KLHDC10	intron	cis		24	24	28	76		-0.83377	-0.7356	-0.676066	-0.75261	4.53405e-15
									rs4324873	7	129548319	KLHDC10	intron	cis		24	24	28	76		-0.79829	-0.774137	-0.685249	-0.75305	4.28236e-15
									rs12534379	7	129558353	KIAA0265	3' UTR	cis		24	24	28	76		0.917937	0.906498	0.880838	0.901824	1.10399e-28
									rs6952837	7	129563186	KIAA0265	3' near gene	cis		24	24	28	76		0.917937	0.906498	0.880838	0.901824	1.10399e-28
									rs10264186	7	129573642		intergenic	cis		24	24	28	76		0.814715	0.713991	0.775622	0.771513	3.47798e-16
									rs4363128	7	129574536		intergenic	cis		24	24	28	76		0.832221	0.594669	0.775622	0.750803	5.72616e-15
A_32_P69076	8	33338062	33338121						rs2732259	8	33411574	FUT10	intron	cis		24	24	28	76		0.691762	0.806196	0.658243	0.722199	1.80031e-13
									rs2348613	8	33414066	FUT10	intron	cis		24	24	28	76		0.691762	0.806196	0.658243	0.722199	1.80031e-13
									rs6995454	8	33423035	FUT10	intron	cis		24	24	28	76		-0.691762	-0.774643	-0.783029	-0.754226	3.67372e-15
									rs2732315	8	33432871	FUT10	intron	cis		24	24	28	76		0.727536	0.867798	0.783029	0.799693	4.62212e-18
									rs7018447	8	33444597	FUT10	intron	cis		24	24	28	76		-0.68741	-0.733888	-0.674963	-0.698405	2.32365e-12
									rs10102068	8	33457780		intergenic	cis		24	24	28	76		0.68741	0.733888	0.674963	0.698405	2.32365e-12
									rs2037213	8	33461560		intergenic	cis		24	24	28	76		-0.68741	-0.733888	-0.674963	-0.698405	2.32365e-12
									rs6468171	8	33475616	MAK16	missense	cis		24	24	28	76		-0.68741	-0.733888	-0.674963	-0.698405	2.32365e-12
									rs10644	8	33477704	MAK16	3' UTR	cis		24	24	28	76		-0.802025	-0.867798	-0.783029	-0.819355	1.47609e-19
									rs8685	8	33477812	MAK16	3' UTR	cis		24	24	28	76		0.68741	0.733888	0.674963	0.698405	2.32365e-12
									rs7848	8	33478272	MAK16	3' UTR	cis		24	24	28	76		0.802025	0.867798	0.783029	0.819355	1.47609e-19
									rs6989048	8	33488624	TTI2	intron	cis		24	24	28	76		-0.802025	-0.867798	-0.783029	-0.819355	1.47609e-19
									rs2304748	8	33489486	TTI2	missense	cis		24	24	28	76		-0.802025	-0.867798	-0.783029	-0.819355	1.47609e-19
									rs3098657	8	33489536	TTI2	synonymous	cis		24	24	28	76		-0.802025	-0.867798	-0.783029	-0.819355	1.47609e-19
									rs12682118	8	33490838	TTI2	5' near gene	cis		24	24	28	76		-0.802025	-0.867798	-0.783029	-0.819355	1.47609e-19
									rs12386778	8	33503569		intergenic	cis		24	24	28	76		-0.68741	-0.733888	-0.674963	-0.698405	2.32365e-12
									rs7842778	8	33510922		intergenic	cis		24	24	28	76		0.635988	0.718029	0.795542	0.727246	1.01123e-13
A_32_P115277	8	109571246	109571305						rs10100704	8	109524410		intergenic	cis		24	24	28	76		-0.77556	-0.696909	-0.641519	-0.705829	1.07493e-12
									rs3737502	8	109525039	TTC35	5' UTR	cis		24	24	28	76		0.658679	0.835993	0.733299	0.751236	5.41583e-15
									rs7002520	8	109589457		intergenic	cis		24	24	28	76		-0.77556	-0.696909	-0.641519	-0.705829	1.07493e-12
									rs7813717	8	109615961		intergenic	cis		24	23	28	75		0.77556	0.702445	0.641519	0.707611	1.26816e-12
									rs1871686	8	109640721		intergenic	cis		24	24	28	76		-0.77556	-0.696909	-0.641519	-0.705829	1.07493e-12
									rs13261211	8	109647063		intergenic	cis		24	24	28	76		0.658679	0.835993	0.733299	0.751236	5.41583e-15
									rs16878162	8	109656828		intergenic	cis		24	24	28	76		0.658679	0.781303	0.733299	0.728523	8.72142e-14
A_24_P501698	8	117723777	117723836						rs17743495	8	117721423		intergenic	cis		24	24	28	76		-0.801954	-0.714401	-0.667208	-0.72988	7.44616e-14
									rs12675038	8	117775399	EIF3H	intron	cis		24	24	28	76		0.801954	0.714401	0.667208	0.72988	7.44616e-14
A_24_P649582	9	122645501	122645576						rs2416800	9	122583824	FBXW2	intron	cis		24	24	28	76		-0.876555	-0.531162	-0.623212	-0.709214	7.50353e-13
									rs1060817	9	122623013	PSMD5	synonymous	cis		24	24	28	76		-0.876555	-0.690689	-0.659422	-0.757191	2.4867e-15
									rs10760117	9	122626558	PSMD5	intron	cis		24	24	28	76		-0.876555	-0.690689	-0.659422	-0.757191	2.4867e-15
									rs4837796	9	122650109	LOC253039	intron	cis		24	24	28	76		0.876555	0.690689	0.659422	0.757191	2.4867e-15
									rs1056567	9	122671866	PHF19	intron	cis		24	24	28	76		-0.868279	-0.717952	-0.625235	-0.750585	5.88911e-15
									rs3933326	9	122673769	PHF19	intron	cis		24	23	28	75		-0.868279	-0.721288	-0.625235	-0.751921	7.56966e-15
A_24_P605081	9	122655549	122655608						rs1060817	9	122623013	PSMD5	synonymous	cis		24	24	28	76		-0.755329	-0.769948	-0.603798	-0.71182	5.67015e-13
									rs10760117	9	122626558	PSMD5	intron	cis		24	24	28	76		-0.755329	-0.769948	-0.603798	-0.71182	5.67015e-13
									rs4837796	9	122650109	LOC253039	intron	cis		24	24	28	76		0.755329	0.769948	0.603798	0.71182	5.67015e-13
A_32_P49748	12	542218	542277						rs11063529	12	527665	B4GALNT3	missense	cis		24	24	28	76		-0.844236	-0.478686	-0.728785	-0.714371	4.29712e-13
									rs7298766	12	531917	B4GALNT3	missense	cis		24	24	28	76		0.844236	0.478686	0.728785	0.714371	4.29712e-13
A_32_P83434	12	9980537	9980596						rs10505741	12	9970794	CLEC2A	intron	cis		24	24	28	76		-0.848529	-0.803559	-0.766178	-0.806721	1.41239e-18
									rs7957464	12	9995556	CLEC12A	intron	cis		24	24	28	76		-0.869908	-0.794053	-0.745619	-0.806673	1.42409e-18
									rs7313235	12	10023550	CLEC12A	intron	cis		24	24	28	76		-0.87115	-0.827516	-0.745619	-0.817742	1.98861e-19
									rs12578560	12	10051794		intergenic	cis		24	24	28	76		-0.878998	-0.692883	-0.589344	-0.740629	2.05532e-14
									rs17205511	12	10057116	CLEC12B	intron	cis		24	24	28	76		0.840419	0.667025	0.550735	0.700674	1.8405e-12
A_23_P204671	12	10062557	10062616						rs7957464	12	9995556	CLEC12A	intron	cis		24	24	28	76		-0.833047	-0.803286	-0.740906	-0.792853	1.4021e-17
									rs479624	12	10012614	CLEC12A	intron	cis		24	24	28	76		0.834989	0.70528	0.563159	0.712557	5.235e-13
									rs526157	12	10014944	CLEC12A	intron	cis		24	24	28	76		0.834989	0.70235	0.563159	0.711654	5.77303e-13
									rs7313235	12	10023550	CLEC12A	intron	cis		24	24	28	76		-0.894695	-0.827516	-0.740906	-0.827426	3.17465e-20
A_32_P22578	12	10616354	10616413						rs4076336	12	10603115		intergenic	cis		24	24	28	76		-0.781399	-0.754735	-0.654002	-0.730661	6.79514e-14
A_24_P230116	13	63283313	63283374						rs9627789	22	48686566	ALG12	intron	trans		24	24	28	76		0.826821	0.761467	0.671307	0.756194	2.83722e-15
									rs7511620	22	48693936	ALG12	intron	trans		24	24	28	76		0.704026	0.704026	0.764016	0.727472	9.85167e-14
									rs9616380	22	48698229		5' near gene	trans		24	24	28	76		0.704026	0.704026	0.764016	0.727472	9.85167e-14
A_32_P180825	15	30845493	30845552						rs16964872	15	31174240		intergenic	cis		24	24	28	76		-0.757646	-0.759118	-0.70188	-0.738727	2.59303e-14
									rs345781	15	31183209		intergenic	cis		24	24	28	76		0.820094	0.835197	0.772955	0.809146	9.27495e-19
									rs345776	15	31185551		intergenic	cis		24	24	28	76		-0.820094	-0.835197	-0.772955	-0.809146	9.27495e-19
A_24_P476913	16	29046066	29046125						rs7186168	16	86543637	BANP	intron	trans		24	24	28	76		-0.74746	-0.66584	-0.729457	-0.716692	3.33008e-13
									rs6540122	16	86548862	BANP	intron	trans		24	24	28	76		0.827915	0.822125	0.758324	0.802656	2.82012e-18
									rs11866841	16	86556188	BANP	intron	trans		24	24	28	76		0.74746	0.66584	0.729457	0.716692	3.33008e-13
									rs4843285	16	86557072	BANP	intron	trans		24	24	28	76		-0.74746	-0.66584	-0.729457	-0.716692	3.33008e-13
									rs8060771	16	86573217	BANP	intron	trans		24	24	28	76		-0.827915	-0.822125	-0.778774	-0.809112	9.33119e-19
									rs7191581	16	86581508	BANP	intron	trans		24	24	28	76		-0.789454	-0.66584	-0.729457	-0.732117	5.72487e-14
									rs7499814	16	86609662	BANP	synonymous	trans		24	24	28	76		-0.8743	-0.822125	-0.734031	-0.814205	3.78392e-19
									rs7405014	16	86643348	BANP	intron	trans		24	24	28	76		-0.8743	-0.87294	-0.862306	-0.869557	2.23673e-24
									rs7501378	16	86674060		intergenic	trans		24	24	28	76		0.8743	0.87294	0.868348	0.871702	1.26069e-24
									rs4076163	16	86677172		intergenic	trans		24	24	28	76		-0.753804	-0.790821	-0.794348	-0.781063	8.64082e-17
A_32_P171571	18	42501896	42501955						rs2524084	6	31349618		intergenic	trans		24	24	28	76		0.795136	0.499693	0.792033	0.722465	1.74684e-13
A_32_P170879	19	48670440	48670499						rs4330013	19	48655868		intergenic	cis		24	24	28	76		-0.839305	-0.825686	-0.782395	-0.815476	3.00769e-19
									rs2682543	19	48674307	PHLDB3	intron	cis		24	24	28	76		-0.839305	-0.825686	-0.782395	-0.815476	3.00769e-19
									rs2682578	19	48704720	ETHE1	intron	cis		24	24	28	76		-0.638675	-0.826058	-0.762989	-0.752895	4.36974e-15
A_32_P163392	19	50837712	50837771						rs2286756	19	50836865	EML2	intron	cis		24	24	28	76		0.846065	0.724657	0.689483	0.759061	1.93828e-15
A_32_P35692	22	22581928	22581987						rs1007888	22	22571101	LOC284889	ncRNA	cis		24	24	28	76		-0.714616	-0.787719	-0.598414	-0.703411	1.38529e-12
									rs2000468	22	22571611	LOC284889	5' near gene	cis		24	24	28	76		-0.714616	-0.787719	-0.574127	-0.696455	2.83407e-12
									rs1002286	22	22587337		intergenic	cis		24	24	28	76		-0.777144	-0.842957	-0.574127	-0.743151	1.50566e-14
A_24_P741529	22	40987524	40987583						rs10854749	22	40777287		intergenic	cis		24	24	28	76		0.87115	0.788985	0.495467	0.744332	1.29987e-14
									rs133367	22	40793312	NAGA	intron	cis		24	24	28	76		0.87115	0.826336	0.426211	0.745042	1.18955e-14
									rs133373	22	40795734	NAGA	intron	cis		24	24	28	76		0.87115	0.826336	0.495467	0.759125	1.92189e-15
									rs133380	22	40798856	FAM109B	5' near gene	cis		24	24	28	76		0.87115	0.826336	0.495467	0.759125	1.92189e-15
									rs133383	22	40803549	FAM109B	synonymous	cis		24	24	28	76		0.87115	0.826336	0.495467	0.759125	1.92189e-15
									rs7245	22	40811795	NDUFA6	3' UTR	cis		24	24	28	76		-0.87115	-0.826336	-0.495467	-0.759125	1.92189e-15
									rs2284087	22	40815617	NDUFA6	intron	cis		24	24	28	76		0.87115	0.826336	0.495467	0.759125	1.92189e-15
									rs6002626	22	40847933	LOC100132273	intron	cis		24	24	28	76		0.87115	0.826336	0.495467	0.759125	1.92189e-15
									rs5758589	22	40848326	LOC100132273	intron	cis		24	24	28	76		0.87115	0.826336	0.495467	0.759125	1.92189e-15
									rs2142694	22	40872814		intergenic	cis		24	24	28	76		0.87115	0.819516	0.648353	0.790178	2.14009e-17
									rs5751239	22	40922183	TCF20	intron	cis		24	24	28	76		0.894695	0.743701	0.575247	0.761802	1.33992e-15
									rs16986035	22	40932083	TCF20	intron	cis		24	24	28	76		-0.894695	-0.743701	-0.575247	-0.761802	1.33992e-15
									rs2143138	22	40948284		intergenic	cis		24	24	28	76		-0.894695	-0.743701	-0.575247	-0.761802	1.33992e-15
									rs5751255	22	40978352		intergenic	cis		24	24	28	76		0.937851	0.819516	0.664389	0.834549	7.64304e-21
									rs134871	22	40982660		intergenic	cis		24	24	28	76		-0.894695	-0.743701	-0.575247	-0.761802	1.33992e-15
A_23_P106663									rs3743716	16	65141503	TK2	5' UTR			24	24	28	76		0.790787	0.780379	0.645512	0.740787	2.01601e-14
									rs725131	16	65143211	CKLF	5' near gene			24	24	28	76		0.790787	0.780379	0.645512	0.740787	2.01601e-14
									rs7193473	16	65157980	CKLF	3' near gene			24	24	28	76		-0.790787	-0.780379	-0.645512	-0.740787	2.01601e-14
									rs11867053	16	65164402	CMTM1	intron			24	24	28	76		-0.790787	-0.780379	-0.645512	-0.740787	2.01601e-14
A_23_P258769									rs2567279	6	33154640	HLA-DPA1	intron			24	24	28	76		0.789464	0.750171	0.528599	0.697274	2.60789e-12
A_23_P30900									rs7775108	6	32528216		intergenic			24	24	28	76		-0.712447	-0.817798	-0.674831	-0.738363	2.7103e-14
									rs9271586	6	32698877		intergenic			24	24	28	76		0.721958	0.791669	0.68209	0.732715	5.33421e-14
									rs9271588	6	32698931		intergenic			24	23	28	75		-0.721958	-0.807624	-0.68209	-0.738084	4.18275e-14
A_23_P7412									rs4700772	5	180274451	BTNL8	intron			24	24	28	76		0.769948	0.766032	0.553363	0.701845	1.63038e-12
A_23_P83073									rs12236219	9	96102802	ZNF169	missense			24	24	28	76		-0.837918	-0.643372	-0.731023	-0.747656	8.55816e-15
									rs7858082	9	96103750	ZNF169	3' UTR			24	24	28	76		-0.837918	-0.643372	-0.731023	-0.747656	8.55816e-15
									rs7042481	9	96104094	ZNF169	3' UTR			24	24	28	76		0.837918	0.643372	0.731023	0.747656	8.55816e-15
									rs9299419	9	96106405		intergenic			24	24	28	76		0.837918	0.643372	0.731023	0.747656	8.55816e-15
									rs10993161	9	96108760		intergenic			24	24	28	76		0.837918	0.643372	0.731023	0.747656	8.55816e-15
									rs1752784	9	96217647	HIATL1	intron			24	24	28	76		-0.850189	-0.751552	-0.682906	-0.766888	6.66527e-16
									rs639276	9	96246558	HIATL1	intron			24	24	28	76		-0.850189	-0.751552	-0.682906	-0.766888	6.66527e-16
									rs9409778	9	96282660		intergenic			24	24	28	76		-0.850189	-0.751552	-0.682906	-0.766888	6.66527e-16
									rs10821352	9	96297135		intergenic			24	24	28	76		-0.850189	-0.751552	-0.682906	-0.766888	6.66527e-16
									rs9409787	9	96301393		intergenic			24	24	28	76		-0.827753	-0.713119	-0.579404	-0.715726	3.70405e-13
A_24_P119405									rs1055890	6	31429894	HLA-B	unknown			24	24	28	76		-0.87159	-0.669726	-0.526498	-0.713634	4.65703e-13
A_24_P326084									rs9268657	6	32517634	HLA-DRA	intron			24	24	28	76		-0.765962	-0.817512	-0.770235	-0.784955	4.80092e-17
									rs9268831	6	32535726		intergenic			24	24	28	76		-0.767159	-0.737989	-0.754379	-0.753473	4.05293e-15
									rs9268833	6	32536040		intergenic			24	24	28	76		-0.885698	-0.896369	-0.87684	-0.886075	2.02985e-26
									rs9268834	6	32536057		intergenic			24	24	28	76		-0.885698	-0.896369	-0.87684	-0.886075	2.02985e-26
									rs9268835	6	32536093		intergenic			24	24	28	76		-0.885698	-0.896369	-0.87684	-0.886075	2.02985e-26
									rs9268838	6	32536693		intergenic			24	24	28	76		-0.885698	-0.896369	-0.87684	-0.886075	2.02985e-26
									rs9268839	6	32536750		intergenic			24	24	28	76		0.752795	0.70097	0.776952	0.746962	9.34277e-15
									rs9268853	6	32537621		intergenic			24	24	28	76		0.885698	0.896369	0.87684	0.886075	2.02985e-26
									rs9268864	6	32538304		intergenic			24	24	28	76		-0.885698	-0.896369	-0.87684	-0.886075	2.02985e-26
									rs9268906	6	32540159		intergenic			24	24	28	76		0.885698	0.896369	0.87684	0.886075	2.02985e-26
									rs9268923	6	32540813		intergenic			24	24	28	76		-0.885698	-0.896369	-0.87684	-0.886075	2.02985e-26
									rs2395185	6	32541145		intergenic			24	24	28	76		-0.885698	-0.896369	-0.87684	-0.886075	2.02985e-26
									rs9268969	6	32542327		intergenic			24	24	28	76		-0.885698	-0.896369	-0.87684	-0.886075	2.02985e-26
									rs9268970	6	32542339		intergenic			24	24	28	76		-0.885698	-0.896369	-0.87684	-0.886075	2.02985e-26
									rs9368726	6	32546520		intergenic			24	24	28	76		0.885698	0.896369	0.87684	0.886075	2.02985e-26
									rs9405108	6	32546626		intergenic			24	24	28	76		-0.885698	-0.896369	-0.87684	-0.886075	2.02985e-26
									rs9286790	6	32547806		intergenic			24	24	28	76		-0.885698	-0.896369	-0.87684	-0.886075	2.02985e-26
									rs9348886	6	32548986		intergenic			23	24	28	75		-0.882211	-0.896369	-0.87684	-0.885024	6.04601e-26
									rs13211921	6	32550814		intergenic			24	23	28	75		0.752795	0.695151	0.776952	0.745993	1.59573e-14
									rs9394098	6	32557116		intergenic			24	23	28	75		-0.752795	-0.732866	-0.776952	-0.756287	4.31203e-15
									rs9394099	6	32557138		intergenic			24	24	28	76		-0.752795	-0.70097	-0.776952	-0.746962	9.34277e-15
									rs1964995	6	32557389		intergenic			24	24	28	76		0.752795	0.70097	0.776952	0.746962	9.34277e-15
									rs28366298	6	32668837		intergenic			24	24	28	76		0.885698	0.896369	0.87684	0.886075	2.02985e-26
									rs28366302	6	32668912		intergenic			24	24	28	76		0.885698	0.896369	0.87684	0.886075	2.02985e-26
									rs28366336	6	32669934		intergenic			24	24	28	76		0.885698	0.896369	0.87684	0.886075	2.02985e-26
									rs9270911	6	32680180		intergenic			24	24	28	76		-0.850879	-0.793679	-0.763432	-0.803774	2.33556e-18
									rs9271488	6	32696978		intergenic			24	24	28	76		-0.88833	-0.896369	-0.87684	-0.886909	1.5704e-26
									rs9271498	6	32697260		intergenic			24	24	28	76		-0.88833	-0.896369	-0.87684	-0.886909	1.5704e-26
									rs9271586	6	32698877		intergenic			24	24	28	76		-0.681007	-0.59588	-0.777926	-0.69753	2.54062e-12
									rs9271589	6	32699106		intergenic			24	24	28	76		-0.88833	-0.880958	-0.87684	-0.88186	7.19846e-26
									rs9272689	6	32717083		intergenic			24	24	28	76		-0.822726	-0.757618	-0.667711	-0.752176	4.79683e-15
									rs1071630	6	32717104	HLA-DQA1	missense			24	24	28	76		0.822726	0.757618	0.667711	0.752176	4.79683e-15
									rs17843604	6	32728261		intergenic			24	24	28	76		-0.850879	-0.793679	-0.763432	-0.803774	2.33556e-18
									rs9273349	6	32733847		intergenic			24	24	28	76		0.822726	0.757618	0.667711	0.752176	4.79683e-15
									rs6905775	6	32733999		intergenic			24	24	28	76		-0.852898	-0.805776	-0.87684	-0.849355	3.1523e-22
									rs6928482	6	32734227		intergenic			24	24	28	76		0.822726	0.757618	0.667711	0.752176	4.79683e-15
									rs9273363	6	32734250		intergenic			24	24	27	75		-0.852898	-0.805776	-0.877515	-0.849247	6.15941e-22
									rs9273368	6	32734453		intergenic			24	24	28	76		-0.852898	-0.805776	-0.87684	-0.849355	3.1523e-22
									rs1063355	6	32735692	HLA-DQB1	3' UTR			24	24	28	76		0.822726	0.757618	0.667711	0.752176	4.79683e-15
									rs1063349	6	32735884	HLA-DQB1	3' UTR			24	24	28	76		0.822726	0.757618	0.667711	0.752176	4.79683e-15
									rs1130399	6	32737732	HLA-DQB1	missense			24	24	28	76		-0.821672	-0.798005	-0.794046	-0.804364	2.11307e-18
									rs28746809	6	32741137	HLA-DQB1	intron			24	24	28	76		0.821672	0.798005	0.794046	0.804364	2.11307e-18
									rs2647025	6	32743927	HLA-DQB1	5' near gene			24	24	28	76		-0.821672	-0.798005	-0.794046	-0.804364	2.11307e-18
									rs3828796	6	32743952	HLA-DQB1	5' near gene			24	24	28	76		0.821672	0.798005	0.794046	0.804364	2.11307e-18
									rs9275273	6	32770537		intergenic			24	24	28	76		-0.822726	-0.757618	-0.67529	-0.754376	3.60265e-15
									rs5000634	6	32771542		intergenic			24	24	28	76		0.822726	0.774528	0.70825	0.769569	4.58025e-16
									rs6457619	6	32771964		intergenic			24	24	27	75		0.822726	0.774528	0.72031	0.773885	3.93648e-16
									rs6457621	6	32772095		intergenic			24	24	28	76		0.822726	0.774528	0.70825	0.769569	4.58025e-16
									rs6457622	6	32772141		intergenic			24	24	28	76		0.822726	0.774528	0.70825	0.769569	4.58025e-16
									rs7745040	6	32772310		intergenic			24	24	28	76		0.822726	0.774528	0.70825	0.769569	4.58025e-16
A_24_P52168									rs9273448	6	32735725		intergenic			24	24	28	76		-0.871361	-0.764654	-0.555087	-0.749308	6.93595e-15
									rs9280060	6	32742383	HLA-DQB1	unknown			24	24	28	76		0.871361	0.764654	0.555087	0.749308	6.93595e-15
									rs3134994	6	32745658		intergenic			24	24	28	76		-0.871361	-0.764654	-0.555087	-0.749308	6.93595e-15
									rs3134976	6	32760283		intergenic			24	24	28	76		-0.871361	-0.764654	-0.576037	-0.754243	3.66569e-15
									rs2858324	6	32768353		intergenic			24	24	28	76		-0.884728	-0.854655	-0.555087	-0.790879	1.91682e-17
									rs2647016	6	32771903		intergenic			24	24	28	76		0.884728	0.854655	0.555087	0.790879	1.91682e-17
									rs2647012	6	32772436		intergenic			24	24	28	76		-0.884728	-0.854655	-0.555087	-0.790879	1.91682e-17
									rs2647003	6	32772858		intergenic			24	24	28	76		-0.884728	-0.854655	-0.555087	-0.790879	1.91682e-17
									rs2646998	6	32773345		intergenic			24	24	28	76		-0.884728	-0.854655	-0.555087	-0.790879	1.91682e-17
									rs2856725	6	32774716		intergenic			24	24	28	76		0.884728	0.854655	0.555087	0.790879	1.91682e-17
									rs3135006	6	32775097		intergenic			24	24	28	76		-0.871361	-0.764654	-0.555087	-0.749308	6.93595e-15
									rs2856723	6	32775740		intergenic			24	24	27	75		-0.884728	-0.854655	-0.573609	-0.796708	1.25621e-17
									rs3135190	6	32775924		intergenic			24	24	28	76		-0.871361	-0.764654	-0.555087	-0.749308	6.93595e-15
									rs2858309	6	32776691		intergenic			24	24	28	76		0.884728	0.854655	0.555087	0.790879	1.91682e-17
									rs3135001	6	32778114		intergenic			24	24	28	76		-0.871361	-0.764654	-0.555087	-0.749308	6.93595e-15
									rs2856717	6	32778286		intergenic			24	24	28	76		-0.884728	-0.854655	-0.555087	-0.790879	1.91682e-17
									rs2858305	6	32778442		intergenic			24	24	28	76		0.884728	0.854655	0.555087	0.790879	1.91682e-17
									rs2647051	6	32778875		intergenic			24	24	28	76		-0.884728	-0.854655	-0.555087	-0.790879	1.91682e-17
									rs3134995	6	32780067		intergenic			24	24	28	76		-0.871361	-0.764654	-0.555087	-0.749308	6.93595e-15
									rs9275596	6	32789609		intergenic			24	24	28	76		0.871361	0.764654	0.555087	0.749308	6.93595e-15
A_24_P676216									rs1060620	12	6514983	GAPDH	intron			24	24	28	76		0.888472	0.715093	0.455541	0.721753	1.89317e-13
									rs9634157	12	6518459	IFFO1	3' near gene			24	24	28	76		0.888472	0.715093	0.455541	0.721753	1.89317e-13
									rs2240872	12	6518530	IFFO1	3' near gene			24	24	28	76		0.888472	0.715093	0.455541	0.721753	1.89317e-13
									rs10849488	12	6524311	IFFO1	intron			24	24	28	76		0.888472	0.75712	0.455541	0.735368	3.88946e-14
A_24_P75748									rs11650939	17	4801357	ENO3	3' near gene			24	24	28	76		0.877496	0.848528	0.743812	0.827229	3.29889e-20
									rs1476602	17	4826303	CAMTA2	intron			24	24	28	76		0.877496	0.848528	0.743812	0.827229	3.29889e-20
									rs2286010	17	4830503	CAMTA2	intron			24	24	28	76		0.877496	0.848528	0.743812	0.827229	3.29889e-20
									rs1004065	17	4844888	KIF1C	intron			24	24	28	76		-0.877496	-0.800368	-0.658583	-0.789236	2.48003e-17
									rs2240289	17	4845851	KIF1C	intron			24	24	28	76		-0.877496	-0.785196	-0.44652	-0.736279	3.48669e-14
									rs238282	17	4862852	KIF1C	intron			24	24	28	76		-0.877496	-0.848528	-0.658583	-0.806579	1.4472e-18
									rs346820	17	4876556	SLC52A1	3' near gene			24	24	28	76		0.877496	0.848528	0.528498	0.778932	1.18606e-16
A_24_P910504									rs7806458	7	150107821	LOC100128542	intron			24	24	28	76		0.786328	0.866778	0.460916	0.733272	4.9936e-14
A_24_P916686									rs2305635	3	47018626	NBEAL2	synonymous			24	24	28	76		0.66714	0.777144	0.676057	0.708911	7.7505e-13
									rs12631730	3	47104907	SETD2	intron			24	24	28	76		-0.66714	-0.866795	-0.718918	-0.763609	1.04759e-15
									rs6767907	3	47137665	SETD2	synonymous			24	24	28	76		0.66714	0.777144	0.676057	0.708911	7.7505e-13
									rs7620997	3	47189126	FLJ39534	intron			24	24	28	76		0.66714	0.777144	0.676057	0.708911	7.7505e-13
									rs7632501	3	47243310	FLJ39534	intron			24	24	28	76		-0.66714	-0.777144	-0.732147	-0.728761	8.48381e-14
									rs11130126	3	47281898	KIF9	intron			24	24	28	76		-0.66714	-0.777144	-0.732147	-0.728761	8.48381e-14
									rs11710121	3	47326505		intergenic			24	24	28	76		-0.652753	-0.777144	-0.732147	-0.724964	1.31458e-13
A_24_P934435									rs523615	7	16608274	ANKMY2	intron			24	24	28	76		-0.664308	-0.85998	-0.849802	-0.808858	9.75405e-19
A_32_P210798									rs3772573	3	150211532	GYG1	intron			24	24	28	76		0.689129	0.571305	0.804312	0.707196	9.30322e-13
									rs2119342	3	150232311	HLTF	3' UTR			24	24	28	76		0.689129	0.571305	0.804312	0.707196	9.30322e-13
									rs9864549	3	150244505	HLTF	intron			24	24	28	76		0.689129	0.571305	0.804312	0.707196	9.30322e-13
									rs9850529	3	150259301	HLTF	intron			24	24	28	76		-0.689129	-0.571305	-0.804312	-0.707196	9.30322e-13
									rs772805	3	150319812		intergenic			24	24	28	76		-0.781017	-0.572842	-0.803725	-0.73767	2.94771e-14
									rs6440588	3	150337121	HPS3	intron			24	24	28	76		0.717061	0.572842	0.762023	0.695905	2.99638e-12
									rs2254913	3	150350937	HPS3	intron			24	24	28	76		-0.717061	-0.572842	-0.821664	-0.725232	1.2749e-13
A_32_P211765									rs2714099	12	8400770	LOC389634	intron			24	24	28	76		-0.878998	-0.721414	-0.621094	-0.756668	2.66499e-15
									rs9668333	12	8420146	LOC389634	intron			24	24	27	75		-0.890565	-0.744791	-0.718158	-0.796453	1.30858e-17
A_32_P212471									rs1242930	14	22148360		intergenic			24	23	28	75		-0.817206	-0.609215	-0.661453	-0.707139	1.33243e-12
									rs9339	14	22151063		intergenic			24	24	28	76		-0.817206	-0.59343	-0.661453	-0.702056	1.59521e-12
									rs11157695	14	22151368		intergenic			24	24	28	76		0.817206	0.59343	0.661453	0.702056	1.59521e-12
A_32_P43959									rs7793753	7	26097612	LOC100996355	intron			24	24	28	76		0.822082	0.554682	0.726223	0.718209	2.81533e-13
									rs4722576	7	26119753	LOC100996355	intron			24	24	28	76		-0.822082	-0.653845	-0.733809	-0.744034	1.34904e-14
									rs4722579	7	26120635	LOC100996355	intron			24	24	28	76		0.822082	0.653845	0.733809	0.744034	1.34904e-14
