# Supplementary material for: Identification of Single Nucleotide Polymorphisms Regulating Peripheral Blood mRNA Expression with Genome-Wide Significance: An eQTL Study in the Japanese Population
Source: PLoS One. 2013 Jan 24;8(1):e54967. doi: 10.1371/journal.pone.0054967 (PMC3554677; doi:10.1371/journal.pone.0054967)
Supplement: Table S2 — Genes whose expression levels in whole blood are affected by SNPs. The names and properties of the 107 genes whose expression levels in whole blood were affected by SNPs are shown. (XLSX) [file pone.0054967.s002.xlsx]

## Sheet: TableS2
Table S2: Genes whose whole blood expression levels are associated with SNP genotypes
eQTL type	Gene					eQTL region				Location of eQTL region
	Gene Symbol	Region				Chr	5' end (bp)	3' end (bp)		upstream	intragenic	downstream	Distance from the gene (bp)
		Chr	5' end (bp)	3' end (bp)
cis	UTS2	1	7836159	7830262		1	7884388	7883881					47722
	KIAA1324	1	109458056	109547376		1	109506545	109524711					0
	DCLRE1B	1	114249561	114258215		1	114257430	114326184					0
	FCRL3	1	155937271	155914603		1	156036865	155928472					0
	DNM3	1	170077261	170648479		1	170638545	170715304					0
	C4BPA	1	205344230	205384931		1	205336481	205355015					0
	FLVCR1-AS1	1	211098052	211092072		1	211162577	210994780					0
	TTC32	2	19965225	19959996		2	20061332	19946293					0
	FLJ10916	2	88251032	88267258		2	88228007	88249049					1983
	TSGA10	2	99124467	98980789		2	99161581	98925402					0
	MFSD9	2	102719745	102700098		2	102752240	102681754					0
	PAX8	2	113752968	113690045		2	113710887	113671350					0
	GRB14	2	165186606	165057579		2	165146476	165040301					0
	ZMYND10	3	50358160	50353541		3	50395558	50175353					0
	FHIT	3	61212164	59710078		3	59973754	59971708					0
	HPS3	3	150330061	150373995		3	150336167	150350678					0
	S100P	4	6746467	6749797		4	6748667	6748723					0
	PF4V1	4	74937877	74939062		4	74932962	74937805					72
	SCD5	4	83769717	83938949		4	83937750	84148519					0
	CYP4V2	4	187349668	187371605		4	187359003	187359003					0
	SLC12A7	5	1165172	1103489		5	1166244	1150281					0
	C5orf35	5	56240860	56248767		5	56098494	56279442					0
	MIER3	5	56283711	56251186		5	56279442	56083208					0
	LRAP	5	96241024	96279365		5	96227335	96399506					0
	PAM	5	102229426	102393315		5	102071929	102140696					88730
	DCP2	5	112340332	112384565		5	112332101	112411174					0
	BTNL3	5	180348507	180366332		5	180259223	180421549					0
	SERPINB9	6	2848506	2832505		6	2831066	2817758					1439
	NQO2	6	2945230	2964993		6	2922624	2989761					0
	DSP	6	7486869	7531945		6	7281517	7440755					46114
	GABBR1	6	29778040	29679100		6	29791787	29713914					0
	MICA	6	31475539	31491014		6	31462083	31517003					0
	MICB	6	31573945	31586877		6	31461572	31518927					55018
	NCR3	6	31668741	31664651		6	31664688	31664688					0
	HLA-DRB5	6	32605984	32593139		6	32694832	32453064					0
	HLA-DRB1	6	32665559	32654527		6	32699106	32528216					0
	HLA-DQA1	6	32713161	32719406		6	32712350	32772700					0
	HLA-DQB1	6	32742571	32735224		6	32789609	32712350					0
	HLA-DQA2	6	32817141	32823197		6	32517634	32772700					44441
	TAP2	6	32914525	32897588		6	32911294	32894860					0
	MDGA1	6	37773744	37708262		6	37782317	37782317					8573
	TREML4	6	41304040	41314097		6	41293408	41307863					0
	PEX6	6	43054866	43039725		6	43159592	43039239					0
	ALDH8A1	6	135312937	135280222		6	135433158	135295296					0
	RSHL2	6	159341186	159318255		6	159381919	159275647					0
	KDELR2	7	6490225	6468795		7	6468892	6468892					0
	HOXA3	7	27133164	27112335		7	27093756	26887632					18579
	WBSCR27	7	72894791	72886860		7	72917418	72874202					0
	POLR2J	7	101906386	101900555		7	101900098	101888274					457
	IRF5	7	128365230	128377322		7	128369071	128486915					0
	TMEM176B	7	150129296	150119324		7	150109336	150107821					9988
	TMEM176A	7	150128787	150133141		7	150107821	150109336					19451
	MYOM2	8	1980655	2080779		8	2055023	2078546					0
	FUT10	8	33450206	33347887		8	33512592	33411574					0
	LRRC6	8	133756995	133653629		8	133807264	133778079					21084
	JMJD2C	9	6747654	7165647		9	7012554	7070750					0
	EIF4EBP2	10	71833928	71853675		10	71852036	71874967					0
	ADK	10	75580971	76139065		10	75535071	76029081					0
	ACTA2	10	90702491	90684813		10	90775240	90730532					28041
	C10orf83	10	99383227	99364301		10	99417312	99366665					0
	MRPL43	10	102737262	102727569		10	102763001	102625475					0
	PHACS	11	44044433	44062145		11	44042263	44049899					0
	RNF169	11	74137560	74231094		11	74101706	74424706					0
	XRRA1	11	74337812	74229603		11	74424706	74097026					0
	PHCA	11	76249601	76411610		11	76242150	76418196					0
	CLEC4C	12	7793336	7773278		12	7803942	7791451					0
	CLEC12A	12	10015281	10029459		12	9995556	10057116					0
	TM7SF3	12	27058405	27017390		12	27021432	26988779					0
	ZNF641	12	47030268	47022179		12	47027486	46696784					0
	DIP2B	12	49185035	49428715		12	49425129	49425129					0
	STAT6	12	55791428	55775462		12	55779263	55776095					0
	XRCC6BP1	12	56621712	56637318		12	56597791	56621893					0
	LYZ	12	68028431	68034280		12	67967680	68077047					0
	SFRS9	12	119391941	119383854		12	119521131	119360173					0
	CDK2AP1	12	122322640	122311493		12	122449359	122198883					0
	GGACT	13	100039046	99980519		13	100041162	100015675					0
	ERO1L	14	52232169	52178357		14	52231486	52231486					0
	FNTB	14	64523260	64599122		14	64549950	64605815					0
	C14orf130	14	92743355	92765308		14	92737473	92766070					0
	KIAA1446	14	100105884	100073241		14	100085133	100063798					0
	HERC2	15	26240890	26029785		15	26208861	26028472					0
	ZNF291	15	74963247	74427593		15	75026706	74407143					0
	MAN2A2	15	89248424	89266818		15	89275240	89300085					8422
	HBZ	16	142854	144504		16	141389	141389					1465
	CCDC64B	16	3023003	3017688		16	3051204	3005597					0
	MYH11	16	15858388	15704495		16	15777302	15560731					0
	AYTL1	16	54100455	54174650		16	54157071	54174703					0
	AMFR	16	54952866	55016945		16	54937293	55118995					0
	TMED6	16	67943190	67934661		16	67954894	67935054					0
	LOC400566	17	260434	264713		17	259964	261063					0
	C17orf81	17	7096096	7103983		17	7034190	7127847					0
	MXRA7	17	72218651	72183404		17	72224481	72217471					0
	USP36	17	74348564	74304560		17	74345511	74176865					0
	NCLN	19	3136875	3160572		19	3166237	3169411					5665
	RETN	19	7639972	7641340		19	7639855	7639855					117
	ZNF534	19	57564987	57580855		19	57572077	57580432					0
	SIRPB1	20	1548630	1491568		20	1557014	1460273					0
	C20orf135	20	61963010	61964785		20	61960233	61972131					0
	BRWD1	21	39607426	39479274		21	39639370	39442653					0
	XKR3	22	15682584	15644313		22	15650198	15635752					0
	CRYBB2	22	23945612	23957837		22	24178811	24258629					220974
	TTLL12	22	41913051	41892573		22	41900738	41884970					0
trans	POLR2J3	7	44025293	43994247		7	101900098	101888274					57862981
	NBPF1	1	16812569	16762999		17	4878299	4790129
	LRRC18	10	49792283	49787537		6	32734183	32659869
	KRTAP5-8	11	70926719	70926719		3	40337126	40337126
	RANBP3	19	5929113	5867154		22	48699442	48627214
