# Supplementary material for: Identification of Single Nucleotide Polymorphisms Regulating Peripheral Blood mRNA Expression with Genome-Wide Significance: An eQTL Study in the Japanese Population
Source: PLoS One. 2013 Jan 24;8(1):e54967. doi: 10.1371/journal.pone.0054967 (PMC3554677; doi:10.1371/journal.pone.0054967)
Supplement: Table S3 — The Pearson’s correlation coefficients between the eQTL SNPs and the expression levels of the corresponding genes in lymphoblastoid cell lines. A positive correlation coefficient indicates that the SNP has a similar effect on expression levels in whole blood and lymphoblastoid cell lines. Of the 86 cis-eQTL SNPs, 34 showed a significantly positive correlation, whereas 13 showed a significantly negative correlation with the expression levels of lymphoblastoid cell lines (FDR-corrected, P<0.05). (XLSX) [file pone.0054967.s003.xlsx]

## Sheet: Table S3
Table S3: Correlation between the genotype of the SNPs affecting whole blood gene expression levels and the expression levels of the corresponding genes in lymphoblastoid cell lines
Gene			SNP				Correlation with lymphoblastoid cell line expression					Direction of allelic effect
Chr	Name		Chr	Name	Position		Illumina Probe	n	r	Uncorrected P value	FDR-corrected P value
1	UTS2		1	rs12068202	7883881		GI_12056480-A	45	0.653372	1.14132e-06	7.32857e-06	Same direction of allelic effect
							GI_12056478-I	45	0.658715	8.69498e-07	5.86575e-06	Same direction of allelic effect
							GI_12056480-I	45	0.576294	3.43118e-05	0.000165375	Same direction of allelic effect
1	KIAA1324		1	rs17014495	109515926		GI_38569481-S	40	-0.271282	0.0904076	0.192857
1	DCLRE1B		1	rs6674384	114257430		GI_24431998-S	44	0.692787	1.87876e-07	1.41e-06	Same direction of allelic effect
1	FCRL3		1	rs6681271	155933268		GI_21314763-S	44	0.211846	0.167433	0.332609
1	DNM3		1	rs2269613	170686274		GI_42544242-S	43	-0.00707791	0.964071	0.974436
1	C4BPA		1	rs11120211	205343002		GI_21359850-S	43	0.134889	0.38846	0.585
2	FLJ10916		2	rs4490185	88249049		GI_40538795-S	44	0.639258	3.00239e-06	1.76087e-05	Same direction of allelic effect
2	TSGA10		2	rs10181422	98925402		GI_13376857-A	44	0.293362	0.0532753	0.130091
							GI_41281983-I	44	0.653897	1.48536e-06	9.14318e-06	Same direction of allelic effect
2	PAX8		2	rs4849179	113701641		GI_37577111-A	44	0.492895	0.000675911	0.00246649	Same direction of allelic effect
							GI_37577112-I	44	-0.00802555	0.958765	0.974436
2	GRB14		2	rs16849597	165133240		GI_4758477-S	45	-0.115662	0.449291	0.613636
3	ZMYND10		3	rs2269430	50282054		GI_37594443-S	44	0.393188	0.00828294	0.0249	Same direction of allelic effect
3	FHIT		3	rs3772509	59973754		GI_4503718-S	45	0.113154	0.459251	0.621
3	HPS3		3	rs2689224	150348218		GI_28416957-S	44	0.0784442	0.612757	0.741892
4	S100P		4	rs3822262	6748667		GI_5174662-S	44	-0.189077	0.218992	0.39079
4	PF4V1		4	rs2367288	74932962		GI_4505734-S	43	0.111012	0.478512	0.623077
4	SCD5		4	rs4235052	83952790		GI_13376362-S	44	0.275952	0.0698092	0.16579
4	CYP4V2		4	rs7687961	187359003		GI_41350209-S	45	-0.183614	0.227295	0.398077
5	SLC12A7		5	rs4580814	1166244		GI_5730042-S	45	0.471923	0.00106502	0.00361125	Same direction of allelic effect
5	LRAP		5	rs2549782	96256756		GI_11641260-S	44	0.367362	0.0141631	0.0402128	Same direction of allelic effect
5	PAM		5	rs2431531	102135998		GI_21070979-A	44	-0.132223	0.392227	0.585
							GI_10938022-S	44	-0.00964621	0.950447	0.974436
5	DCP2		5	rs1549181	112390739		GI_37537718-S	44	-0.267623	0.079038	0.180763
5	BTNL3		5	rs11249756	180387978		GI_37574625-A	43	0.121455	0.437839	0.606122
							GI_37574625-I	43	-0.182409	0.241702	0.410127
							GI_37574623-I	43	0.0332726	0.832254	0.918
6	SERPINB9		6	rs12530071	2831066		GI_34147494-S	44	0.440374	0.00277571	0.00893571	Same direction of allelic effect
6	NQO2		6	rs13193229	2968383		GI_4505416-S	40	-0.369547	0.0189323	0.0534375
6	DSP		6	rs2296357	7334944		GI_4758199-S	44	-0.0415862	0.788679	0.88875
							GI_11036631-S	44	-0.291529	0.0548514	0.125
							GI_10938018-S	44	0.108316	0.48401	0.623077
6	GABBR1		6	rs2747421	29753097		GI_11497611-A	43	-0.125735	0.421743	0.606122
							GI_11497611-I	43	-0.0978561	0.532445	0.675
6	MICA		6	rs6934187	31488953		GI_37559950-S	42	-0.0783667	0.621796	0.747321
							GI_41281417-S	42	0.0932868	0.556797	0.693578
							GI_4557750-S	42	-0.425326	0.00498578	0.0156663	Opposite direction of allelic effect
			6	rs9469007	31517003		GI_37559950-S	43	0.0317656	0.839749	0.918
							GI_41281417-S	43	-0.123187	0.431287	0.606122
							GI_4557750-S	43	-0.159983	0.305466	0.498214
6	MICB		6	rs9266823	31490669		GI_26787987-S	45	0.00699552	0.963623	0.974436
			6	rs9469007	31517003		GI_26787987-S	43	0.199014	0.200754	0.364865
6	NCR3		6	rs986475	31664688		GI_24475831-S	44	-0.683459	3.17435e-07	2.25237e-06	Opposite direction of allelic effect
6	HLA-DRB5		6	rs9270650	32673832		GI_26665892-S	41	0.0868128	0.589402	0.724091
			6	rs3135005	32694832		GI_26665892-S	44	-0.313732	0.0380949	0.1026
6	HLA-DRB1		6	rs9271586	32698877		GI_4504410-S	41	-0.247869	0.118158	0.245454
6	HLA-DQA1		6	rs6928482	32734227		GI_18426974-S	43	0.839907	1.91652e-12	2.35636e-11	Same direction of allelic effect
							GI_41197088-S	43	-0.253058	0.10157	0.210938
6	HLA-DQB1		6	rs3135006	32775097		GI_24797068-S	44	0.00921441	0.952663	0.974436
			6	rs6928482	32734227		GI_24797068-S	43	-0.572391	6.05882e-05	0.0002727	Opposite direction of allelic effect
6	HLA-DQA2		6	rs9268833	32536040		GI_11095446-S	45	-0.859641	4.01234e-14	6.76687e-13	Opposite direction of allelic effect
			6	rs9275224	32767856		GI_11095446-S	43	0.62675	6.90911e-06	3.88687e-05	Same direction of allelic effect
6	TAP2		6	rs3763354	32894895		GI_9961247-A	43	-0.030575	0.845682	0.918
							GI_9961245-I	43	-0.720682	5.04826e-08	4.26094e-07	Opposite direction of allelic effect
							GI_9961247-I	43	0.834641	3.52899e-12	3.97125e-11	Same direction of allelic effect
6	MDGA1		6	rs6938061	37782317		GI_24475844-S	44	0.576615	4.1929e-05	0.000195052	Same direction of allelic effect
6	PEX6		6	rs2395943	43048651		GI_21361243-S	44	0.80422	4.85648e-11	5.04692e-10	Same direction of allelic effect
6	ALDH8A1		6	rs949547	135385192		GI_25952151-A	44	-0.61361	9.46357e-06	4.91192e-05	Opposite direction of allelic effect
							GI_25952149-I	44	-0.200361	0.192215	0.35625
6	RSHL2		6	rs4709249	159275647		GI_31543558-S	44	0.556386	8.79208e-05	0.00038279	Same direction of allelic effect
7	KDELR2		7	rs6796	6468892		GI_8051609-S	44	-0.480037	0.00097535	0.00346382	Opposite direction of allelic effect
7	HOXA3		7	rs13311400	26921271		GI_24497514-A	45	-0.0909285	0.552489	0.6875
							GI_24497511-I	45	0.157172	0.302495	0.493902
							GI_24497514-I	45	-0.257081	0.0882303	0.191613
							GI_24497512-I	45	-0.208781	0.168712	0.332609
7	POLR2J3		7	rs4487686	101888274		GI_21704270-A	45	0.131444	0.389412	0.585
							GI_21704273-I	45	0.117787	0.44095	0.606122
7	WBSCR27		7	rs4255023	72877554		GI_30795189-S	44	0.739944	9.51399e-09	8.559e-08	Same direction of allelic effect
7	POLR2J		7	rs4487686	101888274		GI_21704270-A	45	0.131444	0.389412	0.585
							GI_21704273-I	45	0.117787	0.44095	0.606122
							GI_21704275-S	45	-0.576449	3.41075e-05	0.000165375	Opposite direction of allelic effect
7	IRF5		7	rs2172876	128390528		GI_38683858-A	41	0.855641	1.02877e-12	1.3905e-11	Same direction of allelic effect
							GI_38683857-I	41	0.161382	0.313445	0.498214
7	TMEM176B		7	rs7806458	150107821		GI_21361500-S	44	0.198195	0.197166	0.364865
7	TMEM176A		7	rs7806458	150107821		GI_32484986-S	44	-0.0226269	0.884089	0.935433
8	MYOM2		8	rs10101799	2055023		GI_4505314-S	42	-0.152915	0.333645	0.524118
8	FUT10		8	rs10644	33477704		GI_40805105-S	44	0.413963	0.0052158	0.0159546	Same direction of allelic effect
8	LRRC6		8	rs11988034	133786831		GI_31621308-S	44	-0.0530138	0.732524	0.849569
9	JMJD2C		9	rs4742298	7054934		GI_24307986-S	45	-0.160606	0.291921	0.489375
10	EIF4EBP2		10	rs4307642	71860595		GI_31542585-S	41	-0.124516	0.437949	0.606122
10	ADK		10	rs767809	75535071		GI_32484974-A	44	-0.102262	0.508909	0.655714
							GI_32484974-I	44	0.0409092	0.792043	0.88875
							GI_32484972-I	44	-0.220332	0.150669	0.302239
10	ACTA2		10	rs1800682	90739943		GI_4501882-S	44	0.537715	0.000167119	0.000663088	Same direction of allelic effect
10	C10orf83		10	rs3829907	99366665		GI_31341691-S	44	0.0427522	0.782895	0.88875
10	MRPL43		10	rs927302	102712906		GI_28872735-A	44	0.889117	7.58198e-16	1.6875e-14	Same direction of allelic effect
							GI_28872731-I	44	0.549779	0.000110838	0.000468281	Same direction of allelic effect
							GI_28872733-I	44	-0.616796	8.25137e-06	4.455e-05	Opposite direction of allelic effect
							GI_28872737-I	44	0.888312	8.75414e-16	1.6875e-14	Same direction of allelic effect
11	PHACS		11	rs2074038	44044565		GI_14211920-S	44	0.944762	5.81392e-22	2.6145e-20	Same direction of allelic effect
11	XRRA1		11	rs4483614	74203500		GI_42659736-S	45	0.907236	8.91855e-18	2.4084e-16	Same direction of allelic effect
11	PHCA		11	rs7117682	76262809		GI_31543398-S	43	0.00941278	0.95223	0.974436
12	CLEC4C		12	rs12310416	7803942		GI_6715592-A	44	0.267932	0.078679	0.180763
							GI_21536472-I	44	0.187598	0.222684	0.39079
12	CLEC12A		12	rs7313235	10023550		GI_42490743-I	45	-0.025954	0.865613	0.932143
							GI_42490739-S	45	0.0666105	0.663747	0.788496
12	TM7SF3		12	rs1070769	26988779		GI_7706574-S	45	-0.504163	0.000413884	0.0015525	Opposite direction of allelic effect
12	STAT6		12	rs703817	55776095		GI_23397677-S	43	-0.482871	0.00103952	0.0036	Opposite direction of allelic effect
12	XRCC6BP1		12	rs10877041	56614767		GI_32698766-S	45	0.748122	3.48559e-09	3.36536e-08	Same direction of allelic effect
12	LYZ		12	rs10784774	68024146		GI_4557893-S	45	0.110417	0.470253	0.623077
12	SFRS9		12	rs1151845	119365671		GI_38016912-S	42	-0.094515	0.551591	0.6875
12	CDK2AP1		12	rs1879379	122293396		GI_17978492-S	43	0.0581951	0.710876	0.833478
14	ERO1L		14	rs12590590	52231486		GI_31377734-S	44	0.0617095	0.690682	0.817105
							GI_7657068-S	44	0.246276	0.107068	0.228462
14	FNTB		14	rs12434868	64569902		GI_42476119-S	45	0.294068	0.0499077	0.125
14	C14orf130		14	rs2905	92763175		GI_28411949-A	45	0.692042	1.39961e-07	1.11176e-06	Same direction of allelic effect
							GI_21361696-I	45	-0.381682	0.00967835	0.0293478	Opposite direction of allelic effect
							GI_28411949-I	45	-0.307486	0.0399071	0.105882
14	KIAA1446		14	rs11628965	100071902		GI_34147339-S	42	0.53612	0.000252805	0.000975857	Same direction of allelic effect
15	HERC2		15	rs16950941	26176339		GI_5729867-S	45	0.293768	0.0501526	0.125
15	ZNF291		15	rs11072610	74717860		GI_16507197-S	44	0.475413	0.00110903	0.00365488	Same direction of allelic effect
15	MAN2A2		15	rs749938	89293881		GI_5540099-S	45	0.262386	0.0816378	0.183689
16	HBZ		16	rs6600143	141389		GI_6633805-S	45	-0.000464432	0.997584	1
16	MYH11		16	rs16967494	15728364		GI_13124878-A	43	0.028982	0.853632	0.918
16	AMFR		16	rs4924	54953987		GI_21071002-A	44	-0.133002	0.389418	0.585
							GI_21071000-I	44	-0.12676	0.412252	0.60163
17	LOC400566		17	rs12951902	261063		GI_42661283-S	45	0.949203	3.24834e-23	2.19375e-21	Same direction of allelic effect
17	C17orf81		17	rs222843	7086705		GI_44662829-A	44	-0.544706	0.000131979	0.00054	Opposite direction of allelic effect
							GI_44662825-I	44	0.86277	5.10863e-14	7.665e-13	Same direction of allelic effect
							GI_44662831-I	44	-0.264654	0.0825493	0.183689
17	USP36		17	rs8182269	74301586		GI_35250685-S	45	0.345774	0.0199906	0.055102
19	RANBP3		22	rs7511620	48693936		GI_6466461-A	44	0.110287	0.476044	0.623077
							GI_6466463-I	44	-0.205064	0.18177	0.342253
							GI_4506408-I	44	-0.158596	0.303834	0.493902
19	RETN		19	rs3219175	7639855		GI_13435379-S	43	-0.130194	0.405334	0.60163
							GI_14211896-S	43	0.188018	0.227282	0.398077
19	ZNF534		19	rs2059818	57574332		GI_33438591-S	43	0.0480521	0.759612	0.876923
20	SIRPB1		20	rs2263664	1491409		GI_5174678-S	45	0.201557	0.184273	0.342253
20	C20orf135		20	rs3795149	61965906		GI_28629870-S	43	-0.00591118	0.96999	0.977239
21	BRWD1		21	rs4818007	39533177		GI_38026942-A	44	-0.280496	0.0651464	0.156696
							GI_38026951-I	44	0.923615	4.26731e-19	1.44112e-17	Same direction of allelic effect
							GI_38026942-I	44	0.0359763	0.816659	0.914876
22	CRYBB2		22	rs8141065	24215188		GI_4503062-S	44	0.987661	1.88436e-35	2.538e-33	Same direction of allelic effect
