# Supplementary material for: Identification of Single Nucleotide Polymorphisms Regulating Peripheral Blood mRNA Expression with Genome-Wide Significance: An eQTL Study in the Japanese Population
Source: PLoS One. 2013 Jan 24;8(1):e54967. doi: 10.1371/journal.pone.0054967 (PMC3554677; doi:10.1371/journal.pone.0054967)
Supplement: Table S4 — The results of the cis -only analysis. The cis-only analysis resulted in 3,883 SNP-probe pairs consisting of 3,161 SNPs and 347 probes. (XLSX) [file pone.0054967.s004.xlsx]

## Sheet: TableS4
Table S4: Cis-only analysis
SNP				Probe			Number of Subjects					Pearson's correlation
ID	Chr	Position		ID	Gene		n1	n2	n3	Total		r1	r2	r3	r	P
rs12068202	1	7883881		A_23_P63343	UTS2		24	24	28	76		0.661297	0.797351	0.72597	0.732784	5.29126e-14
rs12068202	1	7883881		A_24_P45620	UTS2		24	24	28	76		0.663914	0.787163	0.725538	0.729289	7.97748e-14
rs161803	1	7898376		A_23_P63343	UTS2		24	24	28	76		0.587346	0.852712	0.682146	0.725636	1.21725e-13
rs161803	1	7898376		A_24_P45620	UTS2		24	24	28	76		0.587826	0.854139	0.666598	0.72153	1.9415e-13
rs161826	1	7902925		A_23_P63343	UTS2		24	24	28	76		0.587346	0.852712	0.682146	0.725636	1.21725e-13
rs161826	1	7902925		A_24_P45620	UTS2		24	24	28	76		0.587826	0.854139	0.666598	0.72153	1.9415e-13
rs161827	1	7904621		A_23_P63343	UTS2		24	24	28	76		0.587346	0.852712	0.682146	0.725636	1.21725e-13
rs161827	1	7904621		A_24_P45620	UTS2		24	24	28	76		0.587826	0.854139	0.666598	0.72153	1.9415e-13
rs863171	1	7915202		A_23_P63343	UTS2		24	24	28	76		0.43301	0.746613	0.629453	0.619403	2.44614e-09
rs863171	1	7915202		A_24_P45620	UTS2		24	24	28	76		0.441163	0.746987	0.626299	0.620346	2.27697e-09
rs161811	1	7922189		A_23_P63343	UTS2		24	24	28	76		-0.587346	-0.817482	-0.682146	-0.707696	8.82167e-13
rs161811	1	7922189		A_24_P45620	UTS2		24	24	28	76		-0.587826	-0.821505	-0.666598	-0.704483	1.23834e-12
rs161810	1	7923384		A_23_P63343	UTS2		24	24	28	76		0.587346	0.817482	0.636361	0.692468	4.23325e-12
rs161810	1	7923384		A_24_P45620	UTS2		24	24	28	76		0.587826	0.821505	0.620026	0.689414	5.73104e-12
rs519546	1	7924053		A_23_P63343	UTS2		24	24	28	76		0.587346	0.817482	0.682146	0.707696	8.82167e-13
rs519546	1	7924053		A_24_P45620	UTS2		24	24	28	76		0.587826	0.821505	0.666598	0.704483	1.23834e-12
rs2480789	1	10507633		A_24_P921232	PEX14		24	24	28	76		-0.774476	-0.736978	-0.400863	-0.652834	1.65201e-10
rs710130	1	10529981		A_24_P921232	PEX14		24	24	28	76		-0.837611	-0.669424	-0.532465	-0.694952	3.29934e-12
rs10157111	1	10535931		A_24_P921232	PEX14		24	24	28	76		-0.837611	-0.669424	-0.532465	-0.694952	3.29934e-12
rs11121584	1	10538362		A_24_P921232	PEX14		24	24	28	76		0.837611	0.669424	0.532465	0.694952	3.29934e-12
rs12565494	1	10552149		A_24_P921232	PEX14		24	24	27	75		-0.837611	-0.669424	-0.53309	-0.695118	3.24456e-12
GA000226	1	11637380		A_23_P45999	FBXO2		24	24	28	76		-0.642206	-0.703238	-0.482519	-0.610922	4.61176e-09
rs6541003	1	11778454		A_23_P400081	MTHFR		24	24	28	76		0.630541	0.740281	0.459415	0.615488	3.28556e-09
rs4846052	1	11780538		A_23_P400081	MTHFR		24	24	28	76		-0.630541	-0.740281	-0.459415	-0.615488	3.28556e-09
rs17037390	1	11783430		A_23_P400081	MTHFR		24	24	28	76		-0.738083	-0.662893	-0.470791	-0.6286	1.20337e-09
rs17037396	1	11784634		A_23_P400081	MTHFR		24	24	28	76		-0.738083	-0.662893	-0.470791	-0.6286	1.20337e-09
rs17037397	1	11784750		A_23_P400081	MTHFR		24	24	28	76		-0.738083	-0.662893	-0.444113	-0.621022	2.16264e-09
rs17367504	1	11785365		A_23_P400081	MTHFR		24	24	28	76		0.738083	0.662893	0.470791	0.6286	1.20337e-09
rs2066470	1	11785644		A_23_P400081	MTHFR		24	24	28	76		-0.738083	-0.662893	-0.470791	-0.6286	1.20337e-09
rs7553194	1	11786736		A_23_P400081	MTHFR		24	24	28	76		-0.738083	-0.662893	-0.470791	-0.6286	1.20337e-09
rs3753584	1	11787173		A_23_P400081	MTHFR		24	24	28	76		0.738083	0.662893	0.470791	0.6286	1.20337e-09
rs3753582	1	11788129		A_23_P400081	MTHFR		24	24	28	76		0.738083	0.662893	0.470791	0.6286	1.20337e-09
rs13306561	1	11788391		A_23_P400081	MTHFR		24	24	28	76		0.738083	0.662893	0.470791	0.6286	1.20337e-09
rs3737965	1	11789038		A_23_P400081	MTHFR		24	24	28	76		-0.738083	-0.662893	-0.470791	-0.6286	1.20337e-09
rs4846054	1	11791817		A_23_P400081	MTHFR		24	24	28	76		0.630541	0.740281	0.495394	0.626043	1.46914e-09
rs17037425	1	11792970		A_23_P400081	MTHFR		24	24	28	76		-0.738083	-0.662893	-0.470791	-0.6286	1.20337e-09
rs12406667	1	11796438		A_23_P400081	MTHFR		24	24	28	76		0.630541	0.740281	0.495394	0.626043	1.46914e-09
rs198391	1	11799004		A_23_P400081	MTHFR		24	24	28	76		0.630541	0.740281	0.495394	0.626043	1.46914e-09
rs198392	1	11801749		A_23_P400081	MTHFR		24	24	28	76		-0.630541	-0.740281	-0.495394	-0.626043	1.46914e-09
rs2076001	1	11801854		A_23_P400081	MTHFR		24	24	28	76		0.738083	0.662893	0.470791	0.6286	1.20337e-09
rs2076002	1	11801947		A_23_P400081	MTHFR		24	24	28	76		-0.738083	-0.662893	-0.470791	-0.6286	1.20337e-09
rs198393	1	11802272		A_23_P400081	MTHFR		24	24	28	76		-0.630541	-0.740281	-0.495394	-0.626043	1.46914e-09
rs2050265	1	11802286		A_23_P400081	MTHFR		24	24	28	76		0.738083	0.662893	0.470791	0.6286	1.20337e-09
rs12567136	1	11806318		A_23_P400081	MTHFR		24	24	28	76		-0.738083	-0.662893	-0.470791	-0.6286	1.20337e-09
rs2076003	1	11806734		A_23_P400081	MTHFR		24	24	28	76		0.738083	0.662893	0.470791	0.6286	1.20337e-09
rs2076004	1	11809400		A_23_P400081	MTHFR		24	24	28	76		-0.738083	-0.662893	-0.444113	-0.621022	2.16264e-09
rs7537765	1	11809890		A_23_P400081	MTHFR		24	24	28	76		0.738083	0.662893	0.444113	0.621022	2.16264e-09
rs535107	1	11812055		A_23_P400081	MTHFR		24	24	28	76		0.630541	0.740281	0.495394	0.626043	1.46914e-09
rs503040	1	11813282		A_23_P400081	MTHFR		24	24	28	76		-0.630541	-0.740281	-0.495394	-0.626043	1.46914e-09
rs2236797	1	11815237		A_23_P400081	MTHFR		24	24	28	76		-0.738083	-0.662893	-0.470791	-0.6286	1.20337e-09
rs17037452	1	11818262		A_23_P400081	MTHFR		24	24	28	76		0.738083	0.662893	0.470791	0.6286	1.20337e-09
rs2075538	1	11819189		A_23_P400081	MTHFR		24	24	28	76		0.752107	0.662893	0.470791	0.634586	7.48864e-10
rs198406	1	11820179		A_23_P400081	MTHFR		24	24	28	76		0.630541	0.740281	0.495394	0.626043	1.46914e-09
rs2075539	1	11820345		A_23_P400081	MTHFR		24	24	28	76		-0.738083	-0.662893	-0.470791	-0.6286	1.20337e-09
rs198408	1	11820717		A_23_P400081	MTHFR		24	24	28	76		0.630541	0.740281	0.495394	0.626043	1.46914e-09
rs2272803	1	11821376		A_23_P400081	MTHFR		24	24	28	76		-0.738083	-0.662893	-0.444113	-0.621022	2.16264e-09
rs1023252	1	11821620		A_23_P400081	MTHFR		24	24	28	76		-0.630541	-0.740281	-0.459415	-0.615488	3.28556e-09
rs198358	1	11826663		A_23_P400081	MTHFR		24	24	28	76		0.752107	0.662893	0.470791	0.634586	7.48864e-10
rs7552330	1	11826679		A_23_P400081	MTHFR		24	24	28	76		-0.752107	-0.662893	-0.470791	-0.634586	7.48864e-10
rs5063	1	11830235		A_23_P400081	MTHFR		24	24	28	76		-0.752107	-0.662893	-0.477866	-0.63659	6.37407e-10
rs3753579	1	11961178		A_23_P126135	MFN2		24	24	28	76		0.649784	0.481676	0.683424	0.615901	3.18549e-09
rs1053438	1	25560488		A_24_P113824	TMEM50A		24	24	28	76		-0.695338	-0.766381	-0.452505	-0.647028	2.70182e-10
rs9689	1	25560863		A_24_P113824	TMEM50A		24	24	28	76		0.695338	0.766381	0.452505	0.647028	2.70182e-10
rs1293259	1	25568422		A_24_P113824	TMEM50A		24	24	28	76		-0.716501	-0.766873	-0.460399	-0.657016	1.15148e-10
rs359952	1	32959633		A_23_P410965	KIAA1522		24	24	27	75		-0.803339	-0.76152	-0.546246	-0.712115	5.49192e-13
rs2184931	1	32976048		A_23_P410965	KIAA1522		24	24	28	76		-0.694446	-0.76152	-0.528139	-0.665529	5.42565e-11
rs12031376	1	36315786		A_23_P45955	TEKT2		24	24	28	76		0.889811	0.677994	0.567988	0.738357	2.71217e-14
rs12034450	1	36321584		A_23_P45955	TEKT2		24	24	28	76		-0.889811	-0.677994	-0.567988	-0.738357	2.71217e-14
rs12043423	1	36323245		A_23_P45955	TEKT2		24	24	28	76		-0.889811	-0.677994	-0.567988	-0.738357	2.71217e-14
rs768000	1	36329454		A_23_P45955	TEKT2		24	24	28	76		-0.889811	-0.677994	-0.567988	-0.738357	2.71217e-14
rs1408558	1	36374304		A_23_P45955	TEKT2		24	24	28	76		-0.841066	-0.536508	-0.629978	-0.690627	5.08351e-12
rs12563364	1	36416370		A_23_P45955	TEKT2		24	24	28	76		-0.872721	-0.387113	-0.492866	-0.636578	6.38055e-10
rs6693076	1	40075690		A_23_P12062	TRIT1		24	24	28	76		0.805186	0.645608	0.38588	0.631497	9.57755e-10
rs7315	1	40079485		A_23_P12062	TRIT1		24	24	28	76		0.805186	0.645608	0.38588	0.631497	9.57755e-10
rs6680378	1	40096684		A_23_P12062	TRIT1		24	24	28	76		0.805186	0.645608	0.38588	0.631497	9.57755e-10
rs10789049	1	40116019		A_23_P12062	TRIT1		24	24	28	76		-0.805186	-0.645608	-0.38588	-0.631497	9.57755e-10
rs3845570	1	40121718		A_23_P12062	TRIT1		24	24	28	76		-0.805186	-0.645608	-0.38588	-0.631497	9.57755e-10
rs2240447	1	44188002		A_24_P310864	CCDC24		24	24	28	76		0.824622	0.704524	0.272246	0.634801	7.36066e-10
rs7556565	1	44188677		A_24_P310864	CCDC24		24	24	28	76		0.824622	0.704524	0.272246	0.634801	7.36066e-10
rs12145999	1	44201219		A_24_P310864	CCDC24		24	24	28	76		0.824622	0.704524	0.272246	0.634801	7.36066e-10
rs7161	1	44211561		A_24_P310864	CCDC24		24	24	28	76		0.824622	0.704524	0.272246	0.634801	7.36066e-10
rs12403025	1	44229802		A_24_P310864	CCDC24		24	24	28	76		0.824622	0.704524	0.272246	0.634801	7.36066e-10
rs11206124	1	53433361		A_23_P23017	C1orf123		24	24	28	76		-0.874148	-0.648088	-0.579894	-0.72316	1.61467e-13
rs12754957	1	53438696		A_23_P23017	C1orf123		24	24	28	76		-0.874148	-0.648088	-0.579894	-0.72316	1.61467e-13
rs12737375	1	53448120		A_23_P23017	C1orf123		24	24	28	76		-0.874148	-0.648088	-0.620473	-0.734127	4.51073e-14
rs1056425	1	53452678		A_23_P23017	C1orf123		24	24	28	76		0.846853	0.648088	0.576501	0.705943	1.06214e-12
rs17369394	1	53454694		A_23_P23017	C1orf123		24	24	28	76		-0.874148	-0.648088	-0.620473	-0.734127	4.51073e-14
rs12140585	1	53456509		A_23_P23017	C1orf123		24	24	28	76		-0.874148	-0.648088	-0.620473	-0.734127	4.51073e-14
rs3736118	1	53456912		A_23_P23017	C1orf123		24	24	28	76		-0.874148	-0.648088	-0.620473	-0.734127	4.51073e-14
rs12133464	1	53465025		A_23_P23017	C1orf123		24	24	28	76		0.805261	0.504305	0.528324	0.631224	9.7873e-10
rs12136837	1	53465076		A_23_P23017	C1orf123		24	24	28	76		-0.860933	-0.612187	-0.620473	-0.717233	3.13705e-13
rs6670999	1	53465678		A_23_P23017	C1orf123		24	24	28	76		0.786906	0.658568	0.490339	0.654418	1.44193e-10
rs2275087	1	53466976		A_23_P23017	C1orf123		24	24	28	76		-0.860933	-0.612187	-0.620473	-0.717233	3.13705e-13
rs10788949	1	53468639		A_23_P23017	C1orf123		24	24	28	76		0.860933	0.612187	0.620473	0.717233	3.13705e-13
rs6673692	1	53469727		A_23_P23017	C1orf123		24	24	28	76		-0.729196	-0.529361	-0.602787	-0.6266	1.40685e-09
rs2297656	1	53474169		A_23_P23017	C1orf123		24	24	28	76		-0.821588	-0.658568	-0.507002	-0.676288	2.02285e-11
rs12031155	1	53486727		A_23_P23017	C1orf123		24	24	28	76		0.797391	0.504305	0.501529	0.618805	2.55958e-09
rs2297663	1	53495340		A_23_P23017	C1orf123		24	24	28	76		-0.784354	-0.529361	-0.579894	-0.643278	3.69157e-10
rs2297657	1	53519183		A_23_P23017	C1orf123		24	24	28	76		0.784354	0.529361	0.539321	0.630334	1.05e-09
rs2146340	1	89957694		A_23_P103775	LRRC8C		24	24	27	75		0.737378	0.765004	0.471338	0.666963	4.76833e-11
rs2224652	1	89969140		A_23_P103775	LRRC8C		24	24	28	76		0.737378	0.765004	0.445259	0.660155	8.74968e-11
rs7524208	1	99063258		A_23_P35066	SNX7		24	24	28	76		-0.797269	-0.907664	-0.266101	-0.72738	9.95735e-14
rs7517592	1	99129257		A_23_P35066	SNX7		24	24	28	76		0.821101	0.907664	0.266101	0.737496	3.0106e-14
rs676385	1	109506545		A_23_P358714	KIAA1324		24	24	28	76		0.733644	0.816253	0.793923	0.784169	5.41091e-17
rs649539	1	109507916		A_23_P358714	KIAA1324		24	24	28	76		0.702241	0.871225	0.801794	0.802089	3.10196e-18
rs10158326	1	109510555		A_23_P358714	KIAA1324		24	24	28	76		0.702241	0.79704	0.730741	0.745334	1.14675e-14
rs17014495	1	109515926		A_23_P358714	KIAA1324		24	24	28	76		0.702241	0.882247	0.730741	0.783993	5.5574e-17
rs2093933	1	109524711		A_23_P358714	KIAA1324		24	23	28	75		-0.673975	-0.882428	-0.648745	-0.753513	4.03213e-15
rs2296696	1	109542071		A_23_P358714	KIAA1324		24	24	28	76		0.615539	0.527211	0.671652	0.611687	4.35871e-09
rs604500	1	109553727		A_23_P358714	KIAA1324		24	24	28	76		-0.646044	-0.744844	-0.718071	-0.705999	1.05586e-12
rs1537236	1	110080495		A_23_P12343	GSTM3		24	24	28	76		-0.636676	-0.600743	-0.670137	-0.638533	5.44638e-10
rs1537236	1	110080495		A_24_P914434	GSTM3		24	24	28	76		-0.625284	-0.610782	-0.618232	-0.618139	2.69172e-09
rs10735234	1	110083464		A_23_P12343	GSTM3		24	24	28	76		-0.636676	-0.600743	-0.670137	-0.638533	5.44638e-10
rs10735234	1	110083464		A_24_P914434	GSTM3		24	24	28	76		-0.625284	-0.610782	-0.618232	-0.618139	2.69172e-09
rs1332018	1	110084495		A_23_P12343	GSTM3		24	24	28	76		-0.636676	-0.600743	-0.670137	-0.638533	5.44638e-10
rs1332018	1	110084495		A_24_P914434	GSTM3		24	24	28	76		-0.625284	-0.610782	-0.618232	-0.618139	2.69172e-09
rs4970777	1	110085308		A_23_P12343	GSTM3		24	24	28	76		-0.636676	-0.600743	-0.670137	-0.638533	5.44638e-10
rs4970777	1	110085308		A_24_P914434	GSTM3		24	24	28	76		-0.625284	-0.610782	-0.618232	-0.618139	2.69172e-09
rs6674384	1	114257430		A_24_P54131	DCLRE1B		24	24	28	76		-0.786131	-0.863383	-0.632983	-0.770955	3.765e-16
rs1217444	1	114260481		A_24_P54131	DCLRE1B		24	24	28	76		0.786131	0.863383	0.632983	0.770955	3.765e-16
rs11102703	1	114267633		A_24_P54131	DCLRE1B		24	24	28	76		-0.786131	-0.825561	-0.632983	-0.753434	4.07364e-15
rs10494162	1	114274606		A_24_P54131	DCLRE1B		24	24	28	76		-0.786131	-0.825561	-0.585435	-0.741123	1.93427e-14
rs7519860	1	114284043		A_24_P54131	DCLRE1B		24	24	28	76		-0.786131	-0.825561	-0.585435	-0.741123	1.93427e-14
rs1503832	1	114291212		A_24_P54131	DCLRE1B		24	24	28	76		0.786131	0.825561	0.585435	0.741123	1.93427e-14
rs12127377	1	114291496		A_24_P54131	DCLRE1B		24	24	28	76		0.786131	0.825561	0.585435	0.741123	1.93427e-14
rs1553450	1	114292303		A_24_P54131	DCLRE1B		24	24	28	76		0.786131	0.825561	0.585435	0.741123	1.93427e-14
rs11102707	1	114295106		A_24_P54131	DCLRE1B		24	24	28	76		-0.786131	-0.825561	-0.585435	-0.741123	1.93427e-14
rs7545300	1	114305159		A_24_P54131	DCLRE1B		24	24	27	75		-0.786131	-0.825561	-0.585594	-0.741163	1.92477e-14
rs41302825	1	114306383		A_24_P54131	DCLRE1B		24	24	28	76		-0.786131	-0.825561	-0.585435	-0.741123	1.93427e-14
rs17852555	1	114306523		A_24_P54131	DCLRE1B		24	24	28	76		-0.786131	-0.825561	-0.585435	-0.741123	1.93427e-14
rs6669370	1	114308198		A_24_P54131	DCLRE1B		24	24	28	76		-0.696216	-0.825561	-0.626755	-0.722798	1.68231e-13
rs11102708	1	114313158		A_24_P54131	DCLRE1B		24	24	28	76		-0.786131	-0.825561	-0.585435	-0.741123	1.93427e-14
rs11102709	1	114313606		A_24_P54131	DCLRE1B		24	24	28	76		0.786131	0.825561	0.585435	0.741123	1.93427e-14
rs10108	1	114317853		A_24_P54131	DCLRE1B		24	24	28	76		-0.696216	-0.825561	-0.582895	-0.710394	6.61264e-13
rs10494163	1	114322235		A_24_P54131	DCLRE1B		24	24	28	76		-0.631269	-0.806819	-0.626755	-0.695731	3.04971e-12
rs7364	1	114326184		A_24_P54131	DCLRE1B		24	24	28	76		-0.713556	-0.806819	-0.585435	-0.70769	8.82746e-13
SNP1-114331740	1	114331740		A_24_P54131	DCLRE1B		24	24	28	76		-0.76795	-0.636397	-0.540396	-0.653233	1.59646e-10
rs1995483	1	114335021		A_24_P54131	DCLRE1B		24	24	28	76		-0.76795	-0.65546	-0.540396	-0.659116	9.58542e-11
SNP1-114335248	1	114335248		A_24_P54131	DCLRE1B		24	24	28	76		-0.76795	-0.65546	-0.540396	-0.659116	9.58542e-11
SNP1-114335256	1	114335256		A_24_P54131	DCLRE1B		24	24	28	76		-0.76795	-0.65546	-0.540396	-0.659116	9.58542e-11
SNP1-114336997	1	114336997		A_24_P54131	DCLRE1B		24	24	28	76		-0.76795	-0.65546	-0.540396	-0.659116	9.58542e-11
SNP1-114337860	1	114337860		A_24_P54131	DCLRE1B		24	24	28	76		-0.76795	-0.65546	-0.540396	-0.659116	9.58542e-11
SNP1-114339045	1	114339045		A_24_P54131	DCLRE1B		24	24	28	76		-0.76795	-0.65546	-0.540396	-0.659116	9.58542e-11
SNP1-114344437	1	114344437		A_24_P54131	DCLRE1B		24	24	28	76		0.69028	0.65546	0.540396	0.62828	1.23395e-09
rs13320	1	150113141		A_24_P928510	THEM4		24	24	28	76		-0.62981	-0.666492	-0.617283	-0.637256	6.04037e-10
rs11204910	1	150138100		A_23_P149375	THEM4		24	24	28	76		0.585809	0.5379	0.680915	0.609371	5.16836e-09
rs10908491	1	154474854		A_23_P322043	SMG5		24	24	28	76		-0.613356	-0.660123	-0.615045	-0.629236	1.14479e-09
rs10908491	1	154474854		A_23_P97283	PAQR6		24	24	28	76		-0.703442	-0.614387	-0.65875	-0.660323	8.62123e-11
rs2075165	1	154482523		A_23_P322043	SMG5		24	24	28	76		0.613356	0.660123	0.655882	0.644252	3.40561e-10
rs2075165	1	154482523		A_23_P97283	PAQR6		24	24	28	76		0.703442	0.614387	0.700366	0.676107	2.05738e-11
rs933489	1	154501744		A_23_P322043	SMG5		24	24	28	76		-0.613356	-0.660123	-0.655882	-0.644252	3.40561e-10
rs933489	1	154501744		A_23_P97283	PAQR6		24	24	28	76		-0.703442	-0.614387	-0.700366	-0.676107	2.05738e-11
rs7522860	1	154541905		A_23_P322043	SMG5		24	24	28	76		0.544784	0.660123	0.625583	0.61307	3.93447e-09
rs7522860	1	154541905		A_23_P97283	PAQR6		24	24	28	76		0.694253	0.614387	0.716716	0.679581	1.4832e-11
rs2025577	1	154580728		A_23_P97283	PAQR6		24	24	28	76		-0.625699	-0.614387	-0.716716	-0.658336	1.02634e-10
rs2777987	1	155863014		A_23_P358438	FCRL3		24	24	28	76		-0.423338	-0.718858	-0.747237	-0.655383	1.32669e-10
rs2758688	1	155874001		A_23_P358438	FCRL3		24	24	28	76		0.423338	0.718858	0.747237	0.655383	1.32669e-10
rs10489676	1	155886513		A_23_P358438	FCRL3		24	24	28	76		0.423338	0.718858	0.747237	0.655383	1.32669e-10
rs10908583	1	155908307		A_23_P358438	FCRL3		24	24	28	76		-0.650385	-0.515799	-0.678999	-0.623071	1.84854e-09
rs11264794	1	155914413		A_23_P358438	FCRL3		24	24	28	76		-0.650385	-0.515799	-0.678999	-0.623071	1.84854e-09
rs6691569	1	155914722		A_23_P358438	FCRL3		24	24	28	76		-0.423338	-0.718858	-0.747237	-0.655383	1.32669e-10
rs6681271	1	155933268		A_23_P358438	FCRL3		24	24	28	76		0.707799	0.663756	0.745559	0.709405	7.35236e-13
rs7522061	1	155935014		A_23_P358438	FCRL3		24	24	28	76		0.707799	0.663756	0.745559	0.709405	7.35236e-13
rs945635	1	155936914		A_23_P358438	FCRL3		24	24	28	76		-0.707799	-0.663756	-0.745559	-0.709405	7.35236e-13
rs11264799	1	155937381		A_23_P358438	FCRL3		24	24	28	76		-0.61106	-0.617269	-0.680945	-0.639937	4.85785e-10
rs7528684	1	155937440		A_23_P358438	FCRL3		24	24	28	76		0.707799	0.663756	0.745559	0.709405	7.35236e-13
rs11264804	1	155961236		A_23_P358438	FCRL3		24	24	28	76		-0.72988	-0.536048	-0.780958	-0.700494	1.87493e-12
rs2873413	1	156004128		A_23_P358438	FCRL3		24	24	28	76		-0.680583	-0.415984	-0.753405	-0.643046	3.76307e-10
rs9425304	1	170637774		A_23_P74852	DNM3		24	24	28	76		0.424503	0.468971	0.817272	0.621174	2.13772e-09
rs9425598	1	170638545		A_23_P74852	DNM3		24	24	28	76		-0.794074	-0.654378	-0.819423	-0.767651	5.99315e-16
rs9425601	1	170643885		A_23_P74852	DNM3		24	24	28	76		-0.794074	-0.654378	-0.819423	-0.767651	5.99315e-16
rs7528296	1	170648006		A_23_P74852	DNM3		24	24	28	76		-0.424503	-0.468971	-0.817272	-0.621174	2.13772e-09
rs9425308	1	170649888		A_23_P74852	DNM3		24	24	28	76		-0.794074	-0.654378	-0.819423	-0.767651	5.99315e-16
rs9425606	1	170655821		A_23_P74852	DNM3		24	24	28	76		0.794074	0.654378	0.819423	0.767651	5.99315e-16
rs6702667	1	170667107		A_23_P74852	DNM3		24	24	28	76		-0.794074	-0.762055	-0.819423	-0.794487	1.07973e-17
rs10752957	1	170674894		A_23_P74852	DNM3		24	24	28	76		-0.794074	-0.762055	-0.819423	-0.794487	1.07973e-17
rs1063412	1	170677590		A_23_P74852	DNM3		24	24	28	76		0.814251	0.875006	0.834187	0.842635	1.39575e-21
rs13932	1	170678391		A_23_P74852	DNM3		24	24	27	75		0.814251	0.875006	0.86133	0.852663	1.47565e-22
rs3213563	1	170679618		A_23_P74852	DNM3		24	24	28	76		-0.814251	-0.875006	-0.834187	-0.842635	1.39575e-21
rs2269613	1	170686274		A_23_P74852	DNM3		24	24	28	76		0.874475	0.919374	0.834187	0.878725	1.78969e-25
rs6691993	1	170693621		A_23_P74852	DNM3		24	24	28	76		-0.717757	-0.919374	-0.768153	-0.821013	1.08329e-19
rs2901656	1	170701435		A_23_P74852	DNM3		24	24	28	76		0.717757	0.919374	0.768153	0.821013	1.08329e-19
rs9425329	1	170702474		A_23_P74852	DNM3		24	24	28	76		0.717757	0.919374	0.768153	0.821013	1.08329e-19
rs9425775	1	172159641		A_23_P114626	SERPINC1		24	24	28	76		-0.695187	-0.674003	-0.583778	-0.650071	2.09047e-10
rs7528380	1	172162776		A_23_P114626	SERPINC1		24	24	28	76		-0.721308	-0.697897	-0.57853	-0.665889	5.25322e-11
rs9425780	1	172169923		A_23_P114626	SERPINC1		24	24	28	76		-0.721308	-0.697897	-0.57853	-0.665889	5.25322e-11
rs767053	1	172170360		A_23_P114626	SERPINC1		24	24	28	76		-0.721308	-0.697897	-0.57853	-0.665889	5.25322e-11
rs724416	1	172171432		A_23_P114626	SERPINC1		24	24	28	76		0.721308	0.697897	0.57853	0.665889	5.25322e-11
rs6703547	1	172174435		A_23_P114626	SERPINC1		24	24	28	76		-0.721308	-0.697897	-0.57853	-0.665889	5.25322e-11
rs1407597	1	172196611		A_23_P114626	SERPINC1		24	24	28	76		-0.721308	-0.697897	-0.57853	-0.665889	5.25322e-11
rs16846667	1	172307217		A_23_P114626	SERPINC1		24	24	28	76		-0.721308	-0.697897	-0.57853	-0.665889	5.25322e-11
rs1890881	1	172443546		A_23_P114626	SERPINC1		24	24	28	76		0.721308	0.697897	0.57853	0.665889	5.25322e-11
rs10753925	1	201121111		A_23_P161041	KLHL12		24	24	28	76		0.590555	0.785477	0.551355	0.651208	1.89811e-10
rs2275734	1	201153918		A_23_P161041	KLHL12		24	24	28	76		0.590555	0.785477	0.551355	0.651208	1.89811e-10
rs6673422	1	205320110		A_23_P97541	C4BPA		24	24	28	76		0.807795	0.350056	0.617293	0.625996	1.47459e-09
rs12045707	1	205322828		A_23_P97541	C4BPA		24	24	28	76		0.716568	0.508295	0.588652	0.610845	4.63771e-09
rs2353545	1	205327819		A_23_P97541	C4BPA		24	24	28	76		-0.716568	-0.508295	-0.588652	-0.610845	4.63771e-09
rs6690037	1	205330452		A_23_P97541	C4BPA		24	24	28	76		-0.716568	-0.508295	-0.588652	-0.610845	4.63771e-09
rs3813948	1	205336481		A_23_P97541	C4BPA		24	24	28	76		0.878036	0.853666	0.764096	0.834643	7.49729e-21
rs8942	1	205336542		A_23_P97541	C4BPA		24	24	28	76		-0.878036	-0.775333	-0.764096	-0.810587	7.20407e-19
rs11120211	1	205343002		A_23_P97541	C4BPA		24	24	28	76		-0.967388	-0.92857	-0.910746	-0.939304	4.09353e-36
rs11120218	1	205345074		A_23_P97541	C4BPA		24	24	28	76		-0.967388	-0.92857	-0.910746	-0.939304	4.09353e-36
rs2808470	1	205353810		A_23_P97541	C4BPA		24	24	28	76		-0.967388	-0.866501	-0.910746	-0.925804	5.40884e-33
rs17020983	1	205354920		A_23_P97541	C4BPA		24	24	28	76		-0.967388	-0.92857	-0.910746	-0.939304	4.09353e-36
rs1032965	1	210994780		A_32_P190404	FLVCR1-AS1		24	24	28	76		0.733598	0.718185	0.773702	0.744478	1.27647e-14
rs4951639	1	211042401		A_32_P190404	FLVCR1-AS1		24	24	28	76		-0.733598	-0.718185	-0.773702	-0.744478	1.27647e-14
rs10779583	1	211045864		A_32_P190404	FLVCR1-AS1		24	24	28	76		-0.733598	-0.718185	-0.773702	-0.744478	1.27647e-14
rs12124669	1	211061390		A_32_P190404	FLVCR1-AS1		24	24	28	76		0.760635	0.709724	0.776802	0.751853	5.00131e-15
rs10864002	1	211064008		A_32_P190404	FLVCR1-AS1		24	24	28	76		0.733598	0.718185	0.773702	0.744478	1.27647e-14
rs1284860	1	211095408		A_32_P190404	FLVCR1-AS1		24	24	28	76		0.857098	0.900053	0.849291	0.869686	2.16143e-24
rs1047881	1	211097781		A_32_P190404	FLVCR1-AS1		24	24	28	76		-0.857098	-0.900053	-0.849291	-0.869686	2.16143e-24
SNP1-211097973	1	211097973		A_32_P190404	FLVCR1-AS1		24	24	28	76		-0.810815	-0.900053	-0.849291	-0.857416	4.79581e-23
rs963328	1	211104284		A_32_P190404	FLVCR1-AS1		24	24	28	76		-0.926055	-0.904566	-0.861	-0.898679	3.34615e-28
rs1890932	1	211112859		A_32_P190404	FLVCR1-AS1		24	24	28	76		0.806316	0.849673	0.824606	0.827545	3.10195e-20
rs2291772	1	211127985		A_32_P190404	FLVCR1-AS1		24	24	28	76		0.806316	0.849673	0.824606	0.827545	3.10195e-20
rs3207090	1	211135218		A_32_P190404	FLVCR1-AS1		24	24	28	76		-0.928902	-0.750062	-0.613604	-0.797517	6.60993e-18
rs6670064	1	211136043		A_32_P190404	FLVCR1-AS1		24	24	28	76		-0.895504	-0.762773	-0.749302	-0.811751	5.86541e-19
rs1284855	1	211137964		A_32_P190404	FLVCR1-AS1		24	24	28	76		-0.928902	-0.750062	-0.613604	-0.797517	6.60993e-18
rs1284852	1	211139636		A_32_P190404	FLVCR1-AS1		24	24	28	76		0.895504	0.762773	0.749302	0.811751	5.86541e-19
rs2172983	1	211139746		A_32_P190404	FLVCR1-AS1		24	24	28	76		-0.806316	-0.849673	-0.737511	-0.799425	4.83196e-18
rs12042181	1	211155117		A_32_P190404	FLVCR1-AS1		24	24	28	76		-0.806316	-0.854337	-0.710008	-0.793605	1.24373e-17
rs6666277	1	211156002		A_32_P190404	FLVCR1-AS1		24	24	28	76		0.858331	0.852011	0.809865	0.839793	2.56461e-21
rs6679951	1	211159692		A_32_P190404	FLVCR1-AS1		24	24	28	76		0.895504	0.752676	0.749302	0.809181	9.21836e-19
rs3816956	1	211160565		A_32_P190404	FLVCR1-AS1		24	24	28	76		0.895504	0.752676	0.749302	0.809181	9.21836e-19
rs11120067	1	211161180		A_32_P190404	FLVCR1-AS1		24	24	28	76		0.895504	0.752676	0.749302	0.809181	9.21836e-19
rs12410594	1	231137426		A_23_P200252	C1orf57		24	24	28	76		-0.70171	-0.71737	-0.578104	-0.665636	5.37381e-11
rs12725558	1	231158086		A_23_P200252	C1orf57		24	24	28	76		0.776586	0.790867	0.700854	0.755912	2.9444e-15
rs3766491	1	231207513		A_23_P200252	C1orf57		24	24	28	76		0.562375	0.733682	0.523561	0.611216	4.51265e-09
rs501664	1	232502488		A_23_P422212	SLC35F3		24	24	28	76		0.843737	0.437602	0.569213	0.650408	2.03171e-10
rs642487	1	232504858		A_23_P422212	SLC35F3		24	24	28	76		-0.742541	-0.304278	-0.711768	-0.622659	1.9079e-09
rs594657	1	232516320		A_23_P422212	SLC35F3		24	24	28	76		-0.742541	-0.439334	-0.671524	-0.635455	6.98437e-10
rs6662048	1	232516365		A_23_P422212	SLC35F3		24	24	28	76		0.843737	0.727132	0.484287	0.704296	1.26291e-12
rs595595	1	232516531		A_23_P422212	SLC35F3		24	24	28	76		-0.718036	-0.516272	-0.587719	-0.61325	3.8822e-09
rs2251642	1	234756191		A_23_P63017	LGALS8		24	24	28	76		0.832278	0.620873	0.387515	0.639639	4.97741e-10
rs2737713	1	234767430		A_23_P63017	LGALS8		24	24	28	76		0.775132	0.657751	0.380064	0.618612	2.5972e-09
rs1041934	1	234767446		A_23_P63017	LGALS8		24	24	28	76		0.775132	0.657751	0.380064	0.618612	2.5972e-09
rs1041935	1	234767480		A_23_P63017	LGALS8		24	24	28	76		-0.775132	-0.657751	-0.380064	-0.618612	2.5972e-09
rs2472124	1	234768485		A_23_P63017	LGALS8		24	24	28	76		-0.775132	-0.657751	-0.380064	-0.618612	2.5972e-09
rs2472126	1	234768997		A_23_P63017	LGALS8		24	24	28	76		-0.775132	-0.657751	-0.380064	-0.618612	2.5972e-09
rs11807205	1	234769098		A_23_P63017	LGALS8		24	24	28	76		0.775132	0.657751	0.380064	0.618612	2.5972e-09
rs11807542	1	234769140		A_23_P63017	LGALS8		24	24	28	76		0.775132	0.657751	0.380064	0.618612	2.5972e-09
rs12758021	1	234769175		A_23_P63017	LGALS8		24	24	28	76		-0.775132	-0.657751	-0.380064	-0.618612	2.5972e-09
rs12759359	1	234769239		A_23_P63017	LGALS8		24	24	28	76		-0.775132	-0.657751	-0.380064	-0.618612	2.5972e-09
rs16833833	1	234769453		A_23_P63017	LGALS8		24	24	28	76		0.775132	0.657751	0.380064	0.618612	2.5972e-09
rs28444730	1	234769581		A_23_P63017	LGALS8		24	24	28	76		-0.775132	-0.657751	-0.380064	-0.618612	2.5972e-09
rs2758174	1	234772975		A_23_P63017	LGALS8		24	24	28	76		0.832278	0.706247	0.387515	0.667351	4.60415e-11
rs2758175	1	234772994		A_23_P63017	LGALS8		24	24	28	76		0.832278	0.706247	0.387515	0.667351	4.60415e-11
rs2244261	1	234773090		A_23_P63017	LGALS8		24	24	28	76		-0.832278	-0.706247	-0.387515	-0.667351	4.60415e-11
rs2799410	1	234773630		A_23_P63017	LGALS8		24	24	28	76		-0.832278	-0.706247	-0.387515	-0.667351	4.60415e-11
rs2794786	1	234773659		A_23_P63017	LGALS8		24	24	28	76		-0.832278	-0.706247	-0.387515	-0.667351	4.60415e-11
rs2799409	1	234773668		A_23_P63017	LGALS8		24	24	28	76		-0.832278	-0.706247	-0.387515	-0.667351	4.60415e-11
rs1124907	1	234774439		A_23_P63017	LGALS8		24	24	28	76		-0.832278	-0.706247	-0.387515	-0.667351	4.60415e-11
rs2244063	1	234774847		A_23_P63017	LGALS8		24	24	28	76		0.832278	0.706247	0.387515	0.667351	4.60415e-11
rs2758181	1	234774939		A_23_P63017	LGALS8		24	24	28	76		0.832278	0.706247	0.387515	0.667351	4.60415e-11
rs2799407	1	234775411		A_23_P63017	LGALS8		24	24	28	76		-0.832278	-0.706247	-0.387515	-0.667351	4.60415e-11
rs2799406	1	234775718		A_23_P63017	LGALS8		24	24	28	76		-0.832278	-0.706247	-0.387515	-0.667351	4.60415e-11
rs2794785	1	234775827		A_23_P63017	LGALS8		24	24	28	76		0.832278	0.706247	0.387515	0.667351	4.60415e-11
rs2799405	1	234775846		A_23_P63017	LGALS8		24	24	28	76		-0.832278	-0.706247	-0.387515	-0.667351	4.60415e-11
rs2853608	1	234775885		A_23_P63017	LGALS8		24	24	28	76		-0.832278	-0.706247	-0.387515	-0.667351	4.60415e-11
rs2794784	1	234776062		A_23_P63017	LGALS8		24	24	28	76		0.832278	0.706247	0.387515	0.667351	4.60415e-11
rs2794783	1	234776108		A_23_P63017	LGALS8		24	24	28	76		0.832278	0.706247	0.387515	0.667351	4.60415e-11
rs2758189	1	234776401		A_23_P63017	LGALS8		24	24	28	76		0.832278	0.706247	0.387515	0.667351	4.60415e-11
rs1885535	1	234776949		A_23_P63017	LGALS8		24	24	28	76		-0.832278	-0.706247	-0.387515	-0.667351	4.60415e-11
rs15701	1	234777946		A_23_P63017	LGALS8		24	24	28	76		0.832278	0.706247	0.387515	0.667351	4.60415e-11
rs1160	1	234778209		A_23_P63017	LGALS8		24	24	28	76		-0.832278	-0.706247	-0.387515	-0.667351	4.60415e-11
rs1041940	1	234778505		A_23_P63017	LGALS8		24	24	28	76		-0.832278	-0.706247	-0.387515	-0.667351	4.60415e-11
rs1041941	1	234778509		A_23_P63017	LGALS8		24	24	28	76		-0.832278	-0.706247	-0.387515	-0.667351	4.60415e-11
rs1041942	1	234778574		A_23_P63017	LGALS8		24	24	28	76		-0.832278	-0.706247	-0.387515	-0.667351	4.60415e-11
rs1041943	1	234778579		A_23_P63017	LGALS8		24	24	28	76		0.832278	0.706247	0.387515	0.667351	4.60415e-11
rs1041944	1	234778604		A_23_P63017	LGALS8		24	24	28	76		-0.832278	-0.706247	-0.387515	-0.667351	4.60415e-11
rs8698	1	234779480		A_23_P63017	LGALS8		24	24	27	75		-0.832278	-0.706247	-0.387402	-0.667323	4.61555e-11
rs6989	1	234780687		A_23_P63017	LGALS8		24	24	28	76		0.832278	0.706247	0.387515	0.667351	4.60415e-11
rs2275685	1	234783582		A_23_P63017	LGALS8		24	24	28	76		-0.832278	-0.706247	-0.387515	-0.667351	4.60415e-11
rs2275687	1	234784549		A_23_P63017	LGALS8		24	24	28	76		0.832278	0.706247	0.387515	0.667351	4.60415e-11
rs1126627	1	234785243		A_23_P63017	LGALS8		24	24	28	76		0.832278	0.706247	0.387515	0.667351	4.60415e-11
SNP1-234785816	1	234785816		A_23_P63017	LGALS8		24	24	28	76		0.832278	0.706247	0.387515	0.667351	4.60415e-11
rs766124	1	234791999		A_23_P63017	LGALS8		24	24	28	76		0.832278	0.706247	0.387515	0.667351	4.60415e-11
rs2799434	1	234794773		A_23_P63017	LGALS8		24	24	28	76		0.832278	0.706247	0.387515	0.667351	4.60415e-11
rs4518892	1	234811335		A_23_P63017	LGALS8		24	24	28	76		-0.832278	-0.706247	-0.387515	-0.667351	4.60415e-11
rs2794763	1	234816272		A_23_P63017	LGALS8		24	24	28	76		0.832278	0.706247	0.387515	0.667351	4.60415e-11
rs2794762	1	234816855		A_23_P63017	LGALS8		24	24	28	76		0.832278	0.706247	0.387515	0.667351	4.60415e-11
rs2853612	1	234832299		A_23_P63017	LGALS8		24	24	28	76		0.832278	0.706247	0.387515	0.667351	4.60415e-11
rs630101	1	234839039		A_23_P63017	LGALS8		24	24	28	76		-0.783128	-0.706247	-0.355453	-0.633579	8.1164e-10
rs2255481	1	245263162		A_32_P875758	ZNF124		24	24	28	76		0.629319	0.509753	0.73316	0.638739	5.35592e-10
rs12141826	1	245267262		A_32_P875758	ZNF124		24	24	28	76		-0.629319	-0.509753	-0.73316	-0.638739	5.35592e-10
rs6685921	1	245292291		A_32_P875758	ZNF124		24	24	28	76		-0.629319	-0.509753	-0.73316	-0.638739	5.35592e-10
rs10924907	1	245310531		A_32_P875758	ZNF124		24	24	28	76		0.629319	0.509753	0.73316	0.638739	5.35592e-10
rs12141797	1	245317212		A_32_P875758	ZNF124		24	24	28	76		0.619106	0.509753	0.73316	0.6356	6.90337e-10
rs6669242	1	245318105		A_32_P875758	ZNF124		24	24	28	76		-0.619106	-0.509753	-0.73316	-0.6356	6.90337e-10
rs12144733	1	245319459		A_32_P875758	ZNF124		24	24	28	76		0.619106	0.509753	0.73316	0.6356	6.90337e-10
rs2890103	1	245320189		A_32_P875758	ZNF124		24	24	28	76		-0.619106	-0.509753	-0.73316	-0.6356	6.90337e-10
rs6426218	1	245326194		A_32_P875758	ZNF124		24	24	28	76		-0.619106	-0.509753	-0.73316	-0.6356	6.90337e-10
rs10924910	1	245328125		A_32_P875758	ZNF124		24	24	28	76		0.619106	0.509753	0.697481	0.619262	2.47245e-09
rs6699898	1	245329248		A_32_P875758	ZNF124		24	24	28	76		0.619106	0.670733	0.73316	0.680262	1.39027e-11
rs2270616	1	245334291		A_32_P875758	ZNF124		24	24	28	76		0.619106	0.670733	0.73316	0.680262	1.39027e-11
rs6426220	1	245343017		A_32_P875758	ZNF124		24	24	28	76		-0.619106	-0.670733	-0.72223	-0.675637	2.14989e-11
rs10924924	1	245349943		A_32_P875758	ZNF124		24	24	28	76		-0.619106	-0.670733	-0.729554	-0.678725	1.60841e-11
rs4925703	1	245351847		A_32_P875758	ZNF124		24	24	28	76		-0.619106	-0.670733	-0.729554	-0.678725	1.60841e-11
rs12093759	1	245372496		A_32_P875758	ZNF124		24	24	28	76		0.608575	0.530292	0.729554	0.636016	6.67591e-10
rs3844080	1	245373456		A_32_P875758	ZNF124		24	24	28	76		-0.608575	-0.530292	-0.729554	-0.636016	6.67591e-10
rs7521596	1	245375314		A_32_P875758	ZNF124		24	24	28	76		-0.608575	-0.530292	-0.729554	-0.636016	6.67591e-10
rs6675536	1	245388921		A_32_P875758	ZNF124		24	24	28	76		0.608575	0.530292	0.729554	0.636016	6.67591e-10
rs9793102	1	245389883		A_32_P875758	ZNF124		24	24	28	76		0.608575	0.530292	0.729554	0.636016	6.67591e-10
rs12620727	2	3477890		A_23_P148194	ADI1		24	24	28	76		-0.68271	-0.565418	-0.788765	-0.695897	2.99908e-12
rs1130333	2	3481042		A_23_P148194	ADI1		24	24	28	76		-0.790792	-0.69883	-0.821791	-0.778043	1.35205e-16
rs1130319	2	3481062		A_23_P148194	ADI1		24	24	28	76		0.790792	0.69883	0.821791	0.778043	1.35205e-16
rs3349	2	3481205		A_23_P148194	ADI1		24	24	28	76		0.790792	0.69883	0.821791	0.778043	1.35205e-16
rs1130165	2	3481405		A_23_P148194	ADI1		24	24	28	76		-0.790792	-0.69883	-0.821791	-0.778043	1.35205e-16
rs1130127	2	3481632		A_23_P148194	ADI1		24	24	28	76		0.790792	0.69883	0.821791	0.778043	1.35205e-16
rs13421472	2	19946293		A_23_P119857	TTC32		24	24	28	76		0.692656	0.80459	0.747988	0.751829	5.01669e-15
rs10204428	2	19947614		A_23_P119857	TTC32		24	24	28	76		0.692656	0.80459	0.747988	0.751829	5.01669e-15
rs13432782	2	19949943		A_23_P119857	TTC32		24	24	28	76		0.1706	0.770944	0.76399	0.633882	7.92217e-10
rs7563410	2	19960417		A_23_P119857	TTC32		24	24	28	76		-0.81212	-0.80459	-0.747988	-0.787808	3.09626e-17
rs2304588	2	19965198		A_23_P119857	TTC32		24	24	28	76		0.81212	0.80459	0.747988	0.787808	3.09626e-17
rs1381817	2	20042701		A_23_P119857	TTC32		24	24	28	76		-0.81212	-0.80459	-0.747988	-0.787808	3.09626e-17
rs1060742	2	20052496		A_23_P119857	TTC32		24	24	28	76		0.81212	0.80459	0.747988	0.787808	3.09626e-17
rs1662955	2	30524477		A_32_P92505	LCLAT1		24	24	28	76		0.560179	0.785959	0.609051	0.661531	7.74948e-11
rs829584	2	30530779		A_32_P92505	LCLAT1		24	24	28	76		0.560179	0.785959	0.609051	0.661531	7.74948e-11
rs829573	2	30536134		A_32_P92505	LCLAT1		24	24	28	76		-0.560179	-0.785959	-0.621362	-0.665615	5.3841e-11
rs2140551	2	48675885		A_23_P302005	STON1		24	24	28	76		0.66951	0.589637	0.616855	0.625992	1.47497e-09
rs12469846	2	48683014		A_23_P302005	STON1		24	24	28	76		0.645608	0.581529	0.611996	0.613631	3.77391e-09
rs7349405	2	55244798		A_23_P257417	C2orf63		24	24	28	76		-0.829723	-0.75271	-0.187589	-0.637573	5.88729e-10
SNP2-55312877	2	55312877		A_23_P257417	C2orf63		24	24	28	76		0.829026	0.75271	0.187589	0.637155	6.09011e-10
rs2576722	2	55315327		A_23_P257417	C2orf63		24	24	28	76		-0.812623	-0.70232	-0.433912	-0.666745	4.86308e-11
rs2576696	2	55359185		A_23_P257417	C2orf63		24	24	28	76		-0.841917	-0.455865	-0.469169	-0.623446	1.79591e-09
rs7579539	2	55360890		A_23_P257417	C2orf63		24	24	28	76		-0.846123	-0.455865	-0.415547	-0.611093	4.5539e-09
rs7601712	2	65119499		A_23_P210323	CEP68		24	24	28	76		-0.571853	-0.614987	-0.65044	-0.615455	3.29364e-09
rs12611491	2	65150161		A_23_P210323	CEP68		24	24	28	76		-0.561075	-0.722287	-0.577565	-0.623789	1.74918e-09
rs3771105	2	65177593		A_23_P210323	CEP68		24	24	28	76		-0.561075	-0.722287	-0.577565	-0.623789	1.74918e-09
rs10195328	2	65182198		A_23_P210323	CEP68		24	24	28	76		-0.561075	-0.722287	-0.577565	-0.623789	1.74918e-09
rs10187798	2	65186804		A_23_P210323	CEP68		24	24	28	76		0.561075	0.722287	0.577565	0.623789	1.74918e-09
rs11126439	2	74781809		A_24_P371194	MRPL53		24	24	28	76		-0.743044	-0.457357	-0.590142	-0.609435	5.14395e-09
rs363620	2	74781858		A_24_P371194	MRPL53		24	24	28	76		0.743044	0.457357	0.590142	0.609435	5.14395e-09
rs10191614	2	86944758		A_23_P359630	PLGLB1		24	24	28	76		-0.613601	-0.887404	-0.177899	-0.627368	1.32517e-09
rs17041053	2	87175553		A_23_P359630	PLGLB1		24	24	28	76		-0.874949	-0.771638	-0.65954	-0.778988	1.17622e-16
rs10185128	2	87258512		A_23_P359630	PLGLB1		24	24	28	76		0.874949	0.771638	0.573151	0.757911	2.25985e-15
rs2970924	2	88214420		A_23_P259207	FLJ10916		24	24	28	76		0.656938	0.755778	0.48774	0.639022	5.23414e-10
rs10185660	2	88244352		A_23_P259207	FLJ10916		24	24	28	76		0.761892	0.713628	0.542693	0.676421	1.99783e-11
rs4359651	2	88245955		A_23_P259207	FLJ10916		24	24	27	75		-0.788478	-0.908692	-0.625741	-0.796009	8.44667e-18
rs4490185	2	88249049		A_23_P259207	FLJ10916		24	24	28	76		-0.788478	-0.908692	-0.620261	-0.794797	1.02722e-17
rs6547757	2	88250885		A_23_P259207	FLJ10916		23	24	28	75		0.786123	0.908692	0.620261	0.794076	1.15341e-17
rs13397765	2	98915586		A_23_P17103	TSGA10		24	24	28	76		0.746103	0.391222	0.770865	0.670498	3.45765e-11
rs10181422	2	98925402		A_23_P17103	TSGA10		24	24	28	76		-0.746103	-0.699228	-0.728849	-0.72548	1.23918e-13
rs12612688	2	98979523		A_23_P17103	TSGA10		24	24	28	76		-0.746103	-0.699228	-0.728849	-0.72548	1.23918e-13
rs10181344	2	99059261		A_23_P17103	TSGA10		24	24	28	76		0.746103	0.699228	0.728849	0.72548	1.23918e-13
rs1563108	2	99067585		A_23_P17103	TSGA10		24	24	28	76		-0.746103	-0.699228	-0.728849	-0.72548	1.23918e-13
rs11683188	2	99090944		A_23_P17103	TSGA10		24	24	28	76		0.746103	0.699228	0.728849	0.72548	1.23918e-13
rs12613624	2	99099173		A_23_P17103	TSGA10		24	24	28	76		-0.746103	-0.699228	-0.728849	-0.72548	1.23918e-13
rs11688004	2	99101484		A_23_P17103	TSGA10		24	24	28	76		-0.746103	-0.699228	-0.728849	-0.72548	1.23918e-13
rs2516833	2	99143837		A_23_P17103	TSGA10		24	24	28	76		0.768416	0.699228	0.728849	0.733216	5.02697e-14
rs2516835	2	99145563		A_23_P17103	TSGA10		24	24	28	76		0.768416	0.699228	0.728849	0.733216	5.02697e-14
SNP2-102284450	2	102284450		A_23_P28334	IL18RAP		24	24	28	76		-0.665982	-0.687418	-0.546482	-0.632714	8.69566e-10
SNP2-102288215	2	102288215		A_23_P28334	IL18RAP		24	24	28	76		0.665982	0.687418	0.546482	0.632714	8.69566e-10
SNP2-102291379	2	102291379		A_23_P28334	IL18RAP		24	24	28	76		0.665982	0.687418	0.546482	0.632714	8.69566e-10
rs10178436	2	102292943		A_23_P28334	IL18RAP		24	24	28	76		0.665982	0.687418	0.546482	0.632714	8.69566e-10
SNP2-102294158	2	102294158		A_23_P28334	IL18RAP		24	24	28	76		0.665982	0.687418	0.546482	0.632714	8.69566e-10
SNP2-102295901	2	102295901		A_23_P28334	IL18RAP		24	24	28	76		-0.665982	-0.687418	-0.546482	-0.632714	8.69566e-10
rs12712135	2	102297380		A_23_P28334	IL18RAP		24	24	28	76		0.665982	0.687418	0.546482	0.632714	8.69566e-10
SNP2-102298234	2	102298234		A_23_P28334	IL18RAP		24	24	28	76		0.665982	0.687418	0.546482	0.632714	8.69566e-10
SNP2-102298679	2	102298679		A_23_P28334	IL18RAP		24	24	28	76		-0.665982	-0.687418	-0.546482	-0.632714	8.69566e-10
SNP2-102298725	2	102298725		A_23_P28334	IL18RAP		24	24	28	76		-0.665982	-0.687418	-0.546482	-0.632714	8.69566e-10
SNP2-102315064	2	102315064		A_23_P28334	IL18RAP		24	24	28	76		0.665982	0.687418	0.546482	0.632714	8.69566e-10
SNP2-102333215	2	102333215		A_23_P28334	IL18RAP		24	24	28	76		0.751408	0.719421	0.546482	0.675334	2.2115e-11
rs13015714	2	102338297		A_23_P28334	IL18RAP		24	24	28	76		-0.751408	-0.719421	-0.546482	-0.675334	2.2115e-11
SNP2-102348076	2	102348076		A_23_P28334	IL18RAP		24	24	28	76		0.68461	0.733853	0.568536	0.663038	6.77923e-11
SNP2-102351116	2	102351116		A_23_P28334	IL18RAP		24	24	28	76		-0.68461	-0.733853	-0.568536	-0.663038	6.77923e-11
SNP2-102351856	2	102351856		A_23_P28334	IL18RAP		24	24	28	76		0.68461	0.733853	0.568536	0.663038	6.77923e-11
rs2058623	2	102352602		A_23_P28334	IL18RAP		24	24	28	76		-0.68461	-0.733853	-0.568536	-0.663038	6.77923e-11
SNP2-102353050	2	102353050		A_23_P28334	IL18RAP		24	24	28	76		0.68461	0.733853	0.568536	0.663038	6.77923e-11
SNP2-102356166	2	102356166		A_23_P28334	IL18RAP		24	24	28	76		0.68461	0.733853	0.568536	0.663038	6.77923e-11
SNP2-102359107	2	102359107		A_23_P28334	IL18RAP		24	24	28	76		0.68461	0.733853	0.568536	0.663038	6.77923e-11
SNP2-102360488	2	102360488		A_23_P28334	IL18RAP		24	24	28	76		0.68461	0.733853	0.568536	0.663038	6.77923e-11
SNP2-102361146	2	102361146		A_23_P28334	IL18RAP		24	24	28	76		-0.68461	-0.733853	-0.568536	-0.663038	6.77923e-11
SNP2-102368827	2	102368827		A_23_P28334	IL18RAP		24	24	28	76		0.68461	0.733853	0.568536	0.663038	6.77923e-11
SNP2-102369475	2	102369475		A_23_P28334	IL18RAP		24	24	28	76		0.68461	0.733853	0.568536	0.663038	6.77923e-11
SNP2-102374055	2	102374055		A_23_P28334	IL18RAP		24	24	28	76		0.68461	0.733853	0.568536	0.663038	6.77923e-11
SNP2-102381128	2	102381128		A_23_P28334	IL18RAP		24	24	28	76		-0.68461	-0.733853	-0.568536	-0.663038	6.77923e-11
SNP2-102382476	2	102382476		A_23_P28334	IL18RAP		24	24	28	76		-0.68461	-0.733853	-0.568536	-0.663038	6.77923e-11
SNP2-102386351	2	102386351		A_23_P28334	IL18RAP		24	24	28	76		0.68461	0.733853	0.568536	0.663038	6.77923e-11
SNP2-102391245	2	102391245		A_23_P28334	IL18RAP		24	24	28	76		0.68461	0.733853	0.568536	0.663038	6.77923e-11
SNP2-102391635	2	102391635		A_23_P28334	IL18RAP		24	24	28	76		-0.68461	-0.733853	-0.568536	-0.663038	6.77923e-11
SNP2-102399579	2	102399579		A_23_P28334	IL18RAP		24	24	28	76		-0.68461	-0.733853	-0.568536	-0.663038	6.77923e-11
rs1420106	2	102401476		A_23_P28334	IL18RAP		24	24	28	76		0.68461	0.733853	0.568536	0.663038	6.77923e-11
SNP2-102404176	2	102404176		A_23_P28334	IL18RAP		24	24	28	76		-0.68461	-0.733853	-0.568536	-0.663038	6.77923e-11
SNP2-102404959	2	102404959		A_23_P28334	IL18RAP		24	24	28	76		-0.68461	-0.733853	-0.568536	-0.663038	6.77923e-11
SNP2-102405019	2	102405019		A_23_P28334	IL18RAP		24	24	28	76		0.68461	0.733853	0.568536	0.663038	6.77923e-11
SNP2-102406361	2	102406361		A_23_P28334	IL18RAP		24	24	28	76		-0.68461	-0.733853	-0.568536	-0.663038	6.77923e-11
SNP2-102411452	2	102411452		A_23_P28334	IL18RAP		24	24	28	76		0.68461	0.733853	0.568536	0.663038	6.77923e-11
SNP2-102413312	2	102413312		A_23_P28334	IL18RAP		24	24	28	76		-0.68461	-0.733853	-0.568536	-0.663038	6.77923e-11
SNP2-102414535	2	102414535		A_23_P28334	IL18RAP		24	24	28	76		-0.68461	-0.733853	-0.568536	-0.663038	6.77923e-11
SNP2-102414869	2	102414869		A_23_P28334	IL18RAP		24	24	28	76		-0.68461	-0.733853	-0.568536	-0.663038	6.77923e-11
SNP2-102414899	2	102414899		A_23_P28334	IL18RAP		24	24	28	76		0.68461	0.733853	0.568536	0.663038	6.77923e-11
SNP2-102416890	2	102416890		A_23_P28334	IL18RAP		24	24	28	76		0.68461	0.733853	0.568536	0.663038	6.77923e-11
rs2110735	2	102417357		A_23_P28334	IL18RAP		24	24	28	76		0.68461	0.733853	0.568536	0.663038	6.77923e-11
rs2110734	2	102418638		A_23_P28334	IL18RAP		24	24	28	76		-0.68461	-0.733853	-0.568536	-0.663038	6.77923e-11
SNP2-102420881	2	102420881		A_23_P28334	IL18RAP		24	24	28	76		-0.68461	-0.733853	-0.568536	-0.663038	6.77923e-11
SNP2-102421235	2	102421235		A_23_P28334	IL18RAP		24	24	28	76		0.68461	0.733853	0.568536	0.663038	6.77923e-11
SNP2-102423519	2	102423519		A_23_P28334	IL18RAP		24	24	28	76		-0.68461	-0.733853	-0.568536	-0.663038	6.77923e-11
SNP2-102426456	2	102426456		A_23_P28334	IL18RAP		24	24	28	76		0.68461	0.733853	0.568536	0.663038	6.77923e-11
SNP2-102426745	2	102426745		A_23_P28334	IL18RAP		24	24	28	76		0.68461	0.733853	0.568536	0.663038	6.77923e-11
SNP2-102429312	2	102429312		A_23_P28334	IL18RAP		24	24	28	76		-0.68461	-0.733853	-0.568536	-0.663038	6.77923e-11
SNP2-102429801	2	102429801		A_23_P28334	IL18RAP		24	24	28	76		-0.68461	-0.733853	-0.568536	-0.663038	6.77923e-11
SNP2-102432340	2	102432340		A_23_P28334	IL18RAP		24	24	28	76		0.68461	0.733853	0.568536	0.663038	6.77923e-11
rs7559479	2	102435219		A_23_P28334	IL18RAP		24	24	28	76		-0.68461	-0.733853	-0.568536	-0.663038	6.77923e-11
rs7603250	2	102435266		A_23_P28334	IL18RAP		24	24	28	76		-0.68461	-0.733853	-0.568536	-0.663038	6.77923e-11
rs917997	2	102437000		A_23_P28334	IL18RAP		24	24	28	76		0.68461	0.733853	0.568536	0.663038	6.77923e-11
SNP2-102437420	2	102437420		A_23_P28334	IL18RAP		24	24	28	76		0.68461	0.733853	0.568536	0.663038	6.77923e-11
SNP2-102440925	2	102440925		A_23_P28334	IL18RAP		24	24	28	76		0.68461	0.733853	0.568536	0.663038	6.77923e-11
SNP2-102441993	2	102441993		A_23_P28334	IL18RAP		24	24	28	76		0.68461	0.733853	0.568536	0.663038	6.77923e-11
SNP2-102442642	2	102442642		A_23_P28334	IL18RAP		24	24	28	76		0.68461	0.733853	0.568536	0.663038	6.77923e-11
SNP2-102445172	2	102445172		A_23_P28334	IL18RAP		24	24	28	76		-0.68461	-0.733853	-0.568536	-0.663038	6.77923e-11
SNP2-102445729	2	102445729		A_23_P28334	IL18RAP		24	24	28	76		0.68461	0.733853	0.568536	0.663038	6.77923e-11
SNP2-102446051	2	102446051		A_23_P28334	IL18RAP		24	24	28	76		0.68461	0.733853	0.568536	0.663038	6.77923e-11
SNP2-102449003	2	102449003		A_23_P28334	IL18RAP		24	24	28	76		-0.68461	-0.733853	-0.568536	-0.663038	6.77923e-11
SNP2-102449885	2	102449885		A_23_P28334	IL18RAP		24	24	28	76		-0.68461	-0.733853	-0.568536	-0.663038	6.77923e-11
SNP2-102452063	2	102452063		A_23_P28334	IL18RAP		24	24	28	76		-0.68461	-0.733853	-0.568536	-0.663038	6.77923e-11
SNP2-102453202	2	102453202		A_23_P28334	IL18RAP		24	24	28	76		0.68461	0.733853	0.568536	0.663038	6.77923e-11
SNP2-102458147	2	102458147		A_23_P28334	IL18RAP		24	24	28	76		0.68461	0.733853	0.568536	0.663038	6.77923e-11
SNP2-102459675	2	102459675		A_23_P28334	IL18RAP		24	24	28	76		0.68461	0.733853	0.568536	0.663038	6.77923e-11
rs759382	2	102460645		A_23_P28334	IL18RAP		24	24	28	76		-0.68461	-0.733853	-0.568536	-0.663038	6.77923e-11
SNP2-102460755	2	102460755		A_23_P28334	IL18RAP		24	24	28	76		0.68461	0.77553	0.555411	0.676042	2.06989e-11
rs1403550	2	102502741		A_23_P28334	IL18RAP		24	24	28	76		0.581536	0.720307	0.542459	0.617294	2.86891e-09
rs1403551	2	102502878		A_23_P28334	IL18RAP		24	24	28	76		0.581536	0.720307	0.542459	0.617294	2.86891e-09
rs4851619	2	102542843		A_23_P28334	IL18RAP		24	24	28	76		-0.581536	-0.720307	-0.542459	-0.617294	2.86891e-09
rs7607987	2	102681850		A_23_P154155	MFSD9		24	24	28	76		0.591177	0.872693	0.445713	0.672708	2.82176e-11
rs11123946	2	102693908		A_23_P154155	MFSD9		24	24	28	76		-0.67091	-0.872693	-0.445713	-0.695044	3.26879e-12
rs6757508	2	102697222		A_23_P154155	MFSD9		24	24	28	76		-0.67091	-0.872693	-0.445713	-0.695044	3.26879e-12
rs6759290	2	102706973		A_23_P154155	MFSD9		24	24	28	76		-0.67091	-0.872693	-0.445713	-0.695044	3.26879e-12
rs2732824	2	102714289		A_23_P154155	MFSD9		24	24	28	76		0.67091	0.872693	0.599657	0.733482	4.87052e-14
rs955915	2	102718168		A_23_P154155	MFSD9		24	24	28	76		-0.591177	-0.872693	-0.599657	-0.713485	4.73287e-13
rs2540306	2	102740951		A_23_P154155	MFSD9		24	24	28	76		0.67091	0.872693	0.599657	0.733482	4.87052e-14
rs2540299	2	102744218		A_23_P154155	MFSD9		24	24	28	76		-0.591177	-0.872693	-0.599657	-0.713485	4.73287e-13
rs2540290	2	102752240		A_23_P154155	MFSD9		24	24	28	76		-0.67091	-0.872693	-0.599657	-0.733482	4.87052e-14
rs2080292	2	102792109		A_23_P154155	MFSD9		24	24	28	76		0.639836	0.806102	0.365424	0.624804	1.61731e-09
rs2080291	2	102792292		A_23_P154155	MFSD9		24	24	28	76		-0.639836	-0.806102	-0.365424	-0.624804	1.61731e-09
rs2732822	2	102798769		A_23_P154155	MFSD9		24	24	28	76		0.639836	0.806102	0.365424	0.624804	1.61731e-09
rs2540321	2	102800056		A_23_P154155	MFSD9		24	24	28	76		0.639836	0.806102	0.365424	0.624804	1.61731e-09
rs902696	2	113671350		A_23_P210001	PAX8		24	24	28	76		0.850817	0.595542	0.538739	0.683812	9.89687e-12
rs4849174	2	113689938		A_23_P210001	PAX8		24	24	28	76		-0.791549	-0.504688	-0.527705	-0.623888	1.73578e-09
rs2019137	2	113690103		A_23_P210001	PAX8		24	24	28	76		-0.850817	-0.595542	-0.538739	-0.683812	9.89687e-12
rs895412	2	113690435		A_23_P210001	PAX8		24	24	28	76		0.850817	0.595542	0.538739	0.683812	9.89687e-12
rs874898	2	113690667		A_23_P210001	PAX8		24	24	28	76		0.791549	0.510408	0.558122	0.634954	7.27074e-10
rs4849179	2	113701641		A_23_P210001	PAX8		24	24	28	76		0.858893	0.595542	0.63142	0.715228	3.91213e-13
rs2863243	2	113705738		A_23_P210001	PAX8		23	24	28	75		-0.825409	-0.595542	-0.63142	-0.696935	2.6992e-12
rs7589901	2	113709815		A_23_P210001	PAX8		24	24	28	76		-0.858893	-0.595542	-0.63142	-0.715228	3.91213e-13
rs1110839	2	113710887		A_23_P210001	PAX8		24	24	28	76		-0.858893	-0.595542	-0.63142	-0.715228	3.91213e-13
rs2863244	2	113717336		A_23_P210001	PAX8		24	24	28	76		-0.729025	-0.691922	-0.582533	-0.667952	4.36036e-11
rs6734610	2	113733499		A_23_P210001	PAX8		24	24	28	76		-0.729025	-0.606351	-0.605506	-0.648798	2.32806e-10
rs1466018	2	113737318		A_23_P210001	PAX8		24	24	28	76		0.703321	0.627184	0.545097	0.625419	1.54208e-09
rs3806496	2	119415044		A_23_P101992	MARCO		24	24	28	76		0.751034	0.794824	0.325794	0.649831	2.13342e-10
rs1985119	2	119426870		A_23_P101992	MARCO		24	24	28	76		0.816123	0.643845	0.405822	0.6421	4.06833e-10
rs4491733	2	119434498		A_23_P101992	MARCO		24	24	28	76		-0.832348	-0.681371	-0.442365	-0.6725	2.87647e-11
rs4849743	2	119447658		A_23_P101992	MARCO		24	24	28	76		-0.83498	-0.643845	-0.333549	-0.634903	7.30087e-10
rs7599352	2	119456760		A_23_P101992	MARCO		24	24	28	76		-0.818364	-0.657727	-0.352684	-0.634313	7.65429e-10
rs3731612	2	119459335		A_23_P101992	MARCO		24	24	28	76		0.818364	0.588294	0.352684	0.612355	4.14868e-09
rs12617108	2	128555104		A_23_P255016	UGGT1		24	24	28	76		0.478507	0.675922	0.648763	0.609944	4.95565e-09
rs10754933	2	128557487		A_23_P255016	UGGT1		24	24	28	76		-0.478507	-0.675922	-0.650983	-0.610832	4.64233e-09
rs10184951	2	128614173		A_23_P255016	UGGT1		24	24	28	76		-0.478507	-0.675922	-0.650983	-0.610832	4.64233e-09
rs10196158	2	128649230		A_23_P255016	UGGT1		24	24	28	76		-0.478507	-0.675922	-0.650983	-0.610832	4.64233e-09
rs1699	2	128656287		A_23_P255016	UGGT1		24	24	28	76		0.478507	0.675922	0.650983	0.610832	4.64233e-09
rs11542865	2	128663975		A_23_P255016	UGGT1		24	24	28	76		0.478507	0.675922	0.650983	0.610832	4.64233e-09
rs2196459	2	132173862		A_32_P32061	C2orf27A		24	24	28	76		0.683886	0.707149	0.501885	0.632623	8.75869e-10
rs3861761	2	132180528		A_32_P32061	C2orf27A		24	24	28	76		-0.683886	-0.707149	-0.501885	-0.632623	8.75869e-10
rs10930127	2	165040301		A_23_P154526	GRB14		24	24	28	76		-0.891386	-0.703773	-0.542358	-0.740322	2.13417e-14
rs6724693	2	165045129		A_23_P154526	GRB14		24	24	28	76		-0.891386	-0.703773	-0.483819	-0.726791	1.06582e-13
rs670757	2	165060411		A_23_P154526	GRB14		24	24	28	76		-0.878126	-0.703773	-0.483819	-0.717558	3.026e-13
rs8192673	2	165061958		A_23_P154526	GRB14		24	24	28	76		0.871867	0.703773	0.483819	0.713441	4.75575e-13
rs570657	2	165064589		A_23_P154526	GRB14		24	24	28	76		-0.816602	-0.554663	-0.523023	-0.648859	2.31622e-10
rs1106257	2	165103683		A_23_P154526	GRB14		24	24	28	76		0.816602	0.554663	0.552552	0.657635	1.09106e-10
rs1402698	2	165132821		A_23_P154526	GRB14		24	24	28	76		0.816602	0.554663	0.592049	0.669748	3.70282e-11
rs16849597	2	165133240		A_23_P154526	GRB14		24	24	28	76		-0.830265	-0.855598	-0.724936	-0.806464	1.47606e-18
rs13027837	2	165145968		A_23_P154526	GRB14		24	24	28	76		-0.751408	-0.494601	-0.552552	-0.609826	4.99879e-09
rs4423615	2	165146476		A_23_P154526	GRB14		24	24	28	76		0.7002	0.64422	0.724734	0.69302	4.00607e-12
rs1046356	2	180518447		A_23_P373799	CWC22		24	24	28	76		0.774471	0.60861	0.410181	0.61033	4.81701e-09
rs3768837	2	180544037		A_23_P373799	CWC22		24	24	28	76		-0.774471	-0.60861	-0.410181	-0.61033	4.81701e-09
rs11685425	2	190320948		A_24_P371053	ORMDL1		24	24	28	76		0.735469	0.613793	0.47945	0.613934	3.68966e-09
rs1055091	2	190343388		A_24_P371053	ORMDL1		24	24	28	76		0.735469	0.613793	0.47945	0.613934	3.68966e-09
rs6942	2	190344656		A_24_P371053	ORMDL1		24	23	28	75		-0.735469	-0.616972	-0.47945	-0.61494	3.423e-09
rs1899025	2	190357827		A_24_P371053	ORMDL1		24	24	28	76		0.735469	0.613793	0.47945	0.613934	3.68966e-09
rs1233284	2	190398016		A_24_P371053	ORMDL1		24	24	28	76		-0.735469	-0.613793	-0.47945	-0.613934	3.68966e-09
rs2108485	2	241670415		A_24_P299911	PASK		24	24	27	75		0.79541	0.642048	0.639681	0.697592	2.52478e-12
rs4035	2	241675281		A_24_P299911	PASK		24	24	28	76		-0.79541	-0.642048	-0.629045	-0.694209	3.55546e-12
rs3087492	2	241676198		A_24_P299911	PASK		24	24	28	76		-0.79541	-0.642048	-0.629045	-0.694209	3.55546e-12
rs10933529	2	241676955		A_24_P299911	PASK		24	24	28	76		0.79541	0.642048	0.629045	0.694209	3.55546e-12
rs6719155	2	241682822		A_24_P299911	PASK		24	24	28	76		0.79541	0.642048	0.629045	0.694209	3.55546e-12
rs2240538	2	241683819		A_24_P299911	PASK		24	24	28	76		0.79541	0.642048	0.629045	0.694209	3.55546e-12
rs10187363	2	241702496		A_24_P299911	PASK		24	24	28	76		0.711843	0.642048	0.557066	0.637196	6.06972e-10
rs10201535	2	242166639		A_23_P253029	BOK		24	24	28	76		0.690386	0.588272	0.643191	0.642546	3.92165e-10
rs10433549	3	47006437		A_24_P916686	KLHL18		24	24	28	76		0.612294	0.784549	0.677188	0.697486	2.55204e-12
rs2305635	3	47018626		A_24_P916686	KLHL18		24	24	28	76		0.612294	0.794435	0.735002	0.7227	1.70112e-13
rs12631730	3	47104907		A_24_P916686	KLHL18		24	24	28	76		-0.612294	-0.873468	-0.778422	-0.775595	1.93405e-16
rs6767907	3	47137665		A_24_P916686	KLHL18		24	24	28	76		0.612294	0.794435	0.735002	0.7227	1.70112e-13
rs7620997	3	47189126		A_24_P916686	KLHL18		24	24	28	76		0.612294	0.794435	0.735002	0.7227	1.70112e-13
rs7632501	3	47243310		A_24_P916686	KLHL18		24	24	28	76		-0.612294	-0.794435	-0.777269	-0.739654	2.31594e-14
rs11130126	3	47281898		A_24_P916686	KLHL18		24	24	28	76		-0.612294	-0.794435	-0.777269	-0.739654	2.31594e-14
rs11710121	3	47326505		A_24_P916686	KLHL18		24	24	28	76		-0.603169	-0.794435	-0.777269	-0.737577	2.98102e-14
rs6780013	3	47427122		A_24_P916686	KLHL18		24	24	28	76		0.563948	0.700595	0.753229	0.684275	9.46431e-12
rs12496747	3	48794380		A_23_P301138	IP6K2		24	24	28	76		-0.455555	-0.774649	-0.638446	-0.640768	4.53848e-10
rs11717349	3	50198981		A_23_P29663	ZMYND10		24	24	28	76		0.615168	0.783845	0.41164	0.617491	2.82675e-09
rs12632110	3	50199229		A_23_P29663	ZMYND10		24	24	28	76		-0.679086	-0.708339	-0.525542	-0.638444	5.4859e-10
rs11711407	3	50200033		A_23_P29663	ZMYND10		24	24	28	76		-0.615168	-0.783845	-0.41164	-0.617491	2.82675e-09
rs12485909	3	50213380		A_23_P29663	ZMYND10		24	24	28	76		-0.679086	-0.708339	-0.596202	-0.660437	8.53481e-11
rs2006199	3	50216625		A_23_P29663	ZMYND10		24	24	28	76		-0.619435	-0.690179	-0.596202	-0.63499	7.24991e-10
rs1858828	3	50217391		A_23_P29663	ZMYND10		24	24	28	76		-0.646259	-0.783845	-0.557485	-0.668396	4.18805e-11
rs2236941	3	50222828		A_23_P29663	ZMYND10		24	24	28	76		-0.679086	-0.708339	-0.596202	-0.660437	8.53481e-11
rs9883222	3	50242841		A_23_P29663	ZMYND10		24	24	28	76		-0.679086	-0.708339	-0.596202	-0.660437	8.53481e-11
rs2269430	3	50282054		A_23_P29663	ZMYND10		24	24	28	76		-0.801066	-0.750527	-0.596202	-0.720502	2.17934e-13
rs12492880	3	50284128		A_23_P29663	ZMYND10		24	24	28	76		0.801066	0.750527	0.596202	0.720502	2.17934e-13
rs2071203	3	50286904		A_23_P29663	ZMYND10		24	24	28	76		-0.801066	-0.750527	-0.596202	-0.720502	2.17934e-13
rs762705	3	50288531		A_23_P29663	ZMYND10		24	24	28	76		0.784364	0.779509	0.467758	0.6912	4.80251e-12
rs6776145	3	50291123		A_23_P29663	ZMYND10		24	24	28	76		0.784364	0.779509	0.467758	0.6912	4.80251e-12
rs12494414	3	50298176		A_23_P29663	ZMYND10		24	24	28	76		-0.802582	-0.742027	-0.596202	-0.718226	2.80994e-13
rs12629572	3	50299676		A_23_P29663	ZMYND10		24	24	28	76		0.784364	0.779509	0.467758	0.6912	4.80251e-12
rs2229647	3	50301024		A_23_P29663	ZMYND10		24	24	28	76		-0.801066	-0.750527	-0.596202	-0.720502	2.17934e-13
rs2285044	3	50311665		A_23_P29663	ZMYND10		24	24	28	76		0.801066	0.750527	0.596202	0.720502	2.17934e-13
rs12488302	3	50316330		A_23_P29663	ZMYND10		24	24	28	76		-0.801066	-0.736676	-0.596202	-0.715763	3.68906e-13
rs4688734	3	50322502		A_23_P29663	ZMYND10		24	24	28	76		-0.801066	-0.736676	-0.596202	-0.715763	3.68906e-13
rs4688732	3	50335806		A_23_P29663	ZMYND10		24	24	28	76		-0.801066	-0.750527	-0.596202	-0.720502	2.17934e-13
rs3213621	3	50353632		A_23_P29663	ZMYND10		24	24	28	76		0.801066	0.664087	0.596202	0.693007	4.01099e-12
rs2073500	3	50362514		A_23_P29663	ZMYND10		24	24	28	76		0.801066	0.664087	0.596202	0.693007	4.01099e-12
rs2233476	3	50363387		A_23_P29663	ZMYND10		24	24	28	76		-0.801066	-0.649761	-0.596202	-0.688848	6.05996e-12
rs2233474	3	50363611		A_23_P29663	ZMYND10		24	24	28	76		-0.784364	-0.663877	-0.467758	-0.648711	2.3452e-10
rs35587949	3	50366640		A_23_P29663	ZMYND10		24	24	28	76		-0.731948	-0.664087	-0.596202	-0.664291	6.06251e-11
rs2236951	3	50396085		A_23_P29663	ZMYND10		24	24	28	76		0.66693	0.770743	0.442063	0.636329	6.50979e-10
rs12054183	3	58262573		A_24_P839254	RPP14		24	24	28	76		-0.597119	-0.58669	-0.707087	-0.63787	5.74766e-10
rs17355543	3	58267340		A_24_P839254	RPP14		24	24	28	76		-0.597119	-0.58669	-0.707087	-0.63787	5.74766e-10
rs14927	3	58280073		A_24_P839254	RPP14		24	24	28	76		0.597119	0.58669	0.76501	0.664768	5.80936e-11
rs12688	3	58280119		A_24_P839254	RPP14		24	24	28	76		0.597119	0.58669	0.76501	0.664768	5.80936e-11
rs10687	3	58280275		A_24_P839254	RPP14		24	24	28	76		-0.597119	-0.58669	-0.707087	-0.63787	5.74766e-10
rs11713627	3	58281986		A_24_P839254	RPP14		24	24	28	76		0.597119	0.58669	0.76501	0.664768	5.80936e-11
rs1913716	3	58283371		A_24_P839254	RPP14		24	24	28	76		-0.597119	-0.58669	-0.76501	-0.664768	5.80936e-11
rs7622074	3	58287337		A_24_P839254	RPP14		24	24	28	76		0.597119	0.58669	0.76501	0.664768	5.80936e-11
rs3796215	3	58291697		A_24_P839254	RPP14		24	24	28	76		0.597119	0.58669	0.766045	0.665281	5.54783e-11
rs12637163	3	58292732		A_24_P839254	RPP14		24	24	28	76		0.597119	0.58669	0.766045	0.665281	5.54783e-11
rs12487545	3	59961969		A_23_P125164	FHIT		24	24	28	76		0.522083	0.559098	0.728317	0.61887	2.54709e-09
rs4679627	3	59972009		A_23_P125164	FHIT		24	24	28	76		-0.673134	-0.780412	-0.679385	-0.713029	4.97393e-13
rs3772509	3	59973754		A_23_P125164	FHIT		24	24	28	76		-0.854012	-0.865166	-0.84069	-0.852948	1.38102e-22
rs10934586	3	123549030		A_32_P215113	CCDC58		24	24	28	76		0.61976	0.636411	0.684524	0.64978	2.1427e-10
rs7628690	3	123564931		A_32_P215113	CCDC58		24	24	28	76		0.61976	0.636411	0.696414	0.654592	1.42051e-10
rs12633068	3	123578264		A_32_P215113	CCDC58		24	24	28	76		-0.61976	-0.636411	-0.696414	-0.654592	1.42051e-10
rs3828361	3	123585400		A_32_P215113	CCDC58		24	24	28	76		0.61976	0.636411	0.696414	0.654592	1.42051e-10
rs6438726	3	123593611		A_32_P215113	CCDC58		24	24	28	76		-0.61976	-0.636411	-0.696414	-0.654592	1.42051e-10
rs4681487	3	150336167		A_32_P109078	HPS3		24	24	28	76		0.931141	0.915867	0.790189	0.888513	9.5379e-27
rs6440588	3	150337121		A_32_P109078	HPS3		24	24	28	76		-0.759066	-0.636276	-0.509133	-0.640031	4.82063e-10
rs2689224	3	150348218		A_32_P109078	HPS3		24	24	28	76		-0.931141	-0.915867	-0.790189	-0.888513	9.5379e-27
rs2689225	3	150349398		A_32_P109078	HPS3		24	24	28	76		-0.931141	-0.915867	-0.790189	-0.888513	9.5379e-27
rs2689227	3	150349831		A_32_P109078	HPS3		24	24	28	76		-0.638474	-0.742545	-0.560901	-0.649352	2.22177e-10
rs344952	3	189381287		A_24_P929322	ENSG00000197088		24	24	28	76		0.720862	0.582461	0.647385	0.653587	1.54872e-10
rs2222103	3	189385626		A_24_P929322	ENSG00000197088		24	24	28	76		-0.851964	-0.582638	-0.781251	-0.759783	1.75947e-15
rs1679182	3	189392447		A_24_P929322	ENSG00000197088		24	24	28	76		0.777197	0.421455	0.60565	0.622112	1.98964e-09
rs11707006	3	189392483		A_24_P929322	ENSG00000197088		24	24	28	76		-0.777197	-0.421455	-0.60565	-0.622112	1.98964e-09
rs12636891	3	198159276		A_23_P143935	PIGZ		24	24	28	76		0.624777	0.742511	0.515192	0.631098	9.88504e-10
rs1745335	4	2115518		A_23_P423695	MXD4		24	24	28	76		0.810213	0.348227	0.700632	0.658893	9.77538e-11
rs10034425	4	2128206		A_23_P423695	MXD4		24	24	28	76		-0.84392	-0.37509	-0.700632	-0.682832	1.08749e-11
rs10488836	4	2130692		A_23_P423695	MXD4		24	24	28	76		0.84392	0.37509	0.700632	0.682832	1.08749e-11
rs2022302	4	2145531		A_23_P423695	MXD4		24	23	28	75		-0.810213	-0.229821	-0.700632	-0.635139	7.16394e-10
rs9328764	4	2146252		A_23_P423695	MXD4		24	24	28	76		0.810213	0.322827	0.700632	0.653747	1.52763e-10
rs6830513	4	2150878		A_23_P423695	MXD4		24	24	28	76		-0.810213	-0.322827	-0.700632	-0.653747	1.52763e-10
rs10011549	4	2164744		A_23_P423695	MXD4		24	24	28	76		0.810213	0.322827	0.700632	0.653747	1.52763e-10
rs10018786	4	2164822		A_23_P423695	MXD4		24	24	28	76		-0.810213	-0.322827	-0.700632	-0.653747	1.52763e-10
rs6855461	4	2184216		A_23_P423695	MXD4		24	24	28	76		0.799666	0.292902	0.682349	0.634552	7.50877e-10
rs7677712	4	2191612		A_23_P423695	MXD4		24	24	28	76		-0.799666	-0.292902	-0.682349	-0.634552	7.50877e-10
rs6851446	4	2201398		A_23_P423695	MXD4		24	24	28	76		0.810213	0.322827	0.700632	0.653747	1.52763e-10
rs1179	4	2205488		A_23_P423695	MXD4		24	24	28	76		0.810213	0.322827	0.700632	0.653747	1.52763e-10
rs10018649	4	2218062		A_23_P423695	MXD4		24	24	28	76		-0.84392	-0.3482	-0.725418	-0.687509	6.91056e-12
rs762832	4	2218909		A_23_P423695	MXD4		24	24	28	76		0.84392	0.3482	0.725418	0.687509	6.91056e-12
rs3811803	4	2220540		A_23_P423695	MXD4		24	24	28	76		-0.810213	-0.280957	-0.700632	-0.645335	3.11229e-10
rs1052685	4	2221972		A_23_P423695	MXD4		24	24	28	76		0.84392	0.3482	0.725418	0.687509	6.91056e-12
rs1052682	4	2221999		A_23_P423695	MXD4		24	24	28	76		0.810213	0.322827	0.725418	0.66426	6.07919e-11
rs2236998	4	2226514		A_23_P423695	MXD4		24	24	28	76		-0.799666	-0.253501	-0.682349	-0.62645	1.42339e-09
rs2182683	4	2231518		A_23_P423695	MXD4		24	24	28	76		-0.827083	-0.277059	-0.682349	-0.646453	2.83512e-10
rs3822262	4	6748667		A_23_P58266	S100P		24	24	28	76		-0.759022	-0.910239	-0.797803	-0.833409	9.64345e-21
rs7809	4	8419333		A_24_P354451	ACOX3		24	24	28	76		0.813031	0.828148	0.43938	0.719079	2.55546e-13
rs708244	4	8419504		A_24_P354451	ACOX3		24	24	28	76		0.813031	0.828148	0.43938	0.719079	2.55546e-13
rs1062858	4	47538385		A_23_P407090	NFXL1		24	24	28	76		0.647775	0.800399	0.700903	0.721652	1.91501e-13
rs12651301	4	47596233		A_23_P407090	NFXL1		24	24	28	76		-0.647775	-0.800399	-0.700903	-0.721652	1.91501e-13
rs17573709	4	47650515		A_23_P407090	NFXL1		22	24	28	74		0.70729	0.800399	0.619536	0.712653	5.18107e-13
rs6822209	4	47795254		A_23_P407090	NFXL1		24	24	28	76		0.582322	0.75316	0.4859	0.614028	3.66402e-09
rs2049087	4	56872984		A_23_P80940	PPAT		24	24	28	76		0.802973	0.674397	0.905912	0.821791	9.35993e-20
rs3796547	4	56876752		A_23_P80940	PPAT		23	24	28	75		0.828975	0.815559	0.905912	0.858978	3.28534e-23
rs3822003	4	56877404		A_23_P80940	PPAT		24	24	28	76		0.83837	0.749482	0.905912	0.846865	5.51626e-22
rs6826795	4	56888519		A_23_P80940	PPAT		24	24	28	76		-0.83837	-0.83934	-0.905912	-0.867532	3.80854e-24
rs11733474	4	56889086		A_23_P80940	PPAT		24	24	28	76		-0.83837	-0.854689	-0.905912	-0.871716	1.25585e-24
rs7671868	4	56950958		A_23_P80940	PPAT		24	24	28	76		0.692211	0.817887	0.668422	0.730612	6.83452e-14
rs4493603	4	56953294		A_23_P80940	PPAT		24	24	28	76		-0.608845	-0.657572	-0.698106	-0.658672	9.96605e-11
rs13147824	4	56992753		A_23_P80940	PPAT		24	24	28	76		-0.899419	-0.83934	-0.930514	-0.897898	4.38089e-28
rs1520026	4	56995314		A_23_P80940	PPAT		24	24	28	76		-0.608845	-0.630117	-0.69247	-0.647876	2.51615e-10
rs10015221	4	57019865		A_23_P80940	PPAT		24	24	28	76		0.875303	0.762761	0.778711	0.810537	7.2687e-19
rs17051687	4	57021163		A_23_P80940	PPAT		24	24	28	76		-0.875303	-0.762761	-0.778711	-0.810537	7.2687e-19
rs4270628	4	57036019		A_23_P80940	PPAT		24	24	28	76		0.709683	0.639498	0.674868	0.67566	2.14511e-11
rs10015634	4	57057584		A_23_P80940	PPAT		24	24	28	76		-0.875303	-0.762761	-0.778711	-0.810537	7.2687e-19
rs4131086	4	57080212		A_23_P80940	PPAT		24	24	28	76		0.737787	0.707154	0.618322	0.687434	6.96131e-12
rs2367288	4	74932962		A_24_P63347	PF4V1		24	24	28	76		0.676378	0.738113	0.705943	0.707623	8.89079e-13
rs941758	4	74937805		A_24_P63347	PF4V1		24	24	28	76		0.676378	0.738113	0.705943	0.707623	8.89079e-13
rs3811792	4	83939030		A_24_P385134	SCD5		24	24	28	76		-0.851905	-0.543397	-0.717125	-0.727488	9.83395e-14
rs4235052	4	83952790		A_24_P385134	SCD5		24	24	28	76		0.851905	0.52984	0.717125	0.724645	1.36347e-13
rs7662992	4	83964218		A_24_P385134	SCD5		24	24	28	76		0.851905	0.52984	0.717125	0.724645	1.36347e-13
rs4461514	4	83971948		A_24_P385134	SCD5		24	24	28	76		0.851905	0.52984	0.717125	0.724645	1.36347e-13
rs7658703	4	83997863		A_24_P385134	SCD5		24	24	28	76		0.851905	0.52984	0.717125	0.724645	1.36347e-13
rs6830527	4	84017470		A_24_P385134	SCD5		24	24	28	76		0.851905	0.52984	0.717125	0.724645	1.36347e-13
rs1350386	4	84038488		A_24_P385134	SCD5		24	24	28	76		-0.803825	-0.52984	-0.767853	-0.721411	1.96766e-13
rs4302451	4	84039194		A_24_P385134	SCD5		24	24	28	76		0.812092	0.382151	0.767853	0.695711	3.05596e-12
rs6830422	4	84067989		A_24_P385134	SCD5		24	24	28	76		-0.789172	-0.40134	-0.681609	-0.65185	1.79705e-10
rs10000180	4	84118788		A_24_P385134	SCD5		24	24	28	76		-0.827841	-0.351813	-0.598236	-0.631216	9.79353e-10
rs11099563	4	84126129		A_24_P385134	SCD5		24	24	28	76		-0.801181	-0.351813	-0.598236	-0.615906	3.18443e-09
rs6847544	4	84130550		A_24_P385134	SCD5		24	24	28	76		0.801181	0.351813	0.598236	0.615906	3.18443e-09
rs9307811	4	84142893		A_24_P385134	SCD5		24	24	28	76		0.801181	0.351813	0.598236	0.615906	3.18443e-09
rs11944870	4	84217038		A_24_P385134	SCD5		24	24	28	76		-0.812353	-0.351813	-0.562178	-0.609706	5.0429e-09
rs2522420	4	108829077		A_23_P144465	PAPSS1		24	24	28	76		0.770284	0.639361	0.53537	0.653679	1.53661e-10
rs2726207	4	108858940		A_23_P144465	PAPSS1		24	24	28	76		0.758375	0.701905	0.501289	0.659235	9.48628e-11
rs7687961	4	187359003		A_23_P58180	CYP4V2		24	24	28	76		0.770984	0.694679	0.65266	0.706883	9.6165e-13
rs6864667	5	1143534		A_23_P61688	SLC12A7		23	24	28	75		-0.49532	-0.715148	-0.708425	-0.653083	1.61715e-10
rs4975593	5	1150281		A_23_P251855	SLC12A7		24	24	28	76		-0.79355	-0.573144	-0.739644	-0.714929	4.0427e-13
rs4975593	5	1150281		A_23_P61688	SLC12A7		24	24	28	76		-0.831683	-0.654047	-0.820781	-0.782213	7.27225e-17
rs4580814	5	1166244		A_23_P251855	SLC12A7		24	24	28	76		0.741818	0.56838	0.80308	0.722605	1.71954e-13
rs4580814	5	1166244		A_23_P61688	SLC12A7		24	24	28	76		0.777538	0.55346	0.86867	0.76746	6.15526e-16
rs6450399	5	56037120		A_23_P433111	C5orf35		24	24	28	76		-0.678147	-0.604025	-0.604246	-0.62881	1.18375e-09
SNP5-56098494	5	56098494		A_23_P433111	C5orf35		24	24	28	76		0.723959	0.795513	0.688749	0.736961	3.21138e-14
SNP5-56098494	5	56098494		A_32_P109495	MIER3		24	24	28	76		0.820944	0.784577	0.683943	0.765035	8.61425e-16
rs6874733	5	56105357		A_23_P433111	C5orf35		24	24	28	76		0.723959	0.843915	0.641973	0.744133	1.33251e-14
rs6874733	5	56105357		A_32_P109495	MIER3		24	24	28	76		0.820944	0.809877	0.627699	0.758963	1.96383e-15
SNP5-56114416	5	56114416		A_23_P433111	C5orf35		24	24	28	76		-0.723959	-0.843915	-0.688749	-0.757637	2.3437e-15
SNP5-56114416	5	56114416		A_32_P109495	MIER3		24	24	28	76		-0.820944	-0.809877	-0.683943	-0.773986	2.44093e-16
SNP5-56125757	5	56125757		A_23_P433111	C5orf35		24	24	28	76		-0.723959	-0.843915	-0.716665	-0.766165	7.36937e-16
SNP5-56125757	5	56125757		A_32_P109495	MIER3		24	24	28	76		-0.820944	-0.809877	-0.734955	-0.78875	2.67486e-17
SNP5-56132072	5	56132072		A_23_P433111	C5orf35		24	24	28	76		-0.709295	-0.689125	-0.682907	-0.693375	3.86605e-12
SNP5-56132072	5	56132072		A_32_P109495	MIER3		24	24	28	76		-0.736483	-0.556119	-0.70976	-0.676402	2.00135e-11
SNP5-56133426	5	56133426		A_23_P433111	C5orf35		24	24	28	76		-0.723959	-0.843915	-0.716665	-0.766165	7.36937e-16
SNP5-56133426	5	56133426		A_32_P109495	MIER3		24	24	28	76		-0.820944	-0.809877	-0.734955	-0.78875	2.67486e-17
SNP5-56134013	5	56134013		A_23_P433111	C5orf35		24	24	28	76		-0.723959	-0.843915	-0.716665	-0.766165	7.36937e-16
SNP5-56134013	5	56134013		A_32_P109495	MIER3		24	24	28	76		-0.820944	-0.809877	-0.734955	-0.78875	2.67486e-17
SNP5-56135132	5	56135132		A_23_P433111	C5orf35		24	24	28	76		-0.723959	-0.843915	-0.716665	-0.766165	7.36937e-16
SNP5-56135132	5	56135132		A_32_P109495	MIER3		24	24	28	76		-0.820944	-0.809877	-0.734955	-0.78875	2.67486e-17
rs1423620	5	56136753		A_23_P433111	C5orf35		24	24	28	76		-0.723959	-0.843915	-0.716665	-0.766165	7.36937e-16
rs1423620	5	56136753		A_32_P109495	MIER3		24	24	28	76		-0.820944	-0.809877	-0.734955	-0.78875	2.67486e-17
SNP5-56136792	5	56136792		A_23_P433111	C5orf35		24	24	28	76		-0.723959	-0.843915	-0.716665	-0.766165	7.36937e-16
SNP5-56136792	5	56136792		A_32_P109495	MIER3		24	24	28	76		-0.820944	-0.809877	-0.734955	-0.78875	2.67486e-17
SNP5-56138569	5	56138569		A_23_P433111	C5orf35		24	24	28	76		0.723959	0.843915	0.716665	0.766165	7.36937e-16
SNP5-56138569	5	56138569		A_32_P109495	MIER3		24	24	28	76		0.820944	0.809877	0.734955	0.78875	2.67486e-17
SNP5-56139359	5	56139359		A_23_P433111	C5orf35		24	24	28	76		0.723959	0.843915	0.716665	0.766165	7.36937e-16
SNP5-56139359	5	56139359		A_32_P109495	MIER3		24	24	28	76		0.820944	0.809877	0.734955	0.78875	2.67486e-17
SNP5-56140065	5	56140065		A_23_P433111	C5orf35		24	24	28	76		0.723959	0.843915	0.716665	0.766165	7.36937e-16
SNP5-56140065	5	56140065		A_32_P109495	MIER3		24	24	28	76		0.820944	0.809877	0.734955	0.78875	2.67486e-17
SNP5-56140134	5	56140134		A_23_P433111	C5orf35		24	24	28	76		0.723959	0.843915	0.716665	0.766165	7.36937e-16
SNP5-56140134	5	56140134		A_32_P109495	MIER3		24	24	28	76		0.820944	0.809877	0.734955	0.78875	2.67486e-17
SNP5-56143134	5	56143134		A_23_P433111	C5orf35		24	24	28	76		0.723959	0.843915	0.716665	0.766165	7.36937e-16
SNP5-56143134	5	56143134		A_32_P109495	MIER3		24	24	28	76		0.820944	0.809877	0.734955	0.78875	2.67486e-17
SNP5-56145990	5	56145990		A_23_P433111	C5orf35		24	24	28	76		-0.723959	-0.843915	-0.716665	-0.766165	7.36937e-16
SNP5-56145990	5	56145990		A_32_P109495	MIER3		24	24	28	76		-0.820944	-0.809877	-0.734955	-0.78875	2.67486e-17
rs6885541	5	56146614		A_23_P433111	C5orf35		24	24	28	76		0.723959	0.843915	0.716665	0.766165	7.36937e-16
rs6885541	5	56146614		A_32_P109495	MIER3		24	24	28	76		0.820944	0.809877	0.734955	0.78875	2.67486e-17
SNP5-56146749	5	56146749		A_23_P433111	C5orf35		24	24	28	76		-0.723959	-0.843915	-0.716665	-0.766165	7.36937e-16
SNP5-56146749	5	56146749		A_32_P109495	MIER3		24	24	28	76		-0.820944	-0.809877	-0.734955	-0.78875	2.67486e-17
SNP5-56150543	5	56150543		A_23_P433111	C5orf35		24	24	28	76		0.723959	0.843915	0.716665	0.766165	7.36937e-16
SNP5-56150543	5	56150543		A_32_P109495	MIER3		24	24	28	76		0.820944	0.809877	0.734955	0.78875	2.67486e-17
SNP5-56150793	5	56150793		A_23_P433111	C5orf35		24	24	28	76		0.723959	0.843915	0.716665	0.766165	7.36937e-16
SNP5-56150793	5	56150793		A_32_P109495	MIER3		24	24	28	76		0.820944	0.809877	0.734955	0.78875	2.67486e-17
SNP5-56151842	5	56151842		A_23_P433111	C5orf35		24	24	28	76		0.723959	0.843915	0.716665	0.766165	7.36937e-16
SNP5-56151842	5	56151842		A_32_P109495	MIER3		24	24	28	76		0.820944	0.809877	0.734955	0.78875	2.67486e-17
SNP5-56152529	5	56152529		A_23_P433111	C5orf35		24	24	28	76		-0.723959	-0.843915	-0.716665	-0.766165	7.36937e-16
SNP5-56152529	5	56152529		A_32_P109495	MIER3		24	24	28	76		-0.820944	-0.809877	-0.734955	-0.78875	2.67486e-17
SNP5-56154490	5	56154490		A_23_P433111	C5orf35		24	24	28	76		0.723959	0.843915	0.716665	0.766165	7.36937e-16
SNP5-56154490	5	56154490		A_32_P109495	MIER3		24	24	28	76		0.820944	0.809877	0.734955	0.78875	2.67486e-17
SNP5-56156170	5	56156170		A_23_P433111	C5orf35		24	24	28	76		-0.723959	-0.843915	-0.716665	-0.766165	7.36937e-16
SNP5-56156170	5	56156170		A_32_P109495	MIER3		24	24	28	76		-0.820944	-0.809877	-0.734955	-0.78875	2.67486e-17
SNP5-56157545	5	56157545		A_23_P433111	C5orf35		24	24	28	76		0.723959	0.843915	0.716665	0.766165	7.36937e-16
SNP5-56157545	5	56157545		A_32_P109495	MIER3		24	24	28	76		0.820944	0.809877	0.734955	0.78875	2.67486e-17
SNP5-56159868	5	56159868		A_23_P433111	C5orf35		24	24	28	76		0.723959	0.843915	0.716665	0.766165	7.36937e-16
SNP5-56159868	5	56159868		A_32_P109495	MIER3		24	24	28	76		0.820944	0.809877	0.734955	0.78875	2.67486e-17
SNP5-56160180	5	56160180		A_23_P433111	C5orf35		24	24	28	76		-0.723959	-0.843915	-0.716665	-0.766165	7.36937e-16
SNP5-56160180	5	56160180		A_32_P109495	MIER3		24	24	28	76		-0.820944	-0.809877	-0.734955	-0.78875	2.67486e-17
SNP5-56166079	5	56166079		A_32_P109495	MIER3		24	24	28	76		0.780281	0.646226	0.633799	0.690339	5.23048e-12
SNP5-56168384	5	56168384		A_23_P433111	C5orf35		24	24	28	76		0.723959	0.843915	0.745454	0.775418	1.98423e-16
SNP5-56168384	5	56168384		A_32_P109495	MIER3		24	24	28	76		0.820944	0.809877	0.736091	0.789095	2.53516e-17
SNP5-56169312	5	56169312		A_23_P433111	C5orf35		24	24	28	76		-0.723959	-0.843915	-0.745454	-0.775418	1.98423e-16
SNP5-56169312	5	56169312		A_32_P109495	MIER3		24	24	28	76		-0.820944	-0.809877	-0.736091	-0.789095	2.53516e-17
SNP5-56172100	5	56172100		A_23_P433111	C5orf35		24	24	28	76		-0.723959	-0.843915	-0.745454	-0.775418	1.98423e-16
SNP5-56172100	5	56172100		A_32_P109495	MIER3		24	24	28	76		-0.820944	-0.809877	-0.736091	-0.789095	2.53516e-17
SNP5-56172927	5	56172927		A_23_P433111	C5orf35		24	24	28	76		0.723959	0.843915	0.745454	0.775418	1.98423e-16
SNP5-56172927	5	56172927		A_32_P109495	MIER3		24	24	28	76		0.820944	0.809877	0.736091	0.789095	2.53516e-17
SNP5-56173544	5	56173544		A_23_P433111	C5orf35		24	24	28	76		-0.723959	-0.843915	-0.745454	-0.775418	1.98423e-16
SNP5-56173544	5	56173544		A_32_P109495	MIER3		24	24	28	76		-0.820944	-0.809877	-0.736091	-0.789095	2.53516e-17
SNP5-56177534	5	56177534		A_23_P433111	C5orf35		24	24	28	76		0.723959	0.843915	0.745454	0.775418	1.98423e-16
SNP5-56177534	5	56177534		A_32_P109495	MIER3		24	24	28	76		0.820944	0.809877	0.736091	0.789095	2.53516e-17
SNP5-56178304	5	56178304		A_23_P433111	C5orf35		24	24	28	76		-0.723959	-0.843915	-0.745454	-0.775418	1.98423e-16
SNP5-56178304	5	56178304		A_32_P109495	MIER3		24	24	28	76		-0.820944	-0.809877	-0.736091	-0.789095	2.53516e-17
SNP5-56178358	5	56178358		A_23_P433111	C5orf35		24	24	28	76		-0.723959	-0.843915	-0.745454	-0.775418	1.98423e-16
SNP5-56178358	5	56178358		A_32_P109495	MIER3		24	24	28	76		-0.820944	-0.809877	-0.736091	-0.789095	2.53516e-17
SNP5-56178450	5	56178450		A_23_P433111	C5orf35		24	24	28	76		0.723959	0.843915	0.745454	0.775418	1.98423e-16
SNP5-56178450	5	56178450		A_32_P109495	MIER3		24	24	28	76		0.820944	0.809877	0.736091	0.789095	2.53516e-17
SNP5-56179909	5	56179909		A_23_P433111	C5orf35		24	24	28	76		-0.723959	-0.843915	-0.745454	-0.775418	1.98423e-16
SNP5-56179909	5	56179909		A_32_P109495	MIER3		24	24	28	76		-0.820944	-0.809877	-0.736091	-0.789095	2.53516e-17
rs860580	5	56185186		A_23_P433111	C5orf35		24	24	28	76		0.723959	0.843915	0.745454	0.775418	1.98423e-16
rs860580	5	56185186		A_32_P109495	MIER3		24	24	28	76		0.820944	0.809877	0.736091	0.789095	2.53516e-17
SNP5-56186294	5	56186294		A_32_P109495	MIER3		24	24	28	76		0.826214	0.609657	0.582163	0.686001	8.00593e-12
SNP5-56186560	5	56186560		A_23_P433111	C5orf35		24	24	28	76		0.723959	0.843915	0.745454	0.775418	1.98423e-16
SNP5-56186560	5	56186560		A_32_P109495	MIER3		24	24	28	76		0.820944	0.809877	0.736091	0.789095	2.53516e-17
SNP5-56189533	5	56189533		A_23_P433111	C5orf35		24	24	28	76		-0.723959	-0.843915	-0.745454	-0.775418	1.98423e-16
SNP5-56189533	5	56189533		A_32_P109495	MIER3		24	24	28	76		-0.820944	-0.809877	-0.736091	-0.789095	2.53516e-17
SNP5-56193174	5	56193174		A_23_P433111	C5orf35		24	24	28	76		0.723959	0.843915	0.745454	0.775418	1.98423e-16
SNP5-56193174	5	56193174		A_32_P109495	MIER3		24	24	28	76		0.820944	0.809877	0.736091	0.789095	2.53516e-17
SNP5-56193708	5	56193708		A_23_P433111	C5orf35		24	24	28	76		0.723959	0.843915	0.745454	0.775418	1.98423e-16
SNP5-56193708	5	56193708		A_32_P109495	MIER3		24	24	28	76		0.820944	0.809877	0.736091	0.789095	2.53516e-17
SNP5-56194373	5	56194373		A_23_P433111	C5orf35		24	24	28	76		0.723959	0.843915	0.745454	0.775418	1.98423e-16
SNP5-56194373	5	56194373		A_32_P109495	MIER3		24	24	28	76		0.820944	0.809877	0.736091	0.789095	2.53516e-17
rs832575	5	56197544		A_32_P109495	MIER3		24	24	28	76		-0.780281	-0.646226	-0.633799	-0.690339	5.23048e-12
SNP5-56210983	5	56210983		A_23_P433111	C5orf35		24	24	28	76		0.723959	0.843915	0.745454	0.775418	1.98423e-16
SNP5-56210983	5	56210983		A_32_P109495	MIER3		24	24	28	76		0.820944	0.809877	0.736091	0.789095	2.53516e-17
rs832582	5	56213500		A_23_P433111	C5orf35		24	24	28	76		-0.723959	-0.843915	-0.745454	-0.775418	1.98423e-16
rs832582	5	56213500		A_32_P109495	MIER3		24	24	28	76		-0.820944	-0.809877	-0.736091	-0.789095	2.53516e-17
rs832583	5	56213974		A_23_P433111	C5orf35		24	24	28	76		0.723959	0.843915	0.745454	0.775418	1.98423e-16
rs832583	5	56213974		A_32_P109495	MIER3		24	24	28	76		0.820944	0.809877	0.736091	0.789095	2.53516e-17
SNP5-56214969	5	56214969		A_23_P433111	C5orf35		24	24	28	76		-0.723959	-0.843915	-0.745454	-0.775418	1.98423e-16
SNP5-56214969	5	56214969		A_32_P109495	MIER3		24	24	28	76		-0.820944	-0.809877	-0.736091	-0.789095	2.53516e-17
SNP5-56215869	5	56215869		A_23_P433111	C5orf35		24	24	28	76		0.723959	0.843915	0.745454	0.775418	1.98423e-16
SNP5-56215869	5	56215869		A_32_P109495	MIER3		24	24	28	76		0.820944	0.809877	0.736091	0.789095	2.53516e-17
SNP5-56219299	5	56219299		A_23_P433111	C5orf35		24	24	28	76		-0.723959	-0.843915	-0.745454	-0.775418	1.98423e-16
SNP5-56219299	5	56219299		A_32_P109495	MIER3		24	24	28	76		-0.820944	-0.809877	-0.736091	-0.789095	2.53516e-17
SNP5-56219394	5	56219394		A_23_P433111	C5orf35		24	24	28	76		0.723959	0.843915	0.745454	0.775418	1.98423e-16
SNP5-56219394	5	56219394		A_32_P109495	MIER3		24	24	28	76		0.820944	0.809877	0.736091	0.789095	2.53516e-17
SNP5-56220201	5	56220201		A_23_P433111	C5orf35		24	24	28	76		0.723959	0.843915	0.745454	0.775418	1.98423e-16
SNP5-56220201	5	56220201		A_32_P109495	MIER3		24	24	28	76		0.820944	0.809877	0.736091	0.789095	2.53516e-17
SNP5-56220367	5	56220367		A_23_P433111	C5orf35		24	24	28	76		-0.723959	-0.843915	-0.745454	-0.775418	1.98423e-16
SNP5-56220367	5	56220367		A_32_P109495	MIER3		24	24	28	76		-0.820944	-0.809877	-0.736091	-0.789095	2.53516e-17
SNP5-56221038	5	56221038		A_23_P433111	C5orf35		24	23	28	75		-0.723959	-0.844713	-0.745454	-0.775768	1.88591e-16
SNP5-56221038	5	56221038		A_32_P109495	MIER3		24	23	28	75		-0.820944	-0.812602	-0.736091	-0.790043	2.1859e-17
SNP5-56224688	5	56224688		A_23_P433111	C5orf35		24	24	28	76		0.723959	0.843915	0.745454	0.775418	1.98423e-16
SNP5-56224688	5	56224688		A_32_P109495	MIER3		24	24	28	76		0.820944	0.809877	0.736091	0.789095	2.53516e-17
SNP5-56224734	5	56224734		A_23_P433111	C5orf35		24	24	28	76		-0.723959	-0.843915	-0.745454	-0.775418	1.98423e-16
SNP5-56224734	5	56224734		A_32_P109495	MIER3		24	24	28	76		-0.820944	-0.809877	-0.736091	-0.789095	2.53516e-17
SNP5-56228740	5	56228740		A_23_P433111	C5orf35		24	24	28	76		-0.779942	-0.85963	-0.745454	-0.797863	6.2457e-18
SNP5-56228740	5	56228740		A_32_P109495	MIER3		24	24	28	76		-0.880971	-0.812067	-0.736091	-0.81463	3.50472e-19
SNP5-56228865	5	56228865		A_23_P433111	C5orf35		24	24	28	76		-0.779942	-0.85963	-0.745454	-0.797863	6.2457e-18
SNP5-56228865	5	56228865		A_32_P109495	MIER3		24	24	28	76		-0.880971	-0.812067	-0.736091	-0.81463	3.50472e-19
SNP5-56232835	5	56232835		A_23_P433111	C5orf35		24	24	28	76		-0.779942	-0.85963	-0.745454	-0.797863	6.2457e-18
SNP5-56232835	5	56232835		A_32_P109495	MIER3		24	24	28	76		-0.880971	-0.812067	-0.736091	-0.81463	3.50472e-19
SNP5-56234677	5	56234677		A_23_P433111	C5orf35		24	24	28	76		-0.649186	-0.585294	-0.725826	-0.661237	7.95348e-11
SNP5-56234677	5	56234677		A_32_P109495	MIER3		24	24	28	76		-0.697474	-0.423243	-0.755037	-0.651375	1.87129e-10
SNP5-56235143	5	56235143		A_23_P433111	C5orf35		24	24	28	76		0.649186	0.585294	0.725826	0.661237	7.95348e-11
SNP5-56235143	5	56235143		A_32_P109495	MIER3		24	24	28	76		0.697474	0.423243	0.755037	0.651375	1.87129e-10
SNP5-56235773	5	56235773		A_23_P433111	C5orf35		24	24	28	76		-0.649186	-0.585294	-0.704064	-0.651902	1.78901e-10
SNP5-56235773	5	56235773		A_32_P109495	MIER3		24	24	28	76		-0.697474	-0.423243	-0.709578	-0.630046	1.07415e-09
rs185220	5	56241114		A_23_P433111	C5orf35		24	24	28	76		0.779942	0.85963	0.745454	0.797863	6.2457e-18
rs185220	5	56241114		A_32_P109495	MIER3		24	24	28	76		0.880971	0.812067	0.736091	0.81463	3.50472e-19
SNP5-56258757	5	56258757		A_23_P433111	C5orf35		24	24	28	76		-0.653077	-0.585294	-0.704064	-0.653127	1.61106e-10
rs252895	5	56259881		A_32_P109495	MIER3		24	24	28	76		0.661403	0.671299	0.633799	0.654655	1.41278e-10
SNP5-56260551	5	56260551		A_23_P433111	C5orf35		24	24	28	76		-0.653077	-0.585294	-0.704064	-0.653127	1.61106e-10
SNP5-56261175	5	56261175		A_23_P433111	C5orf35		24	24	28	76		-0.653077	-0.585294	-0.704064	-0.653127	1.61106e-10
SNP5-56261526	5	56261526		A_23_P433111	C5orf35		24	24	28	76		0.653077	0.585294	0.704064	0.653127	1.61106e-10
SNP5-56262826	5	56262826		A_23_P433111	C5orf35		24	24	28	76		-0.653077	-0.585294	-0.704064	-0.653127	1.61106e-10
SNP5-56264158	5	56264158		A_23_P433111	C5orf35		24	24	28	76		0.653077	0.585294	0.704064	0.653127	1.61106e-10
SNP5-56266309	5	56266309		A_23_P433111	C5orf35		24	24	28	76		-0.653077	-0.585294	-0.704064	-0.653127	1.61106e-10
rs2591968	5	56269298		A_23_P433111	C5orf35		24	24	28	76		0.653077	0.585294	0.704064	0.653127	1.61106e-10
SNP5-56269308	5	56269308		A_23_P433111	C5orf35		24	24	28	76		-0.653077	-0.585294	-0.704064	-0.653127	1.61106e-10
SNP5-56271933	5	56271933		A_23_P433111	C5orf35		24	24	28	76		-0.653077	-0.585294	-0.704064	-0.653127	1.61106e-10
SNP5-56272657	5	56272657		A_23_P433111	C5orf35		24	23	28	75		-0.653077	-0.568229	-0.704064	-0.648472	2.39306e-10
SNP5-56272892	5	56272892		A_23_P433111	C5orf35		24	24	28	76		0.743075	0.85963	0.745454	0.787549	3.22314e-17
SNP5-56272892	5	56272892		A_32_P109495	MIER3		24	24	28	76		0.763087	0.812067	0.736091	0.770574	3.97378e-16
SNP5-56272912	5	56272912		A_23_P433111	C5orf35		24	24	28	76		0.743075	0.85963	0.745454	0.787549	3.22314e-17
SNP5-56272912	5	56272912		A_32_P109495	MIER3		24	24	28	76		0.763087	0.812067	0.736091	0.770574	3.97378e-16
SNP5-56275126	5	56275126		A_23_P433111	C5orf35		24	24	28	76		0.653077	0.585294	0.704064	0.653127	1.61106e-10
SNP5-56278080	5	56278080		A_23_P433111	C5orf35		24	24	28	76		0.743075	0.85963	0.745454	0.787549	3.22314e-17
SNP5-56278080	5	56278080		A_32_P109495	MIER3		24	24	28	76		0.763087	0.812067	0.736091	0.770574	3.97378e-16
SNP5-56278531	5	56278531		A_23_P433111	C5orf35		24	24	28	76		-0.653077	-0.585294	-0.704064	-0.653127	1.61106e-10
SNP5-56278885	5	56278885		A_23_P433111	C5orf35		24	24	28	76		-0.653077	-0.585294	-0.704064	-0.653127	1.61106e-10
SNP5-56279442	5	56279442		A_23_P433111	C5orf35		24	24	28	76		-0.743075	-0.85963	-0.745454	-0.787549	3.22314e-17
SNP5-56279442	5	56279442		A_32_P109495	MIER3		24	24	28	76		-0.763087	-0.812067	-0.736091	-0.770574	3.97378e-16
SNP5-56280361	5	56280361		A_23_P433111	C5orf35		24	24	28	76		0.653077	0.585294	0.704064	0.653127	1.61106e-10
SNP5-56284185	5	56284185		A_23_P433111	C5orf35		24	24	28	76		-0.653077	-0.585294	-0.704064	-0.653127	1.61106e-10
SNP5-56284492	5	56284492		A_23_P433111	C5orf35		24	24	28	76		0.653077	0.585294	0.704064	0.653127	1.61106e-10
SNP5-56285008	5	56285008		A_23_P433111	C5orf35		24	24	28	76		-0.653077	-0.585294	-0.704064	-0.653127	1.61106e-10
rs7714195	5	94068649		A_23_P133293	MCTP1		24	24	28	76		0.273021	0.835736	0.646924	0.637087	6.12343e-10
rs7718956	5	94069364		A_23_P133293	MCTP1		24	24	28	76		0.273021	0.861304	0.646924	0.653942	1.50228e-10
rs306580	5	94086201		A_23_P133293	MCTP1		24	24	28	76		-0.523269	-0.941272	-0.557217	-0.74757	8.65173e-15
rs42398	5	96146211		A_23_P30243	LRAP		24	24	28	76		-0.697566	-0.432702	-0.699408	-0.627793	1.28185e-09
rs152468	5	96193292		A_23_P30243	LRAP		24	24	28	76		0.695665	0.478108	0.699408	0.637943	5.71336e-10
rs2911138	5	96205102		A_23_P30243	LRAP		24	24	28	76		-0.695665	-0.478108	-0.699408	-0.637943	5.71336e-10
rs2042381	5	96214422		A_23_P30243	LRAP		24	24	28	76		0.679915	0.478108	0.699408	0.632311	8.97849e-10
rs2911134	5	96229110		A_23_P30243	LRAP		24	24	28	76		-0.672779	-0.675482	-0.793938	-0.723732	1.513e-13
rs4092590	5	96230051		A_23_P30243	LRAP		24	24	28	76		-0.609799	-0.657801	-0.603311	-0.623179	1.83323e-09
rs10434709	5	96251530		A_23_P30243	LRAP		24	24	28	76		-0.912229	-0.913443	-0.870668	-0.899097	2.89295e-28
rs4869315	5	96255028		A_23_P30243	LRAP		24	24	28	76		0.7577	0.522332	0.57406	0.627135	1.34949e-09
rs2549782	5	96256756		A_23_P30243	LRAP		24	24	28	76		0.912229	0.942685	0.932264	0.930228	6.02634e-34
SNP5-96261652	5	96261652		A_23_P30243	LRAP		24	24	28	76		-0.912229	-0.942685	-0.932264	-0.930228	6.02634e-34
rs2287988	5	96263082		A_23_P30243	LRAP		24	24	28	76		0.912229	0.942685	0.932264	0.930228	6.02634e-34
rs2549796	5	96271099		A_23_P30243	LRAP		24	24	28	76		0.912229	0.942685	0.932264	0.930228	6.02634e-34
rs1056893	5	96271195		A_23_P30243	LRAP		24	24	28	76		0.912229	0.942685	0.932264	0.930228	6.02634e-34
rs2042385	5	96273749		A_23_P30243	LRAP		24	24	28	76		-0.912229	-0.873031	-0.857051	-0.881807	7.31095e-26
rs2255546	5	96274871		A_23_P30243	LRAP		24	24	28	76		0.912229	0.873031	0.857051	0.881807	7.31095e-26
rs1019503	5	96280573		A_23_P30243	LRAP		24	24	28	76		-0.912229	-0.873031	-0.857051	-0.881807	7.31095e-26
rs10069361	5	96310559		A_23_P30243	LRAP		24	24	28	76		-0.756624	-0.886708	-0.887998	-0.855558	7.47683e-23
rs7719705	5	96312042		A_23_P30243	LRAP		24	24	28	76		-0.619342	-0.564675	-0.641954	-0.611405	4.45031e-09
rs7713127	5	96313894		A_23_P30243	LRAP		24	24	28	76		0.912229	0.942685	0.932264	0.930228	6.02634e-34
rs4360063	5	96318909		A_23_P30243	LRAP		24	24	28	76		0.756624	0.886708	0.887998	0.855558	7.47683e-23
rs10058476	5	96323283		A_23_P30243	LRAP		24	24	28	76		-0.619342	-0.564675	-0.641954	-0.611405	4.45031e-09
rs10038651	5	96346167		A_23_P30243	LRAP		24	24	28	76		-0.756624	-0.886708	-0.887998	-0.855558	7.47683e-23
rs10044354	5	96346251		A_23_P30243	LRAP		24	24	28	76		-0.756624	-0.886708	-0.887998	-0.855558	7.47683e-23
rs2303138	5	96376466		A_23_P30243	LRAP		24	24	28	76		0.7577	0.546667	0.717086	0.68519	8.6622e-12
rs39602	5	96390210		A_23_P30243	LRAP		24	24	28	76		0.756624	0.886708	0.887998	0.855558	7.47683e-23
rs9127	5	96397921		A_23_P30243	LRAP		24	24	28	76		0.787303	0.614777	0.663443	0.694565	3.4304e-12
rs1895213	5	102071971		A_24_P97703	PAM		24	24	28	76		0.655212	0.669009	0.553486	0.624792	1.61884e-09
rs451819	5	102106486		A_23_P213678	PAM		24	24	28	76		-0.645593	-0.706981	-0.519095	-0.62463	1.63922e-09
rs451819	5	102106486		A_24_P97703	PAM		24	24	28	76		-0.671445	-0.749807	-0.633343	-0.685367	8.51427e-12
rs397605	5	102115015		A_23_P213678	PAM		24	24	28	76		-0.645593	-0.706981	-0.519095	-0.62463	1.63922e-09
rs397605	5	102115015		A_24_P97703	PAM		24	24	28	76		-0.671445	-0.749807	-0.633343	-0.685367	8.51427e-12
rs467186	5	102124818		A_23_P213678	PAM		24	24	28	76		0.655875	0.706981	0.581295	0.647568	2.58203e-10
rs467186	5	102124818		A_24_P97703	PAM		24	24	28	76		0.686006	0.749807	0.669715	0.701879	1.62471e-12
rs459202	5	102135365		A_23_P213678	PAM		24	24	28	76		-0.662529	-0.712944	-0.639563	-0.671177	3.24887e-11
rs459202	5	102135365		A_24_P97703	PAM		24	24	28	76		-0.686176	-0.736903	-0.567091	-0.664294	6.06076e-11
rs2431531	5	102135998		A_23_P213678	PAM		24	24	28	76		-0.702856	-0.779687	-0.672346	-0.719107	2.54751e-13
rs2431531	5	102135998		A_24_P97703	PAM		24	24	28	76		-0.729585	-0.794004	-0.678971	-0.734993	4.06816e-14
rs154635	5	102138171		A_23_P213678	PAM		24	24	28	76		-0.702856	-0.779687	-0.672346	-0.719107	2.54751e-13
rs154635	5	102138171		A_24_P97703	PAM		24	24	28	76		-0.729585	-0.794004	-0.678971	-0.734993	4.06816e-14
rs461605	5	102148168		A_23_P213678	PAM		24	24	28	76		0.687702	0.817753	0.427247	0.662774	6.94024e-11
rs461605	5	102148168		A_24_P97703	PAM		24	24	28	76		0.682589	0.753069	0.467725	0.640885	4.49544e-10
rs12522548	5	107223723		A_32_P137632	FBXL17		24	24	28	76		0.496712	0.642053	0.683534	0.617221	2.8848e-09
rs12189428	5	107224897		A_32_P137632	FBXL17		24	24	28	76		0.496712	0.642053	0.683534	0.617221	2.8848e-09
rs33569	5	112331636		A_23_P256868	DCP2		24	24	28	76		0.568761	0.6966	0.696254	0.65984	8.99545e-11
rs2112454	5	112351637		A_23_P256868	DCP2		24	24	28	76		0.568761	0.676188	0.734541	0.669187	3.89729e-11
rs9784647	5	112353768		A_23_P256868	DCP2		24	24	28	76		0.606481	0.726658	0.696254	0.680465	1.36369e-11
rs4705749	5	112377278		A_23_P256868	DCP2		24	24	28	76		-0.606481	-0.676188	-0.666916	-0.651755	1.81162e-10
rs13186334	5	112378606		A_23_P256868	DCP2		24	24	28	76		0.606481	0.676188	0.666916	0.651755	1.81162e-10
rs17372511	5	112382797		A_23_P256868	DCP2		24	24	28	76		-0.636465	-0.676188	-0.653482	-0.655569	1.30552e-10
rs4778	5	112383567		A_23_P256868	DCP2		24	24	28	76		0.606481	0.676188	0.666916	0.651755	1.81162e-10
rs7670	5	112384548		A_23_P256868	DCP2		24	24	28	76		0.606481	0.676188	0.666916	0.651755	1.81162e-10
rs9122	5	112386030		A_23_P256868	DCP2		24	24	28	76		-0.636465	-0.676188	-0.653482	-0.655569	1.30552e-10
rs6869100	5	112389230		A_23_P256868	DCP2		24	24	28	76		-0.636465	-0.676188	-0.653482	-0.655569	1.30552e-10
rs1549181	5	112390739		A_23_P256868	DCP2		24	24	28	76		0.636465	0.676188	0.801475	0.717951	2.89704e-13
rs1363333	5	112392844		A_23_P256868	DCP2		24	24	28	76		-0.636465	-0.676188	-0.6896	-0.669182	3.89904e-11
rs4705752	5	112394577		A_23_P256868	DCP2		24	24	28	76		-0.636465	-0.676188	-0.6896	-0.669182	3.89904e-11
rs6594665	5	112416124		A_23_P256868	DCP2		24	24	28	76		-0.677993	-0.649929	-0.648413	-0.658447	1.01638e-10
rs4705758	5	112418932		A_23_P256868	DCP2		24	24	28	76		-0.677993	-0.649929	-0.648413	-0.658447	1.01638e-10
rs11167532	5	139968081		A_23_P334111	WDR55		24	24	28	76		-0.632177	-0.733838	-0.471949	-0.616916	2.95187e-09
rs2569190	5	139993100		A_23_P334111	WDR55		24	24	28	76		-0.767317	-0.750626	-0.380994	-0.650208	2.06648e-10
rs778591	5	140005668		A_23_P334111	WDR55		24	24	28	76		0.767317	0.750626	0.512091	0.683793	9.91442e-12
401327	5	140007520		A_23_P334111	WDR55		24	24	28	76		-0.767317	-0.750626	-0.512091	-0.683793	9.91442e-12
rs702397	5	140030449		A_23_P334111	WDR55		24	24	28	76		-0.767317	-0.750626	-0.512091	-0.683793	9.91442e-12
rs2530243	5	140032167		A_23_P334111	WDR55		24	24	28	76		0.767317	0.750626	0.512091	0.683793	9.91442e-12
rs2563302	5	140059235		A_23_P334111	WDR55		24	24	28	76		-0.767317	-0.750626	-0.512091	-0.683793	9.91442e-12
rs6848	5	140066246		A_23_P334111	WDR55		24	24	28	76		0.767317	0.750626	0.512091	0.683793	9.91442e-12
rs6849	5	140066375		A_23_P334111	WDR55		24	24	28	76		0.767317	0.750626	0.512091	0.683793	9.91442e-12
rs2563283	5	140086162		A_23_P334111	WDR55		24	24	28	76		0.767317	0.728885	0.512091	0.675631	2.15093e-11
rs2531352	5	140099718		A_23_P334111	WDR55		24	24	28	76		-0.741579	-0.728885	-0.432453	-0.643621	3.58825e-10
rs6579897	5	151092706		A_23_P336479	G3BP1		24	24	28	76		-0.656121	-0.680943	-0.544949	-0.62657	1.41017e-09
rs2964592	5	151095881		A_23_P336479	G3BP1		24	24	28	76		-0.656121	-0.680943	-0.648061	-0.661223	7.96306e-11
rs2964591	5	151097590		A_23_P336479	G3BP1		24	24	28	76		-0.656121	-0.680943	-0.648061	-0.661223	7.96306e-11
rs1549920	5	151121037		A_23_P336479	G3BP1		24	24	28	76		0.656121	0.680943	0.648061	0.661223	7.96306e-11
rs2964584	5	151123071		A_23_P336479	G3BP1		24	24	28	76		0.656121	0.680943	0.648061	0.661223	7.96306e-11
rs2347597	5	151161511		A_23_P336479	G3BP1		24	24	28	76		-0.55787	-0.592028	-0.679775	-0.616386	3.07162e-09
rs1062177	5	151164894		A_23_P336479	G3BP1		24	24	28	76		-0.656121	-0.680943	-0.648061	-0.661223	7.96306e-11
rs1433041	5	151171424		A_23_P336479	G3BP1		24	24	28	76		-0.55787	-0.592028	-0.679775	-0.616386	3.07162e-09
rs10044368	5	151173830		A_23_P336479	G3BP1		24	24	28	76		-0.55787	-0.592028	-0.679775	-0.616386	3.07162e-09
rs7720579	5	151178224		A_23_P336479	G3BP1		24	24	28	76		-0.55787	-0.592028	-0.679775	-0.616386	3.07162e-09
rs2915891	5	151179395		A_23_P336479	G3BP1		24	24	28	76		-0.55787	-0.592028	-0.679775	-0.616386	3.07162e-09
rs7341167	5	151205247		A_23_P336479	G3BP1		24	24	28	76		-0.55787	-0.592028	-0.679775	-0.616386	3.07162e-09
rs12109022	5	151214257		A_23_P336479	G3BP1		24	24	28	76		-0.55787	-0.592028	-0.679775	-0.616386	3.07162e-09
rs10079787	5	151217503		A_23_P336479	G3BP1		24	24	28	76		0.55787	0.592028	0.679775	0.616386	3.07162e-09
rs2913889	5	151236096		A_23_P336479	G3BP1		24	24	28	76		-0.55787	-0.592028	-0.679775	-0.616386	3.07162e-09
rs919262	5	151246277		A_23_P336479	G3BP1		24	24	28	76		0.495498	0.648861	0.701758	0.62708	1.35524e-09
rs4467698	5	151250315		A_23_P336479	G3BP1		24	24	28	76		-0.419761	-0.609345	-0.747857	-0.617828	2.75581e-09
rs6877199	5	151254310		A_23_P336479	G3BP1		24	24	28	76		0.419761	0.609345	0.747857	0.617828	2.75581e-09
rs1465555	5	151269891		A_23_P336479	G3BP1		24	24	28	76		-0.527431	-0.652995	-0.666957	-0.622072	1.99571e-09
rs1428157	5	151286803		A_23_P336479	G3BP1		24	24	28	76		0.473952	0.648861	0.729518	0.634357	7.62739e-10
rs919260	5	151298117		A_23_P336479	G3BP1		24	24	28	76		0.527431	0.652995	0.700939	0.636294	6.52845e-10
rs302401	5	151301441		A_23_P336479	G3BP1		24	24	28	76		0.473952	0.648861	0.708465	0.624659	1.63554e-09
rs6895199	5	169294660		A_24_P263653	DOCK2		24	24	28	76		-0.770763	-0.497281	-0.615112	-0.640676	4.57287e-10
rs4700772	5	180274451		A_23_P158297	BTNL3		24	24	28	76		-0.947475	-0.944488	-0.849864	-0.920849	5.40465e-32
rs4700772	5	180274451		A_23_P7412	BTNL8		24	24	28	76		0.680452	0.671778	0.746656	0.703801	1.32996e-12
rs4700772	5	180274451		A_24_P34865	BTNL3		24	24	28	76		-0.943186	-0.944929	-0.861776	-0.9216	3.85042e-32
rs4701005	5	180275206		A_23_P158297	BTNL3		24	24	28	76		0.882622	0.812559	0.776883	0.827026	3.43222e-20
rs4701005	5	180275206		A_24_P34865	BTNL3		24	24	28	76		0.869432	0.805813	0.777412	0.819419	1.45877e-19
rs10063135	5	180364630		A_23_P158297	BTNL3		24	24	28	76		0.742691	0.868239	0.725162	0.785324	4.53777e-17
rs10063135	5	180364630		A_24_P34865	BTNL3		24	24	28	76		0.788816	0.903734	0.703464	0.811235	6.42593e-19
rs4337818	5	180382501		A_23_P158297	BTNL3		24	24	28	76		0.759037	0.767637	0.678845	0.734731	4.19724e-14
rs4337818	5	180382501		A_24_P34865	BTNL3		24	24	28	76		0.789478	0.8071	0.647214	0.750907	5.65002e-15
rs4701015	5	180385166		A_24_P34865	BTNL3		24	24	28	76		0.789478	0.559452	0.446068	0.613341	3.856e-09
rs11249756	5	180387978		A_23_P158297	BTNL3		24	24	28	76		-0.947475	-0.790069	-0.924903	-0.906303	2.12937e-29
rs11249756	5	180387978		A_23_P7412	BTNL8		24	24	28	76		0.680452	0.612501	0.765602	0.695837	3.01715e-12
rs11249756	5	180387978		A_24_P34865	BTNL3		24	24	28	76		-0.943186	-0.801721	-0.9283	-0.907396	1.40773e-29
rs6601163	5	180389741		A_24_P34865	BTNL3		24	24	28	76		-0.789478	-0.559452	-0.446068	-0.613341	3.856e-09
rs6868418	5	180391419		A_23_P158297	BTNL3		24	24	28	76		-0.75707	-0.222152	-0.826676	-0.673756	2.56089e-11
rs6868418	5	180391419		A_24_P34865	BTNL3		24	24	28	76		-0.764282	-0.232575	-0.809338	-0.668013	4.33596e-11
rs4701019	5	180399169		A_23_P158297	BTNL3		24	24	28	76		-0.882622	-0.766271	-0.855687	-0.841992	1.60343e-21
rs4701019	5	180399169		A_23_P7412	BTNL8		24	24	28	76		0.545585	0.527493	0.71358	0.609471	5.13045e-09
rs4701019	5	180399169		A_24_P34865	BTNL3		24	24	28	76		-0.869432	-0.769581	-0.848043	-0.834364	7.9386e-21
rs6873621	5	180400088		A_23_P158297	BTNL3		24	24	28	76		-0.882622	-0.766271	-0.855687	-0.841992	1.60343e-21
rs6873621	5	180400088		A_23_P7412	BTNL8		24	24	28	76		0.545585	0.527493	0.71358	0.609471	5.13045e-09
rs6873621	5	180400088		A_24_P34865	BTNL3		24	24	28	76		-0.869432	-0.769581	-0.848043	-0.834364	7.9386e-21
rs7709346	5	180406686		A_24_P34865	BTNL3		24	24	28	76		0.789478	0.559452	0.446068	0.613341	3.856e-09
rs1467	5	180418326		A_23_P158297	BTNL3		24	24	28	76		-0.686816	-0.698248	-0.678845	-0.687574	6.86689e-12
rs1467	5	180418326		A_24_P34865	BTNL3		24	24	28	76		-0.718056	-0.736437	-0.647214	-0.699794	2.01513e-12
rs2277935	5	180418555		A_23_P158297	BTNL3		24	24	28	76		-0.821898	-0.766271	-0.855687	-0.820048	1.29759e-19
rs2277935	5	180418555		A_24_P34865	BTNL3		24	24	28	76		-0.81045	-0.769581	-0.848043	-0.813878	4.01243e-19
rs12524506	6	2794598		A_24_P295010	SERPINB9		24	23	28	75		-0.59554	-0.879881	-0.408175	-0.669956	3.63314e-11
rs12530071	6	2831066		A_24_P295010	SERPINB9		24	24	28	76		-0.871287	-0.881409	-0.65844	-0.817807	1.96489e-19
rs318473	6	2831794		A_24_P295010	SERPINB9		24	24	28	76		-0.744947	-0.728369	-0.595321	-0.690287	5.25755e-12
rs318477	6	2832651		A_24_P295010	SERPINB9		24	24	28	76		0.744947	0.728369	0.595321	0.690287	5.25755e-12
rs192907	6	2832770		A_24_P295010	SERPINB9		24	24	28	76		-0.744947	-0.728369	-0.595321	-0.690287	5.25755e-12
rs6920013	6	2935372		A_32_P135890	NQO2		24	24	28	76		-0.738208	-0.76188	-0.641413	-0.713913	4.51748e-13
rs6920145	6	2935405		A_32_P135890	NQO2		24	24	28	76		-0.738208	-0.788704	-0.762885	-0.763987	9.94871e-16
rs8583	6	2936194		A_32_P135890	NQO2		24	24	28	76		-0.738208	-0.788704	-0.762885	-0.763987	9.94871e-16
rs4149352	6	2947237		A_32_P135890	NQO2		24	24	28	76		0.688124	0.677268	0.475698	0.615357	3.318e-09
rs9378352	6	2956148		A_32_P135890	NQO2		24	24	28	76		-0.789805	-0.772197	-0.614738	-0.72876	8.48449e-14
rs3823096	6	2959482		A_32_P135890	NQO2		24	24	28	76		-0.725227	-0.77885	-0.661656	-0.722303	1.77932e-13
SNP6-2968383	6	2968383		A_32_P135890	NQO2		24	24	28	76		-0.893392	-0.895516	-0.821873	-0.871717	1.25571e-24
rs1885300	6	2974126		A_32_P135890	NQO2		24	24	28	76		0.801648	0.660942	0.3559	0.62696	1.368e-09
rs6918464	6	2977803		A_32_P135890	NQO2		24	24	28	76		-0.864669	-0.78124	-0.661656	-0.777282	1.51194e-16
rs7745804	6	2978526		A_32_P135890	NQO2		24	24	28	76		0.870859	0.842729	0.821873	0.845167	8.03386e-22
rs6920099	6	2980612		A_32_P135890	NQO2		24	24	28	76		0.864669	0.78124	0.661656	0.777282	1.51194e-16
rs1040521	6	2984608		A_32_P135890	NQO2		24	23	28	75		0.870859	0.845119	0.821873	0.845915	6.81229e-22
rs7774283	6	2986199		A_32_P135890	NQO2		24	24	28	76		-0.864669	-0.78124	-0.661656	-0.777282	1.51194e-16
rs6933330	6	3088764		A_23_P19291	TUBB2A		24	24	28	76		-0.590439	-0.587559	-0.725275	-0.644303	3.39125e-10
rs909962	6	3102398		A_23_P19291	TUBB2A		24	24	28	76		-0.590439	-0.630212	-0.62735	-0.616906	2.95412e-09
rs9392465	6	3107377		A_23_P19291	TUBB2A		24	24	28	76		0.652843	0.843845	0.710238	0.745714	1.09341e-14
rs9392465	6	3107377		A_23_P501276	TUBB2A		24	24	28	76		0.554882	0.776946	0.674565	0.678824	1.59341e-11
rs35351985	6	3111967		A_23_P19291	TUBB2A		24	24	28	76		0.607813	0.862952	0.719431	0.748165	8.02309e-15
rs35351985	6	3111967		A_23_P501276	TUBB2A		24	24	28	76		0.533332	0.80555	0.675996	0.687089	7.19995e-12
rs1050226	6	7226653		A_24_P544882	SSR1		24	24	28	76		0.540764	0.774647	0.762577	0.70954	7.24671e-13
rs3087986	6	7234165		A_24_P544882	SSR1		24	24	28	76		-0.540764	-0.774647	-0.762577	-0.70954	7.24671e-13
rs9505118	6	7235436		A_24_P544882	SSR1		24	24	28	76		0.540764	0.774647	0.762577	0.70954	7.24671e-13
rs9505122	6	7236731		A_24_P544882	SSR1		24	24	28	76		-0.540764	-0.774647	-0.762577	-0.70954	7.24671e-13
rs9502587	6	7240604		A_24_P544882	SSR1		24	24	28	76		0.540764	0.774647	0.762577	0.70954	7.24671e-13
rs2038828	6	7281517		A_32_P157945	DSP		24	24	28	76		-0.734513	-0.670068	-0.704231	-0.703918	1.31388e-12
rs2714319	6	7289163		A_32_P157945	DSP		24	24	28	76		-0.726909	-0.9184	-0.793318	-0.829881	1.95789e-20
rs2764077	6	7302848		A_32_P157945	DSP		24	24	28	76		0.825954	0.670068	0.746565	0.754268	3.6539e-15
rs7769554	6	7311897		A_32_P157945	DSP		24	24	28	76		-0.863073	-0.917186	-0.825418	-0.871833	1.2167e-24
rs12208276	6	7312314		A_32_P157945	DSP		24	24	28	76		-0.825954	-0.670068	-0.746565	-0.754268	3.6539e-15
rs1324502	6	7313916		A_32_P157945	DSP		24	24	28	76		-0.863073	-0.917186	-0.825418	-0.871833	1.2167e-24
rs11243161	6	7325266		A_32_P157945	DSP		24	24	28	76		0.799604	0.917186	0.830282	0.856688	5.71256e-23
rs3812168	6	7333468		A_32_P157945	DSP		24	24	28	76		0.825954	0.683984	0.76841	0.765675	7.88577e-16
rs2296357	6	7334944		A_32_P157945	DSP		24	24	28	76		-0.863073	-0.917186	-0.836484	-0.874958	5.17409e-25
rs6597266	6	7335076		A_32_P157945	DSP		24	24	28	76		0.825954	0.674005	0.744513	0.754511	3.53925e-15
rs2274212	6	7338451		A_32_P157945	DSP		24	24	28	76		-0.863073	-0.917186	-0.836484	-0.874958	5.17409e-25
rs11243164	6	7344888		A_32_P157945	DSP		24	24	28	76		-0.863073	-0.917186	-0.836484	-0.874958	5.17409e-25
rs6927113	6	7353677		A_32_P157945	DSP		24	24	28	76		0.863073	0.917186	0.836484	0.874958	5.17409e-25
rs2296258	6	7359738		A_32_P157945	DSP		24	24	28	76		0.706038	0.460077	0.671356	0.625709	1.50772e-09
rs11243168	6	7364921		A_32_P157945	DSP		24	24	28	76		-0.863073	-0.917186	-0.836484	-0.874958	5.17409e-25
rs10447469	6	7372177		A_32_P157945	DSP		24	24	28	76		-0.863073	-0.917186	-0.836484	-0.874958	5.17409e-25
rs12191747	6	7382356		A_32_P157945	DSP		24	24	28	76		0.863073	0.917186	0.836484	0.874958	5.17409e-25
rs11756237	6	7415320		A_32_P157945	DSP		24	24	28	76		0.837232	0.899171	0.778952	0.842689	1.37935e-21
rs2806192	6	7421907		A_32_P157945	DSP		24	24	28	76		-0.837232	-0.899171	-0.778952	-0.842689	1.37935e-21
rs2798159	6	7430527		A_32_P157945	DSP		24	24	28	76		-0.783441	-0.867871	-0.724094	-0.796398	7.93105e-18
rs4960327	6	7440755		A_32_P157945	DSP		24	24	28	76		-0.783441	-0.867871	-0.724094	-0.796398	7.93105e-18
rs2147201	6	14087505		A_23_P399255	RNF182		24	24	28	76		0.716451	0.583275	0.538559	0.61499	3.4104e-09
rs1555051	6	14114000		A_23_P399255	RNF182		24	24	28	76		0.716451	0.583275	0.538559	0.61499	3.4104e-09
rs214505	6	18331388		A_23_P145035	KDM1B		24	24	28	76		-0.608351	-0.686476	-0.608963	-0.634717	7.41018e-10
rs172520	6	18366495		A_23_P145035	KDM1B		24	24	28	76		-0.608351	-0.686476	-0.608963	-0.634717	7.41018e-10
GA023148	6	18372334		A_23_P145035	KDM1B		24	24	27	75		-0.608351	-0.686476	-0.571476	-0.621884	2.02475e-09
rs214568	6	18375074		A_23_P145035	KDM1B		24	24	28	76		-0.608351	-0.686476	-0.608963	-0.634717	7.41018e-10
rs214566	6	18378623		A_23_P145035	KDM1B		24	24	28	76		0.608351	0.686476	0.608963	0.634717	7.41018e-10
rs107125	6	18381410		A_23_P145035	KDM1B		24	24	28	76		-0.608351	-0.686476	-0.608963	-0.634717	7.41018e-10
rs214544	6	18392695		A_23_P145035	KDM1B		24	24	28	76		-0.608351	-0.686476	-0.565878	-0.620011	2.33581e-09
rs445149	6	18402642		A_23_P145035	KDM1B		24	24	28	76		0.608351	0.686476	0.560169	0.618111	2.69747e-09
rs1324432	6	18408761		A_23_P145035	KDM1B		24	24	28	76		0.608351	0.686476	0.560169	0.618111	2.69747e-09
rs6459612	6	18450113		A_23_P145035	KDM1B		24	24	28	76		0.608351	0.624971	0.632654	0.622657	1.9082e-09
rs16880565	6	18456609		A_23_P145035	KDM1B		24	24	28	76		0.608351	0.624971	0.632654	0.622657	1.9082e-09
rs200486	6	27887485		A_23_P30813	HIST1H4K		24	24	28	76		0.728733	0.625282	0.51694	0.626051	1.46831e-09
rs9380028	6	27980738		A_23_P30813	HIST1H4K		24	24	28	76		0.716744	0.669181	0.438792	0.612857	3.99718e-09
rs1015075	6	27995254		A_23_P30813	HIST1H4K		24	24	28	76		0.716744	0.669181	0.438792	0.612857	3.99718e-09
rs444189	6	29713914		A_32_P80245	GABBR1		24	24	28	76		0.798248	0.674756	0.734762	0.739833	2.2657e-14
rs29218	6	29715408		A_32_P80245	GABBR1		24	24	28	76		0.893217	0.75739	0.703288	0.79635	7.99317e-18
rs3117289	6	29717900		A_32_P80245	GABBR1		24	24	28	76		0.893217	0.75739	0.703288	0.79635	7.99317e-18
rs3130249	6	29720304		A_32_P80245	GABBR1		24	24	28	76		-0.893217	-0.75739	-0.703288	-0.79635	7.99317e-18
rs3129073	6	29723801		A_32_P80245	GABBR1		24	24	28	76		0.893217	0.75739	0.703288	0.79635	7.99317e-18
rs29228	6	29731718		A_32_P80245	GABBR1		24	24	28	76		-0.893217	-0.75739	-0.703288	-0.79635	7.99317e-18
rs374317	6	29752019		A_32_P80245	GABBR1		24	24	28	76		-0.893217	-0.948808	-0.703288	-0.874181	6.41393e-25
rs375984	6	29752481		A_32_P80245	GABBR1		24	24	28	76		-0.893217	-0.948808	-0.703288	-0.874181	6.41393e-25
rs2535238	6	29753017		A_32_P80245	GABBR1		24	24	28	76		-0.893217	-0.948808	-0.703288	-0.874181	6.41393e-25
rs2747421	6	29753097		A_32_P80245	GABBR1		24	24	28	76		0.893217	0.948808	0.703288	0.874181	6.41393e-25
rs3129063	6	29753592		A_32_P80245	GABBR1		24	24	28	76		-0.893217	-0.948808	-0.703288	-0.874181	6.41393e-25
rs387642	6	29753613		A_32_P80245	GABBR1		24	24	28	76		-0.893217	-0.948808	-0.703288	-0.874181	6.41393e-25
rs396660	6	29754144		A_32_P80245	GABBR1		24	24	28	76		-0.798248	-0.830518	-0.734762	-0.788356	2.84401e-17
rs445150	6	29754858		A_32_P80245	GABBR1		24	24	28	76		0.798248	0.830518	0.734762	0.788356	2.84401e-17
rs2747427	6	29756098		A_32_P80245	GABBR1		24	24	28	76		0.893217	0.948808	0.703288	0.874181	6.41393e-25
rs417764	6	29756116		A_32_P80245	GABBR1		24	24	28	76		-0.893217	-0.948808	-0.703288	-0.874181	6.41393e-25
rs3129058	6	29756178		A_32_P80245	GABBR1		24	24	28	76		-0.828919	-0.948808	-0.703288	-0.853978	1.08562e-22
rs2747430	6	29756485		A_32_P80245	GABBR1		24	24	28	76		-0.798248	-0.830518	-0.734762	-0.788356	2.84401e-17
rs2747431	6	29756543		A_32_P80245	GABBR1		24	24	28	76		-0.872854	-0.830518	-0.734762	-0.816555	2.47138e-19
rs3117295	6	29761356		A_32_P80245	GABBR1		24	24	28	76		0.890054	0.718914	0.637002	0.766789	6.75803e-16
rs3117299	6	29761936		A_32_P80245	GABBR1		24	24	28	76		0.890054	0.718914	0.637002	0.766789	6.75803e-16
rs3117301	6	29762679		A_32_P80245	GABBR1		24	24	28	76		-0.890054	-0.718914	-0.637002	-0.766789	6.75803e-16
rs3095284	6	29763218		A_32_P80245	GABBR1		24	24	28	76		0.890054	0.718914	0.637002	0.766789	6.75803e-16
rs2747457	6	29764396		A_32_P80245	GABBR1		24	24	28	76		0.890054	0.718914	0.637002	0.766789	6.75803e-16
rs2747460	6	29765106		A_32_P80245	GABBR1		24	24	28	76		-0.890054	-0.718914	-0.637002	-0.766789	6.75803e-16
rs3129039	6	29766843		A_32_P80245	GABBR1		24	24	28	76		-0.890054	-0.718914	-0.637002	-0.766789	6.75803e-16
rs3129092	6	29771019		A_32_P80245	GABBR1		24	24	28	76		-0.890054	-0.718914	-0.637002	-0.766789	6.75803e-16
rs9258048	6	29772741		A_32_P80245	GABBR1		24	24	28	76		-0.818429	-0.718914	-0.637002	-0.729276	7.99013e-14
rs9258074	6	29775184		A_32_P80245	GABBR1		24	24	28	76		0.818429	0.718914	0.637002	0.729276	7.99013e-14
rs3116803	6	29775851		A_32_P80245	GABBR1		24	24	28	76		0.818429	0.718914	0.637002	0.729276	7.99013e-14
rs3116802	6	29775869		A_32_P80245	GABBR1		24	24	28	76		0.818429	0.718914	0.637002	0.729276	7.99013e-14
rs3129070	6	29776055		A_32_P80245	GABBR1		24	24	28	76		-0.818429	-0.718914	-0.637002	-0.729276	7.99013e-14
rs3129066	6	29776516		A_32_P80245	GABBR1		24	24	28	76		0.818429	0.718914	0.637002	0.729276	7.99013e-14
rs3129065	6	29776639		A_32_P80245	GABBR1		24	24	28	76		-0.818429	-0.718914	-0.637002	-0.729276	7.99013e-14
rs3131872	6	29777404		A_32_P80245	GABBR1		24	24	28	76		0.818429	0.718914	0.637002	0.729276	7.99013e-14
rs2158290	6	29777556		A_32_P80245	GABBR1		24	24	28	76		-0.818429	-0.718914	-0.637002	-0.729276	7.99013e-14
rs2107203	6	29777809		A_32_P80245	GABBR1		24	24	28	76		-0.818429	-0.718914	-0.637002	-0.729276	7.99013e-14
rs3129056	6	29778229		A_32_P80245	GABBR1		24	24	28	76		0.818429	0.718914	0.637002	0.729276	7.99013e-14
rs3129055	6	29778240		A_32_P80245	GABBR1		24	24	28	76		0.818429	0.718914	0.637002	0.729276	7.99013e-14
rs3094731	6	29779114		A_32_P80245	GABBR1		24	24	28	76		0.818429	0.718914	0.637002	0.729276	7.99013e-14
rs3094730	6	29779131		A_32_P80245	GABBR1		24	24	28	76		0.818429	0.718914	0.637002	0.729276	7.99013e-14
rs9258122	6	29779719		A_32_P80245	GABBR1		24	24	28	76		-0.818429	-0.718914	-0.637002	-0.729276	7.99013e-14
rs3094725	6	29781861		A_32_P80245	GABBR1		24	24	28	76		0.890054	0.718914	0.637002	0.766789	6.75803e-16
rs3094724	6	29782274		A_32_P80245	GABBR1		24	24	28	76		0.890054	0.718914	0.637002	0.766789	6.75803e-16
rs1610588	6	29784695		A_32_P80245	GABBR1		24	24	28	76		-0.818429	-0.718914	-0.637002	-0.729276	7.99013e-14
rs1610589	6	29785366		A_32_P80245	GABBR1		24	24	28	76		-0.818429	-0.718914	-0.637002	-0.729276	7.99013e-14
rs1610742	6	29785931		A_32_P80245	GABBR1		24	24	28	76		0.818429	0.718914	0.637002	0.729276	7.99013e-14
rs1632962	6	29791787		A_32_P80245	GABBR1		24	24	28	76		-0.818429	-0.718914	-0.637002	-0.729276	7.99013e-14
rs2517911	6	29792613		A_32_P80245	GABBR1		24	24	28	76		0.713873	0.567721	0.581144	0.623531	1.7842e-09
rs1632960	6	29792946		A_32_P80245	GABBR1		24	24	28	76		-0.713873	-0.567721	-0.581144	-0.623531	1.7842e-09
rs2517910	6	29796480		A_32_P80245	GABBR1		24	24	28	76		-0.713873	-0.567721	-0.581144	-0.623531	1.7842e-09
rs1632957	6	29796646		A_32_P80245	GABBR1		24	23	28	75		0.713873	0.586641	0.581144	0.628977	1.16829e-09
rs1736922	6	29801948		A_32_P80245	GABBR1		24	24	28	76		-0.713873	-0.567721	-0.581144	-0.623531	1.7842e-09
rs1628578	6	29803481		A_32_P80245	GABBR1		24	24	28	76		0.713873	0.567721	0.581144	0.623531	1.7842e-09
rs1633106	6	29805736		A_32_P80245	GABBR1		24	24	28	76		-0.713873	-0.567721	-0.581144	-0.623531	1.7842e-09
rs2523399	6	29808058		A_32_P80245	GABBR1		24	24	28	76		0.804415	0.567721	0.51587	0.643729	3.55644e-10
rs1610601	6	29808162		A_32_P80245	GABBR1		24	24	28	76		-0.804415	-0.567721	-0.51587	-0.643729	3.55644e-10
rs2735054	6	29808594		A_32_P80245	GABBR1		24	24	28	76		0.804415	0.567721	0.51587	0.643729	3.55644e-10
rs2248927	6	29810688		A_32_P80245	GABBR1		24	24	28	76		-0.804415	-0.567721	-0.51587	-0.643729	3.55644e-10
rs1736915	6	29812295		A_32_P80245	GABBR1		24	24	28	76		-0.804415	-0.567721	-0.51587	-0.643729	3.55644e-10
rs929159	6	29814868		A_32_P80245	GABBR1		24	24	28	76		0.804415	0.567721	0.51587	0.643729	3.55644e-10
rs929158	6	29814879		A_32_P80245	GABBR1		24	24	28	76		-0.804415	-0.567721	-0.51587	-0.643729	3.55644e-10
rs1633096	6	29815246		A_32_P80245	GABBR1		24	24	28	76		-0.804415	-0.567721	-0.51587	-0.643729	3.55644e-10
rs1610608	6	29817386		A_32_P80245	GABBR1		24	24	28	76		0.804415	0.567721	0.51587	0.643729	3.55644e-10
rs1610617	6	29819550		A_32_P80245	GABBR1		24	24	28	76		-0.804415	-0.567721	-0.51587	-0.643729	3.55644e-10
rs1610621	6	29826769		A_32_P80245	GABBR1		24	24	28	76		-0.804415	-0.567721	-0.51587	-0.643729	3.55644e-10
rs1633063	6	29834025		A_32_P80245	GABBR1		24	24	28	76		-0.804415	-0.567721	-0.51587	-0.643729	3.55644e-10
rs1610729	6	29837903		A_32_P80245	GABBR1		24	24	28	76		-0.804415	-0.567721	-0.51587	-0.643729	3.55644e-10
rs1611282	6	29837981		A_32_P80245	GABBR1		24	24	28	76		0.804415	0.567721	0.51587	0.643729	3.55644e-10
rs1610633	6	29838164		A_32_P80245	GABBR1		24	24	28	76		-0.804415	-0.567721	-0.51587	-0.643729	3.55644e-10
rs9258772	6	29938639		A_23_P361614	HLA-G		23	24	28	75		-0.806376	-0.678827	-0.298222	-0.621261	2.12358e-09
rs3819284	6	31430745		A_23_P251881	NCR3		24	24	28	76		0.762404	0.372848	0.781184	0.678514	1.64078e-11
rs2394988	6	31438045		A_23_P251881	NCR3		24	24	28	76		-0.627842	-0.667168	-0.674983	-0.658101	1.04758e-10
rs2394988	6	31438045		A_32_P468522	NCR3		24	24	28	76		0.656203	0.636628	0.567797	0.618909	2.53955e-09
rs6457401	6	31442831		A_23_P251881	NCR3		24	24	28	76		0.617929	0.667168	0.674983	0.655192	1.34881e-10
rs6457401	6	31442831		A_32_P468522	NCR3		24	24	28	76		-0.709449	-0.636628	-0.567797	-0.638004	5.68538e-10
rs6457402	6	31442843		A_23_P251881	NCR3		24	24	28	76		0.617929	0.667168	0.674983	0.655192	1.34881e-10
rs6457402	6	31442843		A_32_P468522	NCR3		24	24	28	76		-0.709449	-0.636628	-0.567797	-0.638004	5.68538e-10
rs2844575	6	31442924		A_32_P468522	NCR3		24	24	28	76		-0.6956	-0.436444	-0.659529	-0.611112	4.54754e-09
rs13215664	6	31445290		A_23_P251881	NCR3		24	24	28	76		-0.627842	-0.667168	-0.674983	-0.658101	1.04758e-10
rs13215664	6	31445290		A_32_P468522	NCR3		24	24	28	76		0.656203	0.636628	0.567797	0.618909	2.53955e-09
rs9266669	6	31456056		A_23_P251881	NCR3		24	24	28	76		0.762404	0.372848	0.781184	0.678514	1.64078e-11
rs9266684	6	31456484		A_23_P251881	NCR3		24	24	28	76		-0.57019	-0.620481	-0.666045	-0.622961	1.86417e-09
rs9266701	6	31457009		A_32_P74983	MICB		24	24	28	76		-0.774367	-0.432327	-0.677819	-0.650249	2.05919e-10
rs9266729	6	31458442		A_32_P74983	MICB		24	24	28	76		0.774367	0.432327	0.677819	0.650249	2.05919e-10
rs7775759	6	31460425		A_23_P257516	MICA		24	24	28	76		0.611023	0.655536	0.571494	0.611704	4.35321e-09
rs7741091	6	31460610		A_23_P257516	MICA		24	24	28	76		-0.611023	-0.655536	-0.571494	-0.611704	4.35321e-09
rs9266774	6	31460859		A_32_P74983	MICB		24	24	28	76		-0.774367	-0.432327	-0.677819	-0.650249	2.05919e-10
rs6927154	6	31461520		A_23_P251881	NCR3		24	24	28	76		-0.586905	-0.421996	-0.806863	-0.644908	3.22485e-10
rs6927154	6	31461520		A_23_P257516	MICA		24	24	28	76		-0.751486	-0.655536	-0.609793	-0.673577	2.60395e-11
rs6927154	6	31461520		A_32_P74983	MICB		24	24	28	76		-0.710682	-0.559606	-0.62059	-0.633786	7.98333e-10
rs2844529	6	31461572		A_23_P257516	MICA		24	24	28	76		0.719828	0.617129	0.750427	0.702799	1.47662e-12
rs2844529	6	31461572		A_32_P74983	MICB		24	24	28	76		0.624684	0.627534	0.79895	0.700299	1.91308e-12
rs2523484	6	31461618		A_23_P257516	MICA		24	24	28	76		0.682944	0.617129	0.722498	0.679053	1.55925e-11
rs2523484	6	31461618		A_24_P169688	MICB		24	24	28	76		0.618275	0.592378	0.628002	0.613899	3.69924e-09
rs2523484	6	31461618		A_32_P74983	MICB		24	24	28	76		0.65412	0.627534	0.775451	0.696687	2.76821e-12
rs6909461	6	31461929		A_23_P251881	NCR3		24	24	28	76		-0.586905	-0.421996	-0.806863	-0.644908	3.22485e-10
rs6909461	6	31461929		A_23_P257516	MICA		24	24	28	76		-0.751486	-0.655536	-0.609793	-0.673577	2.60395e-11
rs6909461	6	31461929		A_32_P74983	MICB		24	24	28	76		-0.710682	-0.559606	-0.62059	-0.633786	7.98333e-10
rs2428486	6	31462083		A_23_P257516	MICA		24	24	28	76		-0.719828	-0.617129	-0.750427	-0.702799	1.47662e-12
rs2428486	6	31462083		A_32_P74983	MICB		24	24	28	76		-0.624684	-0.627534	-0.79895	-0.700299	1.91308e-12
rs12524487	6	31462217		A_32_P74983	MICB		24	24	28	76		-0.774367	-0.453888	-0.62875	-0.636711	6.31252e-10
rs4711268	6	31462483		A_23_P251881	NCR3		24	24	28	76		0.586905	0.406906	0.806863	0.641535	4.26179e-10
rs4711268	6	31462483		A_23_P257516	MICA		24	24	28	76		0.751486	0.79021	0.609793	0.720126	2.27311e-13
rs4711268	6	31462483		A_32_P74983	MICB		24	24	28	76		0.710682	0.731924	0.62059	0.687208	7.11718e-12
rs13437082	6	31462539		A_23_P257516	MICA		24	24	28	76		0.751486	0.804152	0.717913	0.758101	2.20344e-15
rs13437082	6	31462539		A_32_P74983	MICB		24	24	28	76		0.710682	0.744896	0.755269	0.738481	2.67177e-14
rs2596562	6	31462574		A_23_P257516	MICA		24	24	28	76		-0.719828	-0.617129	-0.750427	-0.702799	1.47662e-12
rs2596562	6	31462574		A_32_P74983	MICB		24	24	28	76		-0.624684	-0.627534	-0.79895	-0.700299	1.91308e-12
rs4711269	6	31462798		A_23_P257516	MICA		24	24	28	76		0.751486	0.804152	0.717913	0.758101	2.20344e-15
rs4711269	6	31462798		A_32_P74983	MICB		24	24	28	76		0.710682	0.744896	0.755269	0.738481	2.67177e-14
rs13437088	6	31463098		A_23_P257516	MICA		24	24	28	76		0.751486	0.804152	0.717913	0.758101	2.20344e-15
rs13437088	6	31463098		A_32_P74983	MICB		24	24	28	76		0.710682	0.744896	0.755269	0.738481	2.67177e-14
rs2395485	6	31467627		A_23_P257516	MICA		24	24	28	76		-0.719828	-0.617129	-0.750427	-0.702799	1.47662e-12
rs2395485	6	31467627		A_32_P74983	MICB		24	24	28	76		-0.624684	-0.627534	-0.79895	-0.700299	1.91308e-12
rs7751505	6	31468234		A_23_P257516	MICA		24	24	28	76		-0.751486	-0.804152	-0.717913	-0.758101	2.20344e-15
rs7751505	6	31468234		A_32_P74983	MICB		24	24	28	76		-0.710682	-0.744896	-0.755269	-0.738481	2.67177e-14
rs7771971	6	31468320		A_23_P251881	NCR3		24	24	28	76		-0.586905	-0.406906	-0.806863	-0.641535	4.26179e-10
rs7771971	6	31468320		A_23_P257516	MICA		24	24	28	76		-0.751486	-0.79021	-0.609793	-0.720126	2.27311e-13
rs7771971	6	31468320		A_32_P74983	MICB		24	24	28	76		-0.710682	-0.731924	-0.62059	-0.687208	7.11718e-12
rs7751725	6	31468412		A_23_P257516	MICA		24	24	28	76		-0.751486	-0.804152	-0.717913	-0.758101	2.20344e-15
rs7751725	6	31468412		A_32_P74983	MICB		24	24	28	76		-0.710682	-0.744896	-0.755269	-0.738481	2.67177e-14
rs7752021	6	31468505		A_23_P257516	MICA		24	24	28	76		0.751486	0.804152	0.717913	0.758101	2.20344e-15
rs7752021	6	31468505		A_32_P74983	MICB		24	24	28	76		0.710682	0.744896	0.755269	0.738481	2.67177e-14
rs10947206	6	31469376		A_23_P257516	MICA		24	24	28	76		-0.751486	-0.804152	-0.717913	-0.758101	2.20344e-15
rs10947206	6	31469376		A_32_P74983	MICB		24	24	28	76		-0.710682	-0.744896	-0.755269	-0.738481	2.67177e-14
rs10947207	6	31469464		A_23_P251881	NCR3		24	24	28	76		-0.586905	-0.406906	-0.806863	-0.641535	4.26179e-10
rs10947207	6	31469464		A_23_P257516	MICA		24	24	28	76		-0.751486	-0.79021	-0.609793	-0.720126	2.27311e-13
rs10947207	6	31469464		A_32_P74983	MICB		24	24	28	76		-0.710682	-0.731924	-0.62059	-0.687208	7.11718e-12
rs2523475	6	31469689		A_23_P257516	MICA		24	24	28	76		-0.719828	-0.617129	-0.750427	-0.702799	1.47662e-12
rs2523475	6	31469689		A_32_P74983	MICB		24	24	28	76		-0.624684	-0.627534	-0.79895	-0.700299	1.91308e-12
rs10947208	6	31469816		A_23_P257516	MICA		24	24	28	76		-0.751486	-0.804152	-0.717913	-0.758101	2.20344e-15
rs10947208	6	31469816		A_32_P74983	MICB		24	24	28	76		-0.710682	-0.744896	-0.755269	-0.738481	2.67177e-14
rs2523473	6	31469876		A_23_P257516	MICA		24	24	28	76		-0.719828	-0.617129	-0.750427	-0.702799	1.47662e-12
rs2523473	6	31469876		A_32_P74983	MICB		24	24	28	76		-0.624684	-0.627534	-0.79895	-0.700299	1.91308e-12
rs2523467	6	31470909		A_23_P257516	MICA		24	24	28	76		0.719828	0.617129	0.750427	0.702799	1.47662e-12
rs2523467	6	31470909		A_32_P74983	MICB		24	24	28	76		0.624684	0.627534	0.79895	0.700299	1.91308e-12
rs2596542	6	31474574		A_23_P257516	MICA		24	24	28	76		0.719828	0.585977	0.624232	0.645894	2.97067e-10
rs2596542	6	31474574		A_32_P74983	MICB		24	24	28	76		0.624684	0.597491	0.647023	0.624751	1.62395e-09
rs2428475	6	31474601		A_23_P257516	MICA		24	24	28	76		-0.719828	-0.617129	-0.750427	-0.702799	1.47662e-12
rs2428475	6	31474601		A_32_P74983	MICB		24	24	28	76		-0.624684	-0.627534	-0.79895	-0.700299	1.91308e-12
rs2251731	6	31475344		A_23_P257516	MICA		24	24	28	76		0.719828	0.585977	0.624232	0.645894	2.97067e-10
rs2251731	6	31475344		A_32_P74983	MICB		24	24	28	76		0.624684	0.597491	0.647023	0.624751	1.62395e-09
rs2844526	6	31475686		A_23_P257516	MICA		24	24	28	76		-0.719828	-0.585977	-0.624232	-0.645894	2.97067e-10
rs2844526	6	31475686		A_32_P74983	MICB		24	24	28	76		-0.624684	-0.597491	-0.647023	-0.624751	1.62395e-09
rs2523453	6	31476104		A_23_P257516	MICA		24	23	28	75		0.719828	0.628719	0.750427	0.705813	1.07677e-12
rs2523453	6	31476104		A_32_P74983	MICB		24	23	28	75		0.624684	0.651652	0.79895	0.706809	9.6918e-13
rs2523452	6	31476519		A_23_P257516	MICA		24	24	28	76		-0.719828	-0.585977	-0.624232	-0.645894	2.97067e-10
rs2523452	6	31476519		A_32_P74983	MICB		24	24	28	76		-0.624684	-0.597491	-0.647023	-0.624751	1.62395e-09
rs2844521	6	31476943		A_23_P257516	MICA		24	24	28	76		0.719828	0.585977	0.624232	0.645894	2.97067e-10
rs2844521	6	31476943		A_32_P74983	MICB		24	24	28	76		0.624684	0.597491	0.647023	0.624751	1.62395e-09
rs3819275	6	31486693		A_23_P251881	NCR3		24	24	28	76		0.762404	0.298915	0.787182	0.667243	4.64904e-11
rs6934187	6	31488953		A_23_P257516	MICA		24	24	28	76		0.751486	0.804152	0.72335	0.759868	1.73969e-15
rs6934187	6	31488953		A_32_P74983	MICB		24	24	28	76		0.710682	0.744896	0.789383	0.752342	4.69483e-15
rs6934403	6	31489109		A_23_P257516	MICA		24	24	28	76		-0.751486	-0.804152	-0.72335	-0.759868	1.73969e-15
rs6934403	6	31489109		A_32_P74983	MICB		24	24	28	76		-0.710682	-0.744896	-0.789383	-0.752342	4.69483e-15
rs7774983	6	31490115		A_23_P257516	MICA		24	24	28	76		0.751486	0.804152	0.72335	0.759868	1.73969e-15
rs7774983	6	31490115		A_32_P74983	MICB		24	24	28	76		0.710682	0.744896	0.789383	0.752342	4.69483e-15
rs9266823	6	31490669		A_23_P257516	MICA		24	24	28	76		-0.751486	-0.804152	-0.72335	-0.759868	1.73969e-15
rs9266823	6	31490669		A_32_P74983	MICB		24	24	28	76		-0.710682	-0.744896	-0.789383	-0.752342	4.69483e-15
rs1131904	6	31491050		A_23_P257516	MICA		24	24	28	76		-0.751486	-0.804152	-0.72335	-0.759868	1.73969e-15
rs1131904	6	31491050		A_32_P74983	MICB		24	24	28	76		-0.710682	-0.744896	-0.789383	-0.752342	4.69483e-15
rs9266831	6	31491062		A_23_P257516	MICA		24	24	28	76		0.751486	0.804152	0.72335	0.759868	1.73969e-15
rs9266831	6	31491062		A_32_P74983	MICB		24	24	28	76		0.710682	0.744896	0.789383	0.752342	4.69483e-15
rs6909424	6	31491803		A_23_P251881	NCR3		24	24	28	76		0.762404	0.298915	0.787182	0.667243	4.64904e-11
rs6932236	6	31491958		A_23_P257516	MICA		24	24	28	76		-0.751486	-0.804152	-0.72335	-0.759868	1.73969e-15
rs6932236	6	31491958		A_32_P74983	MICB		24	24	28	76		-0.710682	-0.744896	-0.789383	-0.752342	4.69483e-15
rs9266845	6	31492771		A_23_P257516	MICA		24	24	28	76		-0.751486	-0.804152	-0.72335	-0.759868	1.73969e-15
rs9266845	6	31492771		A_32_P74983	MICB		24	24	28	76		-0.710682	-0.744896	-0.789383	-0.752342	4.69483e-15
rs9266846	6	31492868		A_23_P257516	MICA		24	24	28	76		0.751486	0.804152	0.72335	0.759868	1.73969e-15
rs9266846	6	31492868		A_32_P74983	MICB		24	24	28	76		0.710682	0.744896	0.789383	0.752342	4.69483e-15
rs6901288	6	31495898		A_23_P257516	MICA		24	24	28	76		-0.751486	-0.804152	-0.72335	-0.759868	1.73969e-15
rs6901288	6	31495898		A_32_P74983	MICB		24	24	28	76		-0.710682	-0.744896	-0.789383	-0.752342	4.69483e-15
rs9283891	6	31496209		A_23_P257516	MICA		24	24	28	76		0.751486	0.804152	0.72335	0.759868	1.73969e-15
rs9283891	6	31496209		A_32_P74983	MICB		24	24	28	76		0.710682	0.744896	0.789383	0.752342	4.69483e-15
rs9295991	6	31496256		A_23_P257516	MICA		24	24	28	76		0.751486	0.804152	0.72335	0.759868	1.73969e-15
rs9295991	6	31496256		A_32_P74983	MICB		24	24	28	76		0.710682	0.744896	0.789383	0.752342	4.69483e-15
rs9295993	6	31496574		A_23_P257516	MICA		24	24	28	76		-0.751486	-0.804152	-0.72335	-0.759868	1.73969e-15
rs9295993	6	31496574		A_32_P74983	MICB		24	24	28	76		-0.710682	-0.744896	-0.789383	-0.752342	4.69483e-15
rs4947314	6	31501353		A_23_P251881	NCR3		24	24	28	76		-0.586905	-0.406906	-0.808339	-0.642454	3.95132e-10
rs4947314	6	31501353		A_23_P257516	MICA		24	24	28	76		-0.751486	-0.79021	-0.621488	-0.72345	1.56226e-13
rs4947314	6	31501353		A_32_P74983	MICB		24	24	28	76		-0.710682	-0.731924	-0.662935	-0.700966	1.78584e-12
rs7772549	6	31515622		A_23_P257516	MICA		24	24	28	76		-0.751486	-0.804152	-0.72335	-0.759868	1.73969e-15
rs7772549	6	31515622		A_32_P74983	MICB		24	24	28	76		-0.710682	-0.744896	-0.789383	-0.752342	4.69483e-15
rs6938467	6	31515895		A_23_P251881	NCR3		24	24	28	76		-0.762404	-0.298915	-0.787182	-0.667243	4.64904e-11
rs6938674	6	31515983		A_23_P251881	NCR3		24	24	28	76		-0.762404	-0.298915	-0.787182	-0.667243	4.64904e-11
rs9469007	6	31517003		A_23_P257516	MICA		24	24	28	76		-0.751486	-0.804152	-0.72335	-0.759868	1.73969e-15
rs9469007	6	31517003		A_32_P74983	MICB		24	24	28	76		-0.710682	-0.744896	-0.789383	-0.752342	4.69483e-15
rs6928810	6	31518503		A_23_P257516	MICA		24	24	28	76		0.719828	0.617129	0.747208	0.70143	1.70218e-12
rs6928810	6	31518503		A_32_P74983	MICB		24	24	28	76		0.624684	0.627534	0.822235	0.712838	5.07814e-13
rs3869132	6	31518927		A_23_P257516	MICA		24	24	28	76		0.719828	0.617129	0.747208	0.70143	1.70218e-12
rs3869132	6	31518927		A_32_P74983	MICB		24	24	28	76		0.624684	0.627534	0.822235	0.712838	5.07814e-13
rs9765960	6	31520979		A_23_P251881	NCR3		24	24	28	76		0.762404	0.298915	0.787182	0.667243	4.64904e-11
rs2516462	6	31524618		A_23_P251881	NCR3		24	24	28	76		-0.577464	-0.406906	-0.808339	-0.639798	4.9132e-10
rs2516462	6	31524618		A_23_P257516	MICA		24	24	28	76		-0.717168	-0.79021	-0.621488	-0.712034	5.54026e-13
rs2516462	6	31524618		A_32_P74983	MICB		24	24	28	76		-0.657974	-0.731924	-0.662935	-0.684658	9.11979e-12
rs9501129	6	31525375		A_23_P251881	NCR3		24	24	28	76		-0.586905	-0.406906	-0.808339	-0.642454	3.95132e-10
rs9501129	6	31525375		A_23_P257516	MICA		24	24	28	76		-0.751486	-0.79021	-0.621488	-0.72345	1.56226e-13
rs9501129	6	31525375		A_32_P74983	MICB		24	24	28	76		-0.710682	-0.731924	-0.662935	-0.700966	1.78584e-12
rs2596459	6	31525519		A_23_P251881	NCR3		24	24	28	76		0.627842	0.648199	0.711087	0.666555	4.94718e-11
rs2523693	6	31526103		A_23_P251881	NCR3		24	24	28	76		0.577464	0.406906	0.808339	0.639798	4.9132e-10
rs2523693	6	31526103		A_23_P257516	MICA		24	24	28	76		0.717168	0.79021	0.621488	0.712034	5.54026e-13
rs2523693	6	31526103		A_32_P74983	MICB		24	24	28	76		0.657974	0.731924	0.662935	0.684658	9.11979e-12
rs2516460	6	31526679		A_23_P251881	NCR3		24	24	28	76		-0.577464	-0.406906	-0.808339	-0.639798	4.9132e-10
rs2516460	6	31526679		A_23_P257516	MICA		24	24	28	76		-0.717168	-0.79021	-0.621488	-0.712034	5.54026e-13
rs2516460	6	31526679		A_32_P74983	MICB		24	24	28	76		-0.657974	-0.731924	-0.662935	-0.684658	9.11979e-12
rs2516459	6	31527021		A_23_P251881	NCR3		24	24	28	76		-0.577464	-0.406906	-0.808339	-0.639798	4.9132e-10
rs2516459	6	31527021		A_23_P257516	MICA		24	24	28	76		-0.717168	-0.79021	-0.621488	-0.712034	5.54026e-13
rs2516459	6	31527021		A_32_P74983	MICB		24	24	28	76		-0.657974	-0.731924	-0.662935	-0.684658	9.11979e-12
rs2516457	6	31527779		A_23_P251881	NCR3		24	24	28	76		-0.577464	-0.406906	-0.808339	-0.639798	4.9132e-10
rs2516457	6	31527779		A_23_P257516	MICA		24	24	28	76		-0.717168	-0.79021	-0.621488	-0.712034	5.54026e-13
rs2516457	6	31527779		A_32_P74983	MICB		24	24	28	76		-0.657974	-0.731924	-0.662935	-0.684658	9.11979e-12
rs2254386	6	31533012		A_23_P251881	NCR3		24	24	28	76		-0.577464	-0.406906	-0.808339	-0.639798	4.9132e-10
rs2254386	6	31533012		A_23_P257516	MICA		24	24	28	76		-0.717168	-0.79021	-0.621488	-0.712034	5.54026e-13
rs2254386	6	31533012		A_32_P74983	MICB		24	24	28	76		-0.657974	-0.731924	-0.662935	-0.684658	9.11979e-12
rs3131621	6	31533478		A_23_P251881	NCR3		24	24	28	76		-0.708646	-0.298915	-0.787182	-0.646151	2.90761e-10
rs2523685	6	31534235		A_23_P251881	NCR3		24	24	28	76		-0.586905	-0.406906	-0.808339	-0.642454	3.95132e-10
rs2523685	6	31534235		A_23_P257516	MICA		24	24	28	76		-0.751486	-0.79021	-0.621488	-0.72345	1.56226e-13
rs2523685	6	31534235		A_32_P74983	MICB		24	24	28	76		-0.710682	-0.731924	-0.662935	-0.700966	1.78584e-12
SNP6-31534406	6	31534406		A_23_P251881	NCR3		24	24	27	75		0.762404	0.298915	0.78453	0.665824	5.28403e-11
SNP6-31534621	6	31534621		A_23_P251881	NCR3		24	24	28	76		0.762404	0.298915	0.787182	0.667243	4.64904e-11
SNP6-31534781	6	31534781		A_23_P251881	NCR3		24	24	28	76		-0.586905	-0.406906	-0.808339	-0.642454	3.95132e-10
SNP6-31534781	6	31534781		A_23_P257516	MICA		24	24	28	76		-0.751486	-0.79021	-0.621488	-0.72345	1.56226e-13
SNP6-31534781	6	31534781		A_32_P74983	MICB		24	24	28	76		-0.710682	-0.731924	-0.662935	-0.700966	1.78584e-12
rs2248462	6	31554775		A_23_P257516	MICA		24	24	28	76		0.720226	0.647753	0.593538	0.653882	1.50996e-10
rs2248462	6	31554775		A_32_P74983	MICB		24	24	28	76		0.592984	0.640289	0.654756	0.631384	9.66384e-10
rs2516514	6	31555114		A_23_P257516	MICA		24	24	28	76		-0.720226	-0.647753	-0.593538	-0.653882	1.50996e-10
rs2516514	6	31555114		A_32_P74983	MICB		24	24	28	76		-0.592984	-0.640289	-0.654756	-0.631384	9.66384e-10
rs2516513	6	31555567		A_23_P257516	MICA		24	24	28	76		0.720226	0.647753	0.593538	0.653882	1.50996e-10
rs2516513	6	31555567		A_32_P74983	MICB		24	24	28	76		0.592984	0.640289	0.654756	0.631384	9.66384e-10
rs2516511	6	31556604		A_23_P257516	MICA		24	24	28	76		0.720226	0.647753	0.593538	0.653882	1.50996e-10
rs2516511	6	31556604		A_32_P74983	MICB		24	24	28	76		0.592984	0.640289	0.654756	0.631384	9.66384e-10
rs2516422	6	31557248		A_23_P257516	MICA		24	24	28	76		0.720226	0.626354	0.593538	0.647321	2.63609e-10
rs2516422	6	31557248		A_32_P74983	MICB		24	24	28	76		0.592984	0.606524	0.654756	0.620774	2.20385e-09
rs2516509	6	31557973		A_23_P257516	MICA		24	24	28	76		-0.720226	-0.626354	-0.593538	-0.647321	2.63609e-10
rs2516509	6	31557973		A_32_P74983	MICB		24	24	28	76		-0.592984	-0.606524	-0.654756	-0.620774	2.20385e-09
rs2523709	6	31558902		A_23_P257516	MICA		24	24	28	76		0.67731	0.630231	0.593538	0.632862	8.59399e-10
rs2523705	6	31559659		A_23_P257516	MICA		24	24	28	76		0.720226	0.626354	0.593538	0.647321	2.63609e-10
rs2523705	6	31559659		A_32_P74983	MICB		24	24	28	76		0.592984	0.606524	0.654756	0.620774	2.20385e-09
rs2904600	6	31561092		A_23_P257516	MICA		24	24	28	76		-0.720226	-0.626354	-0.593538	-0.647321	2.63609e-10
rs2904600	6	31561092		A_32_P74983	MICB		24	24	28	76		-0.592984	-0.606524	-0.654756	-0.620774	2.20385e-09
rs2904597	6	31569111		A_23_P257516	MICA		24	24	28	76		-0.720226	-0.626354	-0.593538	-0.647321	2.63609e-10
rs2904597	6	31569111		A_32_P74983	MICB		24	24	28	76		-0.592984	-0.606524	-0.654756	-0.620774	2.20385e-09
rs2516498	6	31573878		A_23_P251881	NCR3		24	24	28	76		-0.706925	-0.106961	-0.849444	-0.649352	2.22173e-10
rs2516498	6	31573878		A_32_P468522	NCR3		24	24	28	76		0.870013	0.464606	0.606873	0.685405	8.48307e-12
rs2534669	6	31574839		A_23_P251881	NCR3		24	24	28	76		0.706925	0.106961	0.849444	0.649352	2.22173e-10
rs2534669	6	31574839		A_32_P468522	NCR3		24	24	28	76		-0.870013	-0.464606	-0.606873	-0.685405	8.48307e-12
rs2534657	6	31580438		A_23_P251881	NCR3		24	24	28	76		0.706925	0.106961	0.849444	0.649352	2.22173e-10
rs2534657	6	31580438		A_32_P468522	NCR3		24	24	28	76		-0.870013	-0.464606	-0.606873	-0.685405	8.48307e-12
rs3095229	6	31588251		A_23_P251881	NCR3		24	24	28	76		0.706925	0.0679512	0.849444	0.642114	4.06377e-10
rs3095229	6	31588251		A_32_P468522	NCR3		24	24	28	76		-0.870013	-0.499118	-0.606873	-0.69286	4.07046e-12
rs2844496	6	31588377		A_23_P251881	NCR3		24	24	28	76		0.706925	0.0679512	0.849444	0.642114	4.06377e-10
rs2844496	6	31588377		A_32_P468522	NCR3		24	24	28	76		-0.870013	-0.499118	-0.606873	-0.69286	4.07046e-12
rs2246986	6	31590182		A_23_P251881	NCR3		24	24	28	76		-0.706925	-0.0669763	-0.849444	-0.641932	4.12502e-10
rs2246986	6	31590182		A_32_P468522	NCR3		24	24	28	76		0.870013	0.522941	0.606873	0.698118	2.39279e-12
rs3132454	6	31597623		A_23_P251881	NCR3		24	24	28	76		-0.768674	-0.618707	-0.742812	-0.717244	3.13299e-13
rs3132454	6	31597623		A_32_P468522	NCR3		24	24	28	76		0.776037	0.722478	0.637002	0.712707	5.15068e-13
rs2516483	6	31604455		A_23_P251881	NCR3		24	24	28	76		-0.715006	-0.424072	-0.863434	-0.720039	2.29553e-13
rs2516483	6	31604455		A_32_P468522	NCR3		24	24	28	76		0.92592	0.562787	0.627289	0.756102	2.87153e-15
rs2844509	6	31618903		A_23_P251881	NCR3		24	24	28	76		-0.715006	-0.393346	-0.863434	-0.714381	4.2923e-13
rs2844509	6	31618903		A_23_P257516	MICA		24	24	28	76		-0.530504	-0.800237	-0.577136	-0.65052	2.01234e-10
rs2844509	6	31618903		A_32_P468522	NCR3		24	24	28	76		0.92592	0.515808	0.627289	0.746993	9.30646e-15
rs2844509	6	31618903		A_32_P74983	MICB		24	24	28	76		-0.574691	-0.740978	-0.604932	-0.644446	3.35109e-10
rs2239705	6	31621381		A_23_P251881	NCR3		24	24	28	76		0.715006	0.424072	0.863434	0.720039	2.29553e-13
rs2239705	6	31621381		A_32_P468522	NCR3		24	24	28	76		-0.92592	-0.562787	-0.627289	-0.756102	2.87153e-15
rs6916921	6	31628405		A_23_P251881	NCR3		24	24	28	76		0.715006	0.424072	0.863434	0.720039	2.29553e-13
rs6916921	6	31628405		A_32_P468522	NCR3		24	24	28	76		-0.92592	-0.562787	-0.627289	-0.756102	2.87153e-15
rs2256965	6	31663109		A_23_P251881	NCR3		24	24	28	76		0.660358	0.40655	0.74319	0.628906	1.17485e-09
rs2256965	6	31663109		A_32_P468522	NCR3		24	24	28	76		-0.738322	-0.612316	-0.611299	-0.656117	1.245e-10
rs986475	6	31664688		A_23_P251881	NCR3		24	24	28	76		-0.898412	-0.671253	-0.901213	-0.852108	1.67834e-22
rs986475	6	31664688		A_32_P468522	NCR3		24	24	28	76		0.924159	0.904577	0.709175	0.864149	9.08702e-24
rs10223580	6	32326644		A_24_P845223	HLA-DRB1		24	24	28	76		-0.691422	-0.749265	-0.427885	-0.631456	9.60871e-10
rs10223710	6	32326659		A_24_P845223	HLA-DRB1		24	24	28	76		-0.691422	-0.749265	-0.427885	-0.631456	9.60871e-10
rs9296015	6	32326967		A_24_P845223	HLA-DRB1		24	24	28	76		0.691422	0.749265	0.427885	0.631456	9.60871e-10
rs9296016	6	32326988		A_24_P845223	HLA-DRB1		24	24	28	76		0.691422	0.749265	0.427885	0.631456	9.60871e-10
rs4959089	6	32327703		A_24_P845223	HLA-DRB1		24	24	28	76		-0.691422	-0.749265	-0.427885	-0.631456	9.60871e-10
rs6921945	6	32328015		A_24_P845223	HLA-DRB1		24	24	28	76		-0.691422	-0.749265	-0.427885	-0.631456	9.60871e-10
rs9268493	6	32483308		A_24_P239676	HLA-DQB1		24	24	28	76		-0.700164	-0.717729	-0.405674	-0.615485	3.28646e-09
rs3763311	6	32484154		A_24_P239676	HLA-DQB1		24	24	28	76		-0.73249	-0.717729	-0.405674	-0.628353	1.22697e-09
rs11961777	6	32487513		A_23_P136683	HLA-DQB1		24	24	28	76		0.680736	0.771949	0.532712	0.666711	4.87804e-11
rs11961777	6	32487513		A_24_P239676	HLA-DQB1		24	24	28	76		0.733624	0.797437	0.627596	0.722153	1.80974e-13
rs9268557	6	32497283		A_23_P136683	HLA-DQB1		24	24	28	76		-0.712259	-0.627616	-0.628023	-0.656388	1.21608e-10
rs9268557	6	32497283		A_23_P30900	HLA-DQA1		24	24	28	76		-0.633518	-0.838576	-0.649331	-0.71887	2.61566e-13
rs9268557	6	32497283		A_24_P845223	HLA-DRB1		24	24	28	76		-0.674192	-0.760048	-0.57821	-0.672964	2.75573e-11
rs9268557	6	32497283		A_24_P852756	HLA-DQA2		24	24	28	76		0.760091	0.611438	0.458484	0.618003	2.71952e-09
rs6926374	6	32517283		A_24_P852756	HLA-DQA2		24	24	28	76		0.636218	0.789911	0.416424	0.628555	1.20766e-09
rs9268657	6	32517634		A_23_P30900	HLA-DQA1		24	24	28	76		0.630606	0.662541	0.641607	0.64493	3.21907e-10
rs9268657	6	32517634		A_23_P42302	HLA-DQA2		24	24	28	76		0.61643	0.69167	0.626443	0.645121	3.16816e-10
rs9268657	6	32517634		A_24_P196827	HLA-DQA1		24	24	28	76		0.638142	0.603931	0.665515	0.638111	5.63644e-10
rs9268657	6	32517634		A_24_P845223	HLA-DRB1		24	24	28	76		0.640436	0.71927	0.512531	0.625742	1.50393e-09
rs9268657	6	32517634		A_24_P852756	HLA-DQA2		24	24	28	76		-0.796356	-0.80188	-0.501867	-0.714168	4.39341e-13
rs6931646	6	32517759		A_24_P852756	HLA-DQA2		24	24	28	76		-0.636218	-0.789911	-0.416424	-0.628555	1.20766e-09
rs6911419	6	32517765		A_24_P852756	HLA-DQA2		24	24	28	76		0.636218	0.789911	0.416424	0.628555	1.20766e-09
rs9268658	6	32518694		A_24_P852756	HLA-DQA2		24	24	28	76		-0.636218	-0.789911	-0.416424	-0.628555	1.20766e-09
rs9268659	6	32518919		A_23_P30900	HLA-DQA1		24	24	28	76		-0.664547	-0.698011	-0.699821	-0.688437	6.30944e-12
rs9268659	6	32518919		A_24_P845223	HLA-DRB1		24	24	28	76		-0.576157	-0.727097	-0.552404	-0.621718	2.05052e-09
rs8084	6	32519013		A_23_P30900	HLA-DQA1		24	24	28	76		-0.664547	-0.698011	-0.699821	-0.688437	6.30944e-12
rs8084	6	32519013		A_24_P845223	HLA-DRB1		24	24	28	76		-0.576157	-0.727097	-0.552404	-0.621718	2.05052e-09
rs2239804	6	32519501		A_24_P852756	HLA-DQA2		24	24	28	76		0.636218	0.789911	0.416424	0.628555	1.20766e-09
rs7192	6	32519624		A_23_P30900	HLA-DQA1		24	24	28	76		-0.664547	-0.698011	-0.699821	-0.688437	6.30944e-12
rs7192	6	32519624		A_24_P845223	HLA-DRB1		24	24	28	76		-0.576157	-0.727097	-0.552404	-0.621718	2.05052e-09
rs2239803	6	32519811		A_24_P852756	HLA-DQA2		24	24	28	76		-0.5963	-0.789911	-0.416424	-0.616093	3.13991e-09
rs4935356	6	32520366		A_24_P852756	HLA-DQA2		24	24	28	76		0.636218	0.789911	0.416424	0.628555	1.20766e-09
rs4935354	6	32520376		A_23_P30900	HLA-DQA1		24	24	28	76		0.664547	0.698011	0.699821	0.688437	6.30944e-12
rs4935354	6	32520376		A_24_P845223	HLA-DRB1		24	24	28	76		0.576157	0.727097	0.552404	0.621718	2.05052e-09
rs7195	6	32520517		A_23_P30900	HLA-DQA1		24	24	28	76		-0.664547	-0.698011	-0.699821	-0.688437	6.30944e-12
rs7195	6	32520517		A_24_P845223	HLA-DRB1		24	24	28	76		-0.576157	-0.727097	-0.552404	-0.621718	2.05052e-09
rs2213586	6	32521072		A_23_P30900	HLA-DQA1		24	24	28	76		-0.664547	-0.698011	-0.699821	-0.688437	6.30944e-12
rs2213586	6	32521072		A_24_P845223	HLA-DRB1		24	24	28	76		-0.576157	-0.727097	-0.552404	-0.621718	2.05052e-09
rs2213585	6	32521128		A_23_P30900	HLA-DQA1		24	24	28	76		0.664547	0.698011	0.699821	0.688437	6.30944e-12
rs2213585	6	32521128		A_24_P845223	HLA-DRB1		24	24	28	76		0.576157	0.727097	0.552404	0.621718	2.05052e-09
rs2213584	6	32521237		A_23_P30900	HLA-DQA1		24	24	28	76		-0.664547	-0.698011	-0.699821	-0.688437	6.30944e-12
rs2213584	6	32521237		A_24_P845223	HLA-DRB1		24	24	28	76		-0.576157	-0.727097	-0.552404	-0.621718	2.05052e-09
rs2227139	6	32521437		A_23_P30900	HLA-DQA1		24	24	28	76		0.664547	0.698011	0.699821	0.688437	6.30944e-12
rs2227139	6	32521437		A_24_P845223	HLA-DRB1		24	24	28	76		0.576157	0.727097	0.552404	0.621718	2.05052e-09
rs3763327	6	32521808		A_23_P30900	HLA-DQA1		24	24	28	76		0.664547	0.698011	0.699821	0.688437	6.30944e-12
rs3763327	6	32521808		A_24_P845223	HLA-DRB1		24	24	28	76		0.576157	0.727097	0.552404	0.621718	2.05052e-09
rs9268668	6	32521867		A_23_P30900	HLA-DQA1		24	24	28	76		0.664547	0.698011	0.699821	0.688437	6.30944e-12
rs9268668	6	32521867		A_24_P845223	HLA-DRB1		24	24	28	76		0.576157	0.727097	0.552404	0.621718	2.05052e-09
rs3129890	6	32522251		A_23_P30900	HLA-DQA1		24	24	28	76		0.664547	0.698011	0.700935	0.688861	6.05214e-12
rs3129890	6	32522251		A_24_P845223	HLA-DRB1		24	24	28	76		0.576157	0.727097	0.554363	0.622356	1.95276e-09
rs6937545	6	32526009		A_23_P136683	HLA-DQB1		24	24	28	76		-0.739624	-0.729982	-0.353219	-0.622545	1.92474e-09
rs6937545	6	32526009		A_24_P239676	HLA-DQB1		24	24	28	76		-0.614151	-0.770897	-0.497043	-0.635028	7.22761e-10
rs7775108	6	32528216		A_23_P30900	HLA-DQA1		24	24	28	76		-0.828594	-0.839781	-0.700074	-0.79274	1.42763e-17
rs7775108	6	32528216		A_24_P845223	HLA-DRB1		24	24	28	76		-0.790816	-0.82196	-0.605044	-0.746291	1.01687e-14
rs7775108	6	32528216		A_24_P852756	HLA-DQA2		24	24	28	76		0.697045	0.729014	0.471525	0.637126	6.10415e-10
rs7763262	6	32532860		A_23_P136683	HLA-DQB1		24	24	28	76		-0.739624	-0.729982	-0.353219	-0.622545	1.92474e-09
rs7763262	6	32532860		A_24_P239676	HLA-DQB1		24	24	28	76		-0.614151	-0.770897	-0.497043	-0.635028	7.22761e-10
rs9268830	6	32535550		A_24_P852756	HLA-DQA2		24	24	28	76		0.590754	0.636744	0.602808	0.610077	4.9074e-09
rs9268831	6	32535726		A_23_P136683	HLA-DQB1		24	24	28	76		0.737987	0.726599	0.604737	0.689947	5.43741e-12
rs9268831	6	32535726		A_23_P42302	HLA-DQA2		24	24	28	76		0.816071	0.831514	0.633524	0.767255	6.33398e-16
rs9268831	6	32535726		A_24_P196827	HLA-DQA1		24	24	28	76		0.821882	0.767244	0.600755	0.736607	3.35145e-14
rs9268831	6	32535726		A_24_P852756	HLA-DQA2		24	24	28	76		-0.789122	-0.680244	-0.57661	-0.686745	7.44642e-12
rs9268832	6	32535767		A_23_P30900	HLA-DQA1		24	24	28	76		-0.781382	-0.570695	-0.667132	-0.68199	1.17901e-11
rs9268832	6	32535767		A_24_P845223	HLA-DRB1		24	24	28	76		-0.59741	-0.610757	-0.636801	-0.616415	3.06497e-09
rs9268833	6	32536040		A_23_P30900	HLA-DQA1		24	24	28	76		0.608059	0.572894	0.670393	0.621651	2.06113e-09
rs9268833	6	32536040		A_23_P42302	HLA-DQA2		24	24	28	76		0.646195	0.725215	0.525082	0.6338	7.97457e-10
rs9268833	6	32536040		A_24_P845223	HLA-DRB1		24	24	28	76		0.767459	0.729566	0.781348	0.761445	1.4064e-15
rs9268833	6	32536040		A_24_P852756	HLA-DQA2		24	24	28	76		-0.865387	-0.840124	-0.792735	-0.833129	1.02078e-20
rs9268834	6	32536057		A_23_P30900	HLA-DQA1		24	24	28	76		0.608059	0.572894	0.670393	0.621651	2.06113e-09
rs9268834	6	32536057		A_23_P42302	HLA-DQA2		24	24	28	76		0.646195	0.725215	0.525082	0.6338	7.97457e-10
rs9268834	6	32536057		A_24_P845223	HLA-DRB1		24	24	28	76		0.767459	0.729566	0.781348	0.761445	1.4064e-15
rs9268834	6	32536057		A_24_P852756	HLA-DQA2		24	24	28	76		-0.865387	-0.840124	-0.792735	-0.833129	1.02078e-20
rs9268835	6	32536093		A_23_P30900	HLA-DQA1		24	24	28	76		0.608059	0.572894	0.670393	0.621651	2.06113e-09
rs9268835	6	32536093		A_23_P42302	HLA-DQA2		24	24	28	76		0.646195	0.725215	0.525082	0.6338	7.97457e-10
rs9268835	6	32536093		A_24_P845223	HLA-DRB1		24	24	28	76		0.767459	0.729566	0.781348	0.761445	1.4064e-15
rs9268835	6	32536093		A_24_P852756	HLA-DQA2		24	24	28	76		-0.865387	-0.840124	-0.792735	-0.833129	1.02078e-20
rs9268838	6	32536693		A_23_P30900	HLA-DQA1		24	24	28	76		0.608059	0.572894	0.670393	0.621651	2.06113e-09
rs9268838	6	32536693		A_23_P42302	HLA-DQA2		24	24	28	76		0.646195	0.725215	0.525082	0.6338	7.97457e-10
rs9268838	6	32536693		A_24_P845223	HLA-DRB1		24	24	28	76		0.767459	0.729566	0.781348	0.761445	1.4064e-15
rs9268838	6	32536693		A_24_P852756	HLA-DQA2		24	24	28	76		-0.865387	-0.840124	-0.792735	-0.833129	1.02078e-20
rs9268839	6	32536750		A_23_P30900	HLA-DQA1		24	24	28	76		-0.759822	-0.798123	-0.712319	-0.756653	2.67031e-15
rs9268839	6	32536750		A_24_P845223	HLA-DRB1		24	24	28	76		-0.871845	-0.879326	-0.852636	-0.867582	3.75914e-24
rs9268839	6	32536750		A_24_P852756	HLA-DQA2		24	24	28	76		0.744098	0.818483	0.688823	0.7524	4.6593e-15
rs9268840	6	32536782		A_23_P30900	HLA-DQA1		24	23	28	75		-0.347778	-0.598979	-0.778052	-0.614613	3.50775e-09
rs9268853	6	32537621		A_23_P30900	HLA-DQA1		24	24	28	76		-0.608059	-0.572894	-0.670393	-0.621651	2.06113e-09
rs9268853	6	32537621		A_23_P42302	HLA-DQA2		24	24	28	76		-0.646195	-0.725215	-0.525082	-0.6338	7.97457e-10
rs9268853	6	32537621		A_24_P845223	HLA-DRB1		24	24	28	76		-0.767459	-0.729566	-0.781348	-0.761445	1.4064e-15
rs9268853	6	32537621		A_24_P852756	HLA-DQA2		24	24	28	76		0.865387	0.840124	0.792735	0.833129	1.02078e-20
rs9268854	6	32537650		A_23_P30900	HLA-DQA1		24	24	28	76		0.347778	0.601427	0.778052	0.615364	3.31624e-09
rs9268857	6	32537717		A_23_P30900	HLA-DQA1		24	24	28	76		0.347778	0.601427	0.778052	0.615364	3.31624e-09
rs9268859	6	32537782		A_23_P30900	HLA-DQA1		24	24	28	76		0.347778	0.601427	0.778052	0.615364	3.31624e-09
rs9268862	6	32538145		A_23_P30900	HLA-DQA1		24	24	28	76		0.347778	0.601427	0.778052	0.615364	3.31624e-09
rs9268864	6	32538304		A_23_P30900	HLA-DQA1		24	24	28	76		0.608059	0.572894	0.670393	0.621651	2.06113e-09
rs9268864	6	32538304		A_23_P42302	HLA-DQA2		24	24	28	76		0.646195	0.725215	0.525082	0.6338	7.97457e-10
rs9268864	6	32538304		A_24_P845223	HLA-DRB1		24	24	28	76		0.767459	0.729566	0.781348	0.761445	1.4064e-15
rs9268864	6	32538304		A_24_P852756	HLA-DQA2		24	24	28	76		-0.865387	-0.840124	-0.792735	-0.833129	1.02078e-20
rs4428528	6	32538340		A_23_P30900	HLA-DQA1		24	24	28	76		0.347778	0.601427	0.778052	0.615364	3.31624e-09
rs7766854	6	32538730		A_23_P30900	HLA-DQA1		24	24	28	76		-0.347778	-0.601427	-0.778052	-0.615364	3.31624e-09
rs7746751	6	32538845		A_23_P30900	HLA-DQA1		24	24	28	76		-0.347778	-0.601427	-0.778052	-0.615364	3.31624e-09
rs7767493	6	32539107		A_23_P30900	HLA-DQA1		24	24	28	76		-0.347778	-0.601427	-0.778052	-0.615364	3.31624e-09
rs9268878	6	32539270		A_23_P30900	HLA-DQA1		24	24	28	76		0.347778	0.601427	0.778052	0.615364	3.31624e-09
rs9268879	6	32539284		A_23_P30900	HLA-DQA1		24	24	28	76		0.347778	0.601427	0.778052	0.615364	3.31624e-09
rs9268885	6	32539683		A_23_P30900	HLA-DQA1		24	24	28	76		-0.347778	-0.601427	-0.778052	-0.615364	3.31624e-09
rs9268886	6	32539806		A_23_P30900	HLA-DQA1		24	24	28	76		-0.347778	-0.601427	-0.778052	-0.615364	3.31624e-09
rs9268897	6	32539954		A_23_P30900	HLA-DQA1		24	24	28	76		-0.347778	-0.601427	-0.778052	-0.615364	3.31624e-09
rs9268906	6	32540159		A_23_P30900	HLA-DQA1		24	24	28	76		-0.608059	-0.572894	-0.670393	-0.621651	2.06113e-09
rs9268906	6	32540159		A_23_P42302	HLA-DQA2		24	24	28	76		-0.646195	-0.725215	-0.525082	-0.6338	7.97457e-10
rs9268906	6	32540159		A_24_P845223	HLA-DRB1		24	24	28	76		-0.767459	-0.729566	-0.781348	-0.761445	1.4064e-15
rs9268906	6	32540159		A_24_P852756	HLA-DQA2		24	24	28	76		0.865387	0.840124	0.792735	0.833129	1.02078e-20
rs9268907	6	32540211		A_23_P30900	HLA-DQA1		24	24	28	76		0.347778	0.601427	0.778052	0.615364	3.31624e-09
rs9268911	6	32540384		A_23_P30900	HLA-DQA1		24	24	28	76		0.347778	0.601427	0.778052	0.615364	3.31624e-09
rs9268923	6	32540813		A_23_P30900	HLA-DQA1		24	24	28	76		0.608059	0.572894	0.670393	0.621651	2.06113e-09
rs9268923	6	32540813		A_23_P42302	HLA-DQA2		24	24	28	76		0.646195	0.725215	0.525082	0.6338	7.97457e-10
rs9268923	6	32540813		A_24_P845223	HLA-DRB1		24	24	28	76		0.767459	0.729566	0.781348	0.761445	1.4064e-15
rs9268923	6	32540813		A_24_P852756	HLA-DQA2		24	24	28	76		-0.865387	-0.840124	-0.792735	-0.833129	1.02078e-20
rs9268924	6	32540836		A_23_P30900	HLA-DQA1		24	24	28	76		-0.347778	-0.601427	-0.778052	-0.615364	3.31624e-09
rs2395185	6	32541145		A_23_P30900	HLA-DQA1		24	24	28	76		0.608059	0.572894	0.670393	0.621651	2.06113e-09
rs2395185	6	32541145		A_23_P42302	HLA-DQA2		24	24	28	76		0.646195	0.725215	0.525082	0.6338	7.97457e-10
rs2395185	6	32541145		A_24_P845223	HLA-DRB1		24	24	28	76		0.767459	0.729566	0.781348	0.761445	1.4064e-15
rs2395185	6	32541145		A_24_P852756	HLA-DQA2		24	24	28	76		-0.865387	-0.840124	-0.792735	-0.833129	1.02078e-20
rs2395188	6	32541234		A_23_P30900	HLA-DQA1		24	24	28	76		0.347778	0.601427	0.778052	0.615364	3.31624e-09
rs9268969	6	32542327		A_23_P30900	HLA-DQA1		24	24	28	76		0.608059	0.572894	0.670393	0.621651	2.06113e-09
rs9268969	6	32542327		A_23_P42302	HLA-DQA2		24	24	28	76		0.646195	0.725215	0.525082	0.6338	7.97457e-10
rs9268969	6	32542327		A_24_P845223	HLA-DRB1		24	24	28	76		0.767459	0.729566	0.781348	0.761445	1.4064e-15
rs9268969	6	32542327		A_24_P852756	HLA-DQA2		24	24	28	76		-0.865387	-0.840124	-0.792735	-0.833129	1.02078e-20
rs9268970	6	32542339		A_23_P30900	HLA-DQA1		24	24	28	76		0.608059	0.572894	0.670393	0.621651	2.06113e-09
rs9268970	6	32542339		A_23_P42302	HLA-DQA2		24	24	28	76		0.646195	0.725215	0.525082	0.6338	7.97457e-10
rs9268970	6	32542339		A_24_P845223	HLA-DRB1		24	24	28	76		0.767459	0.729566	0.781348	0.761445	1.4064e-15
rs9268970	6	32542339		A_24_P852756	HLA-DQA2		24	24	28	76		-0.865387	-0.840124	-0.792735	-0.833129	1.02078e-20
rs9268973	6	32542756		A_23_P30900	HLA-DQA1		24	24	28	76		0.347778	0.601427	0.778052	0.615364	3.31624e-09
rs9268974	6	32542808		A_23_P30900	HLA-DQA1		24	24	28	76		-0.347778	-0.601427	-0.778052	-0.615364	3.31624e-09
rs9268977	6	32542917		A_23_P30900	HLA-DQA1		24	24	28	76		0.347778	0.601427	0.778052	0.615364	3.31624e-09
rs9268980	6	32543101		A_23_P30900	HLA-DQA1		24	24	28	76		0.347778	0.601427	0.778052	0.615364	3.31624e-09
rs9368726	6	32546520		A_23_P30900	HLA-DQA1		24	24	28	76		-0.608059	-0.572894	-0.670393	-0.621651	2.06113e-09
rs9368726	6	32546520		A_23_P42302	HLA-DQA2		24	24	28	76		-0.646195	-0.725215	-0.525082	-0.6338	7.97457e-10
rs9368726	6	32546520		A_24_P845223	HLA-DRB1		24	24	28	76		-0.767459	-0.729566	-0.781348	-0.761445	1.4064e-15
rs9368726	6	32546520		A_24_P852756	HLA-DQA2		24	24	28	76		0.865387	0.840124	0.792735	0.833129	1.02078e-20
rs9269043	6	32546576		A_23_P30900	HLA-DQA1		24	24	28	76		0.347778	0.601427	0.778052	0.615364	3.31624e-09
rs9405108	6	32546626		A_23_P30900	HLA-DQA1		24	24	28	76		0.608059	0.572894	0.670393	0.621651	2.06113e-09
rs9405108	6	32546626		A_23_P42302	HLA-DQA2		24	24	28	76		0.646195	0.725215	0.525082	0.6338	7.97457e-10
rs9405108	6	32546626		A_24_P845223	HLA-DRB1		24	24	28	76		0.767459	0.729566	0.781348	0.761445	1.4064e-15
rs9405108	6	32546626		A_24_P852756	HLA-DQA2		24	24	28	76		-0.865387	-0.840124	-0.792735	-0.833129	1.02078e-20
rs2157338	6	32547301		A_23_P30900	HLA-DQA1		24	24	28	76		-0.347778	-0.601427	-0.778052	-0.615364	3.31624e-09
rs2187823	6	32547486		A_23_P30900	HLA-DQA1		24	24	28	76		-0.347778	-0.601427	-0.778052	-0.615364	3.31624e-09
rs9286790	6	32547806		A_23_P30900	HLA-DQA1		24	24	28	76		0.608059	0.572894	0.670393	0.621651	2.06113e-09
rs9286790	6	32547806		A_23_P42302	HLA-DQA2		24	24	28	76		0.646195	0.725215	0.525082	0.6338	7.97457e-10
rs9286790	6	32547806		A_24_P845223	HLA-DRB1		24	24	28	76		0.767459	0.729566	0.781348	0.761445	1.4064e-15
rs9286790	6	32547806		A_24_P852756	HLA-DQA2		24	24	28	76		-0.865387	-0.840124	-0.792735	-0.833129	1.02078e-20
rs9348886	6	32548986		A_23_P30900	HLA-DQA1		23	24	28	75		0.656792	0.572894	0.670393	0.637155	6.08997e-10
rs9348886	6	32548986		A_23_P42302	HLA-DQA2		23	24	28	75		0.642073	0.725215	0.525082	0.632467	8.86818e-10
rs9348886	6	32548986		A_24_P845223	HLA-DRB1		23	24	28	75		0.805844	0.729566	0.781348	0.774518	2.26055e-16
rs9348886	6	32548986		A_24_P852756	HLA-DQA2		23	24	28	75		-0.857897	-0.840124	-0.792735	-0.830297	1.80248e-20
rs13211921	6	32550814		A_23_P30900	HLA-DQA1		24	23	28	75		-0.759822	-0.803434	-0.712319	-0.758644	2.04944e-15
rs13211921	6	32550814		A_24_P845223	HLA-DRB1		24	23	28	75		-0.871845	-0.879323	-0.852636	-0.867581	3.75995e-24
rs13211921	6	32550814		A_24_P852756	HLA-DQA2		24	23	28	75		0.744098	0.820395	0.688823	0.753196	4.20172e-15
rs6925041	6	32554003		A_23_P30900	HLA-DQA1		24	24	28	76		-0.347778	-0.601427	-0.778052	-0.615364	3.31624e-09
rs9394098	6	32557116		A_23_P30900	HLA-DQA1		24	23	28	75		0.759822	0.77149	0.712319	0.747125	9.15331e-15
rs9394098	6	32557116		A_24_P845223	HLA-DRB1		24	23	28	75		0.871845	0.865463	0.852636	0.862974	1.22266e-23
rs9394098	6	32557116		A_24_P852756	HLA-DQA2		24	23	28	75		-0.744098	-0.851379	-0.688823	-0.766944	6.61344e-16
rs9394099	6	32557138		A_23_P30900	HLA-DQA1		24	24	28	76		0.759822	0.798123	0.712319	0.756653	2.67031e-15
rs9394099	6	32557138		A_24_P845223	HLA-DRB1		24	24	28	76		0.871845	0.879326	0.852636	0.867582	3.75914e-24
rs9394099	6	32557138		A_24_P852756	HLA-DQA2		24	24	28	76		-0.744098	-0.818483	-0.688823	-0.7524	4.6593e-15
rs1964995	6	32557389		A_23_P30900	HLA-DQA1		24	24	28	76		-0.759822	-0.798123	-0.712319	-0.756653	2.67031e-15
rs1964995	6	32557389		A_24_P845223	HLA-DRB1		24	24	28	76		-0.871845	-0.879326	-0.852636	-0.867582	3.75914e-24
rs1964995	6	32557389		A_24_P852756	HLA-DQA2		24	24	28	76		0.744098	0.818483	0.688823	0.7524	4.6593e-15
rs28490179	6	32626983		A_23_P45099	HLA-DRB5		23	24	28	75		0.690746	0.561687	0.735772	0.672669	2.83198e-11
rs35366052	6	32639901		A_23_P45099	HLA-DRB5		24	24	27	75		0.69836	0.657297	0.731945	0.699043	2.17663e-12
rs9269693	6	32654844		A_23_P45099	HLA-DRB5		24	24	28	76		-0.79385	-0.602945	-0.712937	-0.711888	5.62839e-13
rs34291045	6	32668363		A_24_P845223	HLA-DRB1		24	24	28	76		-0.662413	-0.497388	-0.847426	-0.708161	8.39584e-13
rs34291045	6	32668363		A_24_P852756	HLA-DQA2		24	24	28	76		0.726378	0.622147	0.604765	0.652147	1.75202e-10
rs28366298	6	32668837		A_23_P30900	HLA-DQA1		24	24	28	76		-0.608059	-0.572894	-0.670393	-0.621651	2.06113e-09
rs28366298	6	32668837		A_23_P42302	HLA-DQA2		24	24	28	76		-0.646195	-0.725215	-0.525082	-0.6338	7.97457e-10
rs28366298	6	32668837		A_24_P845223	HLA-DRB1		24	24	28	76		-0.767459	-0.729566	-0.781348	-0.761445	1.4064e-15
rs28366298	6	32668837		A_24_P852756	HLA-DQA2		24	24	28	76		0.865387	0.840124	0.792735	0.833129	1.02078e-20
rs28366302	6	32668912		A_23_P30900	HLA-DQA1		24	24	28	76		-0.608059	-0.572894	-0.670393	-0.621651	2.06113e-09
rs28366302	6	32668912		A_23_P42302	HLA-DQA2		24	24	28	76		-0.646195	-0.725215	-0.525082	-0.6338	7.97457e-10
rs28366302	6	32668912		A_24_P845223	HLA-DRB1		24	24	28	76		-0.767459	-0.729566	-0.781348	-0.761445	1.4064e-15
rs28366302	6	32668912		A_24_P852756	HLA-DQA2		24	24	28	76		0.865387	0.840124	0.792735	0.833129	1.02078e-20
rs35265698	6	32669312		A_24_P845223	HLA-DRB1		24	24	28	76		-0.662413	-0.497388	-0.847426	-0.708161	8.39584e-13
rs35265698	6	32669312		A_24_P852756	HLA-DQA2		24	24	28	76		0.726378	0.622147	0.604765	0.652147	1.75202e-10
rs34350244	6	32669443		A_24_P845223	HLA-DRB1		24	24	28	76		0.662413	0.497388	0.847426	0.708161	8.39584e-13
rs34350244	6	32669443		A_24_P852756	HLA-DQA2		24	24	28	76		-0.726378	-0.622147	-0.604765	-0.652147	1.75202e-10
rs28366336	6	32669934		A_23_P30900	HLA-DQA1		24	24	28	76		-0.608059	-0.572894	-0.670393	-0.621651	2.06113e-09
rs28366336	6	32669934		A_23_P42302	HLA-DQA2		24	24	28	76		-0.646195	-0.725215	-0.525082	-0.6338	7.97457e-10
rs28366336	6	32669934		A_24_P845223	HLA-DRB1		24	24	28	76		-0.767459	-0.729566	-0.781348	-0.761445	1.4064e-15
rs28366336	6	32669934		A_24_P852756	HLA-DQA2		24	24	28	76		0.865387	0.840124	0.792735	0.833129	1.02078e-20
rs9270650	6	32673832		A_23_P45099	HLA-DRB5		24	24	28	76		0.79385	0.602945	0.712937	0.711888	5.62839e-13
rs477515	6	32677669		A_24_P845223	HLA-DRB1		24	24	28	76		0.662413	0.497388	0.847426	0.708161	8.39584e-13
rs477515	6	32677669		A_24_P852756	HLA-DQA2		24	24	28	76		-0.726378	-0.622147	-0.604765	-0.652147	1.75202e-10
rs2516049	6	32678378		A_24_P845223	HLA-DRB1		24	24	28	76		-0.662413	-0.497388	-0.847426	-0.708161	8.39584e-13
rs2516049	6	32678378		A_24_P852756	HLA-DQA2		24	24	28	76		0.726378	0.622147	0.604765	0.652147	1.75202e-10
rs2454138	6	32678379		A_24_P845223	HLA-DRB1		24	24	28	76		0.662413	0.497388	0.847426	0.708161	8.39584e-13
rs2454138	6	32678379		A_24_P852756	HLA-DQA2		24	24	28	76		-0.726378	-0.622147	-0.604765	-0.652147	1.75202e-10
rs2647062	6	32678395		A_24_P845223	HLA-DRB1		24	24	28	76		-0.662413	-0.497388	-0.847426	-0.708161	8.39584e-13
rs2647062	6	32678395		A_24_P852756	HLA-DQA2		24	24	28	76		0.726378	0.622147	0.604765	0.652147	1.75202e-10
rs9270856	6	32678817		A_23_P45099	HLA-DRB5		24	24	28	76		-0.79385	-0.602945	-0.712937	-0.711888	5.62839e-13
rs9270911	6	32680180		A_23_P136683	HLA-DQB1		24	24	28	76		0.718362	0.635082	0.598971	0.651061	1.92196e-10
rs9270911	6	32680180		A_23_P42302	HLA-DQA2		24	24	28	76		0.72515	0.781837	0.73398	0.747363	8.8818e-15
rs9270911	6	32680180		A_24_P196827	HLA-DQA1		24	24	28	76		0.769267	0.732981	0.681785	0.727614	9.69153e-14
rs9270911	6	32680180		A_24_P852756	HLA-DQA2		24	24	28	76		-0.746167	-0.680834	-0.620724	-0.682809	1.08996e-11
rs602875	6	32681607		A_23_P42302	HLA-DQA2		24	24	28	76		-0.642835	-0.73586	-0.556437	-0.64662	2.79575e-10
rs602875	6	32681607		A_24_P196827	HLA-DQA1		24	24	28	76		-0.669578	-0.721482	-0.540796	-0.644819	3.24897e-10
rs9270984	6	32681969		A_23_P45099	HLA-DRB5		24	24	28	76		-0.69836	-0.60884	-0.7516	-0.694174	3.56821e-12
rs9270986	6	32682038		A_23_P45099	HLA-DRB5		24	24	28	76		-0.69836	-0.561687	-0.7516	-0.682243	1.15072e-11
rs9271055	6	32683347		A_23_P45099	HLA-DRB5		24	24	28	76		0.69836	0.60884	0.7516	0.694174	3.56821e-12
rs643889	6	32683896		A_24_P845223	HLA-DRB1		24	24	28	76		0.662413	0.497388	0.784484	0.671504	3.15284e-11
rs643889	6	32683896		A_24_P852756	HLA-DQA2		24	24	28	76		-0.726378	-0.622147	-0.605177	-0.652285	1.73152e-10
rs482205	6	32683987		A_24_P845223	HLA-DRB1		24	24	28	76		-0.662413	-0.497388	-0.784484	-0.671504	3.15284e-11
rs482205	6	32683987		A_24_P852756	HLA-DQA2		24	24	28	76		0.726378	0.622147	0.605177	0.652285	1.73152e-10
rs482162	6	32683997		A_24_P845223	HLA-DRB1		24	24	28	76		-0.662413	-0.497388	-0.784484	-0.671504	3.15284e-11
rs482162	6	32683997		A_24_P852756	HLA-DQA2		24	24	28	76		0.726378	0.622147	0.605177	0.652285	1.73152e-10
rs9271100	6	32684456		A_23_P45099	HLA-DRB5		24	24	28	76		-0.79385	-0.602945	-0.712937	-0.711888	5.62839e-13
rs9271170	6	32685867		A_23_P45099	HLA-DRB5		24	24	28	76		-0.79385	-0.602945	-0.712937	-0.711888	5.62839e-13
rs9271246	6	32688062		A_23_P45099	HLA-DRB5		24	24	28	76		-0.79385	-0.602945	-0.712937	-0.711888	5.62839e-13
rs3129750	6	32689493		A_23_P45099	HLA-DRB5		24	24	28	76		0.69836	0.60884	0.7516	0.694174	3.56821e-12
rs6931277	6	32691335		A_24_P845223	HLA-DRB1		24	24	28	76		0.662413	0.497388	0.847426	0.708161	8.39584e-13
rs6931277	6	32691335		A_24_P852756	HLA-DQA2		24	24	28	76		-0.726378	-0.622147	-0.604765	-0.652147	1.75202e-10
rs9271348	6	32691720		A_23_P45099	HLA-DRB5		24	24	28	76		0.69836	0.60884	0.754794	0.69558	3.09657e-12
rs9271353	6	32691992		A_23_P45099	HLA-DRB5		24	24	28	76		-0.69836	-0.60884	-0.754794	-0.69558	3.09657e-12
rs3135005	6	32693997		A_23_P45099	HLA-DRB5		24	24	28	76		-0.69836	-0.60884	-0.754794	-0.69558	3.09657e-12
rs9271363	6	32694710		A_23_P45099	HLA-DRB5		24	23	27	74		0.667116	0.616618	0.652519	0.646257	2.88175e-10
rs9271366	6	32694832		A_23_P45099	HLA-DRB5		24	24	28	76		0.69836	0.60884	0.754794	0.69558	3.09657e-12
rs9271488	6	32696978		A_23_P30900	HLA-DQA1		24	24	28	76		0.601202	0.572894	0.670393	0.619552	2.41859e-09
rs9271488	6	32696978		A_23_P42302	HLA-DQA2		24	24	28	76		0.657237	0.725215	0.525082	0.637413	5.96427e-10
rs9271488	6	32696978		A_24_P845223	HLA-DRB1		24	24	28	76		0.729871	0.729566	0.781348	0.749841	6.47835e-15
rs9271488	6	32696978		A_24_P852756	HLA-DQA2		24	24	28	76		-0.901318	-0.840124	-0.792735	-0.848373	3.93604e-22
rs9271498	6	32697260		A_23_P30900	HLA-DQA1		24	24	28	76		0.601202	0.572894	0.670393	0.619552	2.41859e-09
rs9271498	6	32697260		A_23_P42302	HLA-DQA2		24	24	28	76		0.657237	0.725215	0.525082	0.637413	5.96427e-10
rs9271498	6	32697260		A_24_P845223	HLA-DRB1		24	24	28	76		0.729871	0.729566	0.781348	0.749841	6.47835e-15
rs9271498	6	32697260		A_24_P852756	HLA-DQA2		24	24	28	76		-0.901318	-0.840124	-0.792735	-0.848373	3.93604e-22
rs9271586	6	32698877		A_23_P30900	HLA-DQA1		24	24	28	76		0.8169	0.832441	0.762264	0.803726	2.35436e-18
rs9271586	6	32698877		A_24_P845223	HLA-DRB1		24	24	28	76		0.826415	0.833414	0.804932	0.821089	1.06803e-19
rs9271586	6	32698877		A_24_P852756	HLA-DQA2		24	24	28	76		-0.768143	-0.783928	-0.701996	-0.75092	5.64102e-15
rs9271588	6	32698931		A_23_P30900	HLA-DQA1		24	23	28	75		-0.8169	-0.840007	-0.762264	-0.806522	1.46156e-18
rs9271588	6	32698931		A_24_P845223	HLA-DRB1		24	23	28	75		-0.826415	-0.838953	-0.804932	-0.822975	7.48156e-20
rs9271588	6	32698931		A_24_P852756	HLA-DQA2		24	23	28	75		0.768143	0.783984	0.701996	0.75094	5.62657e-15
rs9271589	6	32699106		A_23_P30900	HLA-DQA1		24	24	28	76		0.601202	0.581008	0.670393	0.621913	2.02016e-09
rs9271589	6	32699106		A_23_P42302	HLA-DQA2		24	24	28	76		0.657237	0.738212	0.525082	0.642629	3.89477e-10
rs9271589	6	32699106		A_24_P845223	HLA-DRB1		24	24	28	76		0.729871	0.696607	0.781348	0.740415	2.11006e-14
rs9271589	6	32699106		A_24_P852756	HLA-DQA2		24	24	28	76		-0.901318	-0.684983	-0.792735	-0.810787	6.95507e-19
rs9271640	6	32700178		A_23_P45099	HLA-DRB5		24	24	28	76		-0.667116	-0.630936	-0.698575	-0.668211	4.25903e-11
rs3129768	6	32703061		A_23_P45099	HLA-DRB5		24	24	28	76		0.667116	0.630936	0.698575	0.668211	4.25903e-11
rs3104369	6	32710460		A_23_P45099	HLA-DRB5		24	24	28	76		-0.667116	-0.630936	-0.670002	-0.657102	1.14297e-10
SNP6-32717083	6	32717083		A_23_P136683	HLA-DQB1		24	24	28	76		0.802483	0.789784	0.602816	0.737183	3.12642e-14
SNP6-32717083	6	32717083		A_23_P42302	HLA-DQA2		24	24	28	76		0.84687	0.925996	0.792643	0.863027	1.20655e-23
SNP6-32717083	6	32717083		A_24_P196827	HLA-DQA1		24	24	28	76		0.870846	0.898846	0.779094	0.853625	1.1791e-22
SNP6-32717104	6	32717104		A_23_P136683	HLA-DQB1		24	24	28	76		-0.802483	-0.789784	-0.602816	-0.737183	3.12642e-14
SNP6-32717104	6	32717104		A_23_P42302	HLA-DQA2		24	24	28	76		-0.84687	-0.925996	-0.792643	-0.863027	1.20655e-23
SNP6-32717104	6	32717104		A_24_P196827	HLA-DQA1		24	24	28	76		-0.870846	-0.898846	-0.779094	-0.853625	1.1791e-22
rs17843604	6	32728261		A_23_P136683	HLA-DQB1		24	24	28	76		0.718362	0.635082	0.598971	0.651061	1.92196e-10
rs17843604	6	32728261		A_23_P42302	HLA-DQA2		24	24	28	76		0.72515	0.781837	0.73398	0.747363	8.8818e-15
rs17843604	6	32728261		A_24_P196827	HLA-DQA1		24	24	28	76		0.769267	0.732981	0.681785	0.727614	9.69153e-14
rs17843604	6	32728261		A_24_P852756	HLA-DQA2		24	24	28	76		-0.746167	-0.680834	-0.620724	-0.682809	1.08996e-11
rs9273349	6	32733847		A_23_P136683	HLA-DQB1		24	24	28	76		-0.802483	-0.789784	-0.602816	-0.737183	3.12642e-14
rs9273349	6	32733847		A_23_P42302	HLA-DQA2		24	24	28	76		-0.84687	-0.925996	-0.792643	-0.863027	1.20655e-23
rs9273349	6	32733847		A_24_P196827	HLA-DQA1		24	24	28	76		-0.870846	-0.898846	-0.779094	-0.853625	1.1791e-22
rs6905775	6	32733999		A_23_P30900	HLA-DQA1		24	24	28	76		0.58975	0.553365	0.670393	0.610453	4.77371e-09
rs6905775	6	32733999		A_23_P42302	HLA-DQA2		24	24	28	76		0.658402	0.676642	0.525082	0.61953	2.42265e-09
rs6905775	6	32733999		A_24_P845223	HLA-DRB1		24	24	28	76		0.675992	0.728636	0.781348	0.734419	4.35677e-14
rs6905775	6	32733999		A_24_P852756	HLA-DQA2		24	24	28	76		-0.820681	-0.785314	-0.792735	-0.799726	4.59746e-18
rs6928482	6	32734227		A_23_P136683	HLA-DQB1		24	24	28	76		-0.802483	-0.789784	-0.602816	-0.737183	3.12642e-14
rs6928482	6	32734227		A_23_P42302	HLA-DQA2		24	24	28	76		-0.84687	-0.925996	-0.792643	-0.863027	1.20655e-23
rs6928482	6	32734227		A_24_P196827	HLA-DQA1		24	24	28	76		-0.870846	-0.898846	-0.779094	-0.853625	1.1791e-22
rs9273363	6	32734250		A_23_P42302	HLA-DQA2		24	24	27	75		0.658402	0.676642	0.507705	0.614121	3.63864e-09
rs9273363	6	32734250		A_24_P845223	HLA-DRB1		24	24	27	75		0.675992	0.728636	0.77419	0.731329	6.28267e-14
rs9273363	6	32734250		A_24_P852756	HLA-DQA2		24	24	27	75		-0.820681	-0.785314	-0.810922	-0.806393	1.49432e-18
rs9273368	6	32734453		A_23_P30900	HLA-DQA1		24	24	28	76		0.58975	0.553365	0.670393	0.610453	4.77371e-09
rs9273368	6	32734453		A_23_P42302	HLA-DQA2		24	24	28	76		0.658402	0.676642	0.525082	0.61953	2.42265e-09
rs9273368	6	32734453		A_24_P845223	HLA-DRB1		24	24	28	76		0.675992	0.728636	0.781348	0.734419	4.35677e-14
rs9273368	6	32734453		A_24_P852756	HLA-DQA2		24	24	28	76		-0.820681	-0.785314	-0.792735	-0.799726	4.59746e-18
rs28672722	6	32734515		A_23_P42302	HLA-DQA2		24	24	28	76		-0.574824	-0.814546	-0.621966	-0.683235	1.0462e-11
rs28672722	6	32734515		A_24_P196827	HLA-DQA1		24	24	28	76		-0.674236	-0.761877	-0.652929	-0.697275	2.60752e-12
rs1063355	6	32735692		A_23_P136683	HLA-DQB1		24	24	28	76		-0.802483	-0.789784	-0.602816	-0.737183	3.12642e-14
rs1063355	6	32735692		A_23_P42302	HLA-DQA2		24	24	28	76		-0.84687	-0.925996	-0.792643	-0.863027	1.20655e-23
rs1063355	6	32735692		A_24_P196827	HLA-DQA1		24	24	28	76		-0.870846	-0.898846	-0.779094	-0.853625	1.1791e-22
rs9273448	6	32735725		A_23_P136683	HLA-DQB1		24	24	28	76		-0.75105	-0.771949	-0.584591	-0.705596	1.1016e-12
rs9273448	6	32735725		A_24_P239676	HLA-DQB1		24	24	28	76		-0.801932	-0.797437	-0.672885	-0.759045	1.94256e-15
GA023720	6	32735884		A_23_P136683	HLA-DQB1		24	24	28	76		-0.802483	-0.789784	-0.602816	-0.737183	3.12642e-14
GA023720	6	32735884		A_23_P42302	HLA-DQA2		24	24	28	76		-0.84687	-0.925996	-0.792643	-0.863027	1.20655e-23
GA023720	6	32735884		A_24_P196827	HLA-DQA1		24	24	28	76		-0.870846	-0.898846	-0.779094	-0.853625	1.1791e-22
rs1130399	6	32737732		A_23_P136683	HLA-DQB1		24	24	28	76		0.728444	0.670583	0.525027	0.643119	3.74038e-10
rs1130399	6	32737732		A_23_P42302	HLA-DQA2		24	24	28	76		0.774963	0.74818	0.507734	0.68487	8.93453e-12
rs1130399	6	32737732		A_24_P196827	HLA-DQA1		24	24	28	76		0.77273	0.663857	0.460423	0.641245	4.36454e-10
rs1130399	6	32737732		A_24_P845223	HLA-DRB1		24	24	28	76		0.619962	0.633849	0.713204	0.660856	8.22515e-11
rs1130399	6	32737732		A_24_P852756	HLA-DQA2		24	24	28	76		-0.799176	-0.743517	-0.690027	-0.744835	1.22067e-14
rs28746809	6	32741137		A_23_P136683	HLA-DQB1		24	24	28	76		-0.728444	-0.670583	-0.525027	-0.643119	3.74038e-10
rs28746809	6	32741137		A_23_P42302	HLA-DQA2		24	24	28	76		-0.774963	-0.74818	-0.507734	-0.68487	8.93453e-12
rs28746809	6	32741137		A_24_P196827	HLA-DQA1		24	24	28	76		-0.77273	-0.663857	-0.460423	-0.641245	4.36454e-10
rs28746809	6	32741137		A_24_P845223	HLA-DRB1		24	24	28	76		-0.619962	-0.633849	-0.713204	-0.660856	8.22515e-11
rs28746809	6	32741137		A_24_P852756	HLA-DQA2		24	24	28	76		0.799176	0.743517	0.690027	0.744835	1.22067e-14
GA005630	6	32742383		A_23_P136683	HLA-DQB1		24	24	28	76		0.75105	0.771949	0.584591	0.705596	1.1016e-12
GA005630	6	32742383		A_24_P239676	HLA-DQB1		24	24	28	76		0.801932	0.797437	0.672885	0.759045	1.94256e-15
rs2647025	6	32743927		A_23_P136683	HLA-DQB1		24	24	28	76		0.728444	0.670583	0.525027	0.643119	3.74038e-10
rs2647025	6	32743927		A_23_P42302	HLA-DQA2		24	24	28	76		0.774963	0.74818	0.507734	0.68487	8.93453e-12
rs2647025	6	32743927		A_24_P196827	HLA-DQA1		24	24	28	76		0.77273	0.663857	0.460423	0.641245	4.36454e-10
rs2647025	6	32743927		A_24_P845223	HLA-DRB1		24	24	28	76		0.619962	0.633849	0.713204	0.660856	8.22515e-11
rs2647025	6	32743927		A_24_P852756	HLA-DQA2		24	24	28	76		-0.799176	-0.743517	-0.690027	-0.744835	1.22067e-14
rs3828796	6	32743952		A_23_P136683	HLA-DQB1		24	24	28	76		-0.728444	-0.670583	-0.525027	-0.643119	3.74038e-10
rs3828796	6	32743952		A_23_P42302	HLA-DQA2		24	24	28	76		-0.774963	-0.74818	-0.507734	-0.68487	8.93453e-12
rs3828796	6	32743952		A_24_P196827	HLA-DQA1		24	24	28	76		-0.77273	-0.663857	-0.460423	-0.641245	4.36454e-10
rs3828796	6	32743952		A_24_P845223	HLA-DRB1		24	24	28	76		-0.619962	-0.633849	-0.713204	-0.660856	8.22515e-11
rs3828796	6	32743952		A_24_P852756	HLA-DQA2		24	24	28	76		0.799176	0.743517	0.690027	0.744835	1.22067e-14
rs3134994	6	32745658		A_23_P136683	HLA-DQB1		24	24	28	76		-0.75105	-0.771949	-0.584591	-0.705596	1.1016e-12
rs3134994	6	32745658		A_24_P239676	HLA-DQB1		24	24	28	76		-0.801932	-0.797437	-0.672885	-0.759045	1.94256e-15
rs3134976	6	32760283		A_23_P136683	HLA-DQB1		24	24	28	76		-0.75105	-0.771949	-0.603946	-0.71109	6.13515e-13
rs3134976	6	32760283		A_24_P239676	HLA-DQB1		24	24	28	76		-0.801932	-0.797437	-0.725045	-0.774554	2.24884e-16
rs9469219	6	32766189		A_23_P136683	HLA-DQB1		24	24	28	76		-0.716793	-0.773635	-0.417435	-0.648887	2.31078e-10
rs9469219	6	32766189		A_23_P42302	HLA-DQA2		24	24	28	76		-0.754487	-0.9167	-0.517914	-0.768618	5.23546e-16
rs9469219	6	32766189		A_24_P196827	HLA-DQA1		24	24	28	76		-0.745542	-0.900419	-0.562878	-0.76342	1.07509e-15
rs9469220	6	32766288		A_24_P239676	HLA-DQB1		24	24	28	76		0.738598	0.656987	0.442581	0.618775	2.56541e-09
rs9275224	6	32767856		A_23_P136683	HLA-DQB1		24	24	28	76		-0.800852	-0.826349	-0.744256	-0.790542	2.02095e-17
rs9275224	6	32767856		A_23_P30900	HLA-DQA1		24	24	28	76		-0.498212	-0.857464	-0.694206	-0.713102	4.9346e-13
rs9275224	6	32767856		A_23_P42302	HLA-DQA2		24	24	28	76		-0.724814	-0.799683	-0.678159	-0.735526	3.81641e-14
rs9275224	6	32767856		A_24_P196827	HLA-DQA1		24	24	28	76		-0.771714	-0.794554	-0.700552	-0.755516	3.10221e-15
rs9275224	6	32767856		A_24_P845223	HLA-DRB1		24	24	28	76		-0.62341	-0.678363	-0.583116	-0.627553	1.30611e-09
rs4713582	6	32768029		A_23_P136683	HLA-DQB1		24	24	28	76		-0.800852	-0.808752	-0.734474	-0.781089	8.60705e-17
rs4713582	6	32768029		A_23_P30900	HLA-DQA1		24	24	28	76		-0.498212	-0.841766	-0.734758	-0.719301	2.49295e-13
rs4713582	6	32768029		A_23_P42302	HLA-DQA2		24	24	28	76		-0.724814	-0.734536	-0.596638	-0.685606	8.31932e-12
rs4713582	6	32768029		A_24_P196827	HLA-DQA1		24	24	28	76		-0.771714	-0.698408	-0.575164	-0.684661	9.11751e-12
rs4713582	6	32768029		A_24_P845223	HLA-DRB1		24	24	28	76		-0.62341	-0.743793	-0.644349	-0.672653	2.83604e-11
rs2858324	6	32768353		A_23_P136683	HLA-DQB1		24	24	28	76		-0.734298	-0.778582	-0.584591	-0.702292	1.55652e-12
rs2858324	6	32768353		A_24_P239676	HLA-DQB1		24	24	28	76		-0.773941	-0.623303	-0.672885	-0.694485	3.45825e-12
rs9275245	6	32768921		A_23_P136683	HLA-DQB1		24	24	28	76		-0.800852	-0.826349	-0.744256	-0.790542	2.02095e-17
rs9275245	6	32768921		A_23_P30900	HLA-DQA1		24	24	28	76		-0.498212	-0.857464	-0.694206	-0.713102	4.9346e-13
rs9275245	6	32768921		A_23_P42302	HLA-DQA2		24	24	28	76		-0.724814	-0.799683	-0.678159	-0.735526	3.81641e-14
rs9275245	6	32768921		A_24_P196827	HLA-DQA1		24	24	28	76		-0.771714	-0.794554	-0.700552	-0.755516	3.10221e-15
rs9275245	6	32768921		A_24_P845223	HLA-DRB1		24	24	28	76		-0.62341	-0.678363	-0.583116	-0.627553	1.30611e-09
rs9275273	6	32770537		A_23_P136683	HLA-DQB1		24	24	28	76		0.802483	0.789784	0.602931	0.737214	3.115e-14
rs9275273	6	32770537		A_23_P42302	HLA-DQA2		24	24	28	76		0.84687	0.925996	0.724226	0.846986	5.36948e-22
rs9275273	6	32770537		A_24_P196827	HLA-DQA1		24	24	28	76		0.870846	0.898846	0.732458	0.842344	1.48628e-21
rs9275282	6	32770952		A_23_P136683	HLA-DQB1		24	24	28	76		0.800852	0.826349	0.744256	0.790542	2.02095e-17
rs9275282	6	32770952		A_23_P30900	HLA-DQA1		24	24	28	76		0.498212	0.857464	0.694206	0.713102	4.9346e-13
rs9275282	6	32770952		A_23_P42302	HLA-DQA2		24	24	28	76		0.724814	0.799683	0.678159	0.735526	3.81641e-14
rs9275282	6	32770952		A_24_P196827	HLA-DQA1		24	24	28	76		0.771714	0.794554	0.700552	0.755516	3.10221e-15
rs9275282	6	32770952		A_24_P845223	HLA-DRB1		24	24	28	76		0.62341	0.678363	0.583116	0.627553	1.30611e-09
rs9275288	6	32771181		A_23_P136683	HLA-DQB1		24	24	28	76		-0.800852	-0.826349	-0.744256	-0.790542	2.02095e-17
rs9275288	6	32771181		A_23_P30900	HLA-DQA1		24	24	28	76		-0.498212	-0.857464	-0.694206	-0.713102	4.9346e-13
rs9275288	6	32771181		A_23_P42302	HLA-DQA2		24	24	28	76		-0.724814	-0.799683	-0.678159	-0.735526	3.81641e-14
rs9275288	6	32771181		A_24_P196827	HLA-DQA1		24	24	28	76		-0.771714	-0.794554	-0.700552	-0.755516	3.10221e-15
rs9275288	6	32771181		A_24_P845223	HLA-DRB1		24	24	28	76		-0.62341	-0.678363	-0.583116	-0.627553	1.30611e-09
rs5000634	6	32771542		A_23_P136683	HLA-DQB1		24	24	28	76		-0.802483	-0.782458	-0.609539	-0.736204	3.51802e-14
rs5000634	6	32771542		A_23_P42302	HLA-DQA2		24	24	28	76		-0.84687	-0.879035	-0.663982	-0.807903	1.15154e-18
rs5000634	6	32771542		A_24_P196827	HLA-DQA1		24	24	28	76		-0.870846	-0.820266	-0.632056	-0.786449	3.81896e-17
rs3129720	6	32771609		A_23_P136683	HLA-DQB1		23	24	28	75		-0.748331	-0.771949	-0.584591	-0.704611	1.22189e-12
rs3129720	6	32771609		A_24_P239676	HLA-DQB1		23	24	28	75		-0.7992	-0.797437	-0.672885	-0.758025	2.22588e-15
rs6457617	6	32771829		A_23_P136683	HLA-DQB1		24	24	28	76		0.800852	0.808752	0.734474	0.781089	8.60705e-17
rs6457617	6	32771829		A_23_P30900	HLA-DQA1		24	24	28	76		0.498212	0.841766	0.734758	0.719301	2.49295e-13
rs6457617	6	32771829		A_23_P42302	HLA-DQA2		24	24	28	76		0.724814	0.734536	0.596638	0.685606	8.31932e-12
rs6457617	6	32771829		A_24_P196827	HLA-DQA1		24	24	28	76		0.771714	0.698408	0.575164	0.684661	9.11751e-12
rs6457617	6	32771829		A_24_P845223	HLA-DRB1		24	24	28	76		0.62341	0.743793	0.644349	0.672653	2.83604e-11
rs2647016	6	32771903		A_23_P136683	HLA-DQB1		24	24	28	76		0.734298	0.778582	0.584591	0.702292	1.55652e-12
rs2647016	6	32771903		A_24_P239676	HLA-DQB1		24	24	28	76		0.773941	0.623303	0.672885	0.694485	3.45825e-12
rs6457619	6	32771964		A_23_P136683	HLA-DQB1		24	24	27	75		-0.802483	-0.782458	-0.577421	-0.727721	9.57157e-14
rs6457619	6	32771964		A_23_P42302	HLA-DQA2		24	24	27	75		-0.84687	-0.879035	-0.623493	-0.798864	5.29995e-18
rs6457619	6	32771964		A_24_P196827	HLA-DQA1		24	24	27	75		-0.870846	-0.820266	-0.591036	-0.777056	1.56296e-16
rs6457621	6	32772095		A_23_P136683	HLA-DQB1		24	24	28	76		-0.802483	-0.782458	-0.609539	-0.736204	3.51802e-14
rs6457621	6	32772095		A_23_P42302	HLA-DQA2		24	24	28	76		-0.84687	-0.879035	-0.663982	-0.807903	1.15154e-18
rs6457621	6	32772095		A_24_P196827	HLA-DQA1		24	24	28	76		-0.870846	-0.820266	-0.632056	-0.786449	3.81896e-17
rs6457622	6	32772141		A_23_P136683	HLA-DQB1		24	24	28	76		-0.802483	-0.782458	-0.609539	-0.736204	3.51802e-14
rs6457622	6	32772141		A_23_P42302	HLA-DQA2		24	24	28	76		-0.84687	-0.879035	-0.663982	-0.807903	1.15154e-18
rs6457622	6	32772141		A_24_P196827	HLA-DQA1		24	24	28	76		-0.870846	-0.820266	-0.632056	-0.786449	3.81896e-17
rs7745040	6	32772310		A_23_P136683	HLA-DQB1		24	24	28	76		-0.802483	-0.782458	-0.609539	-0.736204	3.51802e-14
rs7745040	6	32772310		A_23_P42302	HLA-DQA2		24	24	28	76		-0.84687	-0.879035	-0.663982	-0.807903	1.15154e-18
rs7745040	6	32772310		A_24_P196827	HLA-DQA1		24	24	28	76		-0.870846	-0.820266	-0.632056	-0.786449	3.81896e-17
rs2647012	6	32772436		A_23_P136683	HLA-DQB1		24	24	28	76		-0.734298	-0.778582	-0.584591	-0.702292	1.55652e-12
rs2647012	6	32772436		A_24_P239676	HLA-DQB1		24	24	28	76		-0.773941	-0.623303	-0.672885	-0.694485	3.45825e-12
rs2395522	6	32772700		A_23_P136683	HLA-DQB1		24	24	28	76		0.800852	0.826349	0.744256	0.790542	2.02095e-17
rs2395522	6	32772700		A_23_P30900	HLA-DQA1		24	24	28	76		0.498212	0.857464	0.694206	0.713102	4.9346e-13
rs2395522	6	32772700		A_23_P42302	HLA-DQA2		24	24	28	76		0.724814	0.799683	0.678159	0.735526	3.81641e-14
rs2395522	6	32772700		A_24_P196827	HLA-DQA1		24	24	28	76		0.771714	0.794554	0.700552	0.755516	3.10221e-15
rs2395522	6	32772700		A_24_P845223	HLA-DRB1		24	24	28	76		0.62341	0.678363	0.583116	0.627553	1.30611e-09
rs2647003	6	32772858		A_23_P136683	HLA-DQB1		24	24	28	76		-0.734298	-0.778582	-0.584591	-0.702292	1.55652e-12
rs2647003	6	32772858		A_24_P239676	HLA-DQB1		24	24	28	76		-0.773941	-0.623303	-0.672885	-0.694485	3.45825e-12
rs9275309	6	32773236		A_23_P30900	HLA-DQA1		24	23	28	75		0.607215	0.614246	0.657812	0.628633	1.20034e-09
rs9275309	6	32773236		A_24_P845223	HLA-DRB1		24	23	28	75		0.685618	0.643549	0.776014	0.710352	6.64217e-13
rs2646998	6	32773345		A_23_P136683	HLA-DQB1		24	24	28	76		-0.734298	-0.778582	-0.584591	-0.702292	1.55652e-12
rs2646998	6	32773345		A_24_P239676	HLA-DQB1		24	24	28	76		-0.773941	-0.623303	-0.672885	-0.694485	3.45825e-12
rs9275316	6	32773894		A_23_P30900	HLA-DQA1		24	24	28	76		-0.607215	-0.623461	-0.657812	-0.631476	9.59332e-10
rs9275316	6	32773894		A_24_P845223	HLA-DRB1		24	24	28	76		-0.685618	-0.604166	-0.776014	-0.700111	1.95049e-12
rs9275319	6	32774273		A_24_P845223	HLA-DRB1		24	24	28	76		-0.587911	-0.456629	-0.763959	-0.628657	1.19804e-09
rs2856725	6	32774716		A_23_P136683	HLA-DQB1		24	24	28	76		0.734298	0.778582	0.584591	0.702292	1.55652e-12
rs2856725	6	32774716		A_24_P239676	HLA-DQB1		24	24	28	76		0.773941	0.623303	0.672885	0.694485	3.45825e-12
rs9275329	6	32774809		A_23_P30900	HLA-DQA1		24	24	28	76		0.607215	0.623461	0.657812	0.631476	9.59332e-10
rs9275329	6	32774809		A_24_P845223	HLA-DRB1		24	24	28	76		0.685618	0.604166	0.776014	0.700111	1.95049e-12
rs9275332	6	32774921		A_23_P30900	HLA-DQA1		24	24	28	76		0.607215	0.623461	0.657812	0.631476	9.59332e-10
rs9275332	6	32774921		A_24_P845223	HLA-DRB1		24	24	28	76		0.685618	0.604166	0.776014	0.700111	1.95049e-12
rs3135006	6	32775097		A_23_P136683	HLA-DQB1		24	24	28	76		-0.75105	-0.771949	-0.584591	-0.705596	1.1016e-12
rs3135006	6	32775097		A_24_P239676	HLA-DQB1		24	24	28	76		-0.801932	-0.797437	-0.672885	-0.759045	1.94256e-15
rs17427599	6	32775342		A_23_P30900	HLA-DQA1		24	24	28	76		0.67349	0.681096	0.503217	0.619666	2.39786e-09
rs17427599	6	32775342		A_24_P845223	HLA-DRB1		24	24	28	76		0.721126	0.618662	0.541547	0.628551	1.20806e-09
rs2856723	6	32775740		A_23_P136683	HLA-DQB1		24	24	27	75		-0.734298	-0.778582	-0.576219	-0.699927	1.9877e-12
rs2856723	6	32775740		A_24_P239676	HLA-DQB1		24	24	27	75		-0.773941	-0.623303	-0.678601	-0.696486	2.82518e-12
rs9275354	6	32775798		A_23_P30900	HLA-DQA1		24	24	28	76		-0.607215	-0.623461	-0.657812	-0.631476	9.59332e-10
rs9275354	6	32775798		A_24_P845223	HLA-DRB1		24	24	28	76		-0.685618	-0.604166	-0.776014	-0.700111	1.95049e-12
rs3135190	6	32775924		A_23_P136683	HLA-DQB1		24	24	28	76		-0.75105	-0.771949	-0.584591	-0.705596	1.1016e-12
rs3135190	6	32775924		A_24_P239676	HLA-DQB1		24	24	28	76		-0.801932	-0.797437	-0.672885	-0.759045	1.94256e-15
rs9275374	6	32776504		A_23_P30900	HLA-DQA1		24	24	28	76		0.607215	0.623461	0.657812	0.631476	9.59332e-10
rs9275374	6	32776504		A_24_P845223	HLA-DRB1		24	24	28	76		0.685618	0.604166	0.776014	0.700111	1.95049e-12
rs9275375	6	32776610		A_23_P30900	HLA-DQA1		24	24	28	76		0.607215	0.623461	0.657812	0.631476	9.59332e-10
rs9275375	6	32776610		A_24_P845223	HLA-DRB1		24	24	28	76		0.685618	0.604166	0.776014	0.700111	1.95049e-12
rs9275376	6	32776611		A_23_P30900	HLA-DQA1		24	24	28	76		0.607215	0.571336	0.6863	0.627569	1.30454e-09
rs9275376	6	32776611		A_24_P845223	HLA-DRB1		24	24	28	76		0.685618	0.652357	0.817957	0.733001	5.15658e-14
rs9275377	6	32776645		A_23_P30900	HLA-DQA1		24	24	28	76		-0.607215	-0.571336	-0.6863	-0.627569	1.30454e-09
rs9275377	6	32776645		A_24_P845223	HLA-DRB1		24	24	28	76		-0.685618	-0.652357	-0.817957	-0.733001	5.15658e-14
rs2858309	6	32776691		A_23_P136683	HLA-DQB1		24	24	28	76		0.734298	0.778582	0.584591	0.702292	1.55652e-12
rs2858309	6	32776691		A_24_P239676	HLA-DQB1		24	24	28	76		0.773941	0.623303	0.672885	0.694485	3.45825e-12
rs9275384	6	32776876		A_23_P30900	HLA-DQA1		24	24	28	76		-0.607215	-0.623461	-0.657812	-0.631476	9.59332e-10
rs9275384	6	32776876		A_24_P845223	HLA-DRB1		24	24	28	76		-0.685618	-0.604166	-0.776014	-0.700111	1.95049e-12
rs9275385	6	32776895		A_23_P30900	HLA-DQA1		24	24	28	76		0.607215	0.623461	0.657812	0.631476	9.59332e-10
rs9275385	6	32776895		A_24_P845223	HLA-DRB1		24	24	28	76		0.685618	0.604166	0.776014	0.700111	1.95049e-12
rs9275386	6	32776938		A_23_P30900	HLA-DQA1		24	24	28	76		0.607215	0.623461	0.657812	0.631476	9.59332e-10
rs9275386	6	32776938		A_24_P845223	HLA-DRB1		24	24	28	76		0.685618	0.604166	0.776014	0.700111	1.95049e-12
rs9275390	6	32777134		A_23_P30900	HLA-DQA1		24	24	28	76		-0.607215	-0.623461	-0.657812	-0.631476	9.59332e-10
rs9275390	6	32777134		A_24_P845223	HLA-DRB1		24	24	28	76		-0.685618	-0.604166	-0.776014	-0.700111	1.95049e-12
rs9275393	6	32777417		A_23_P30900	HLA-DQA1		24	24	28	76		0.607215	0.623461	0.657812	0.631476	9.59332e-10
rs9275393	6	32777417		A_24_P845223	HLA-DRB1		24	24	28	76		0.685618	0.604166	0.776014	0.700111	1.95049e-12
rs9275399	6	32777690		A_23_P30900	HLA-DQA1		24	24	28	76		-0.607215	-0.571336	-0.6863	-0.627569	1.30454e-09
rs9275399	6	32777690		A_24_P845223	HLA-DRB1		24	24	28	76		-0.685618	-0.652357	-0.817957	-0.733001	5.15658e-14
rs9275401	6	32777805		A_23_P30900	HLA-DQA1		24	24	28	76		-0.607215	-0.623461	-0.657812	-0.631476	9.59332e-10
rs9275401	6	32777805		A_24_P845223	HLA-DRB1		24	24	28	76		-0.685618	-0.604166	-0.776014	-0.700111	1.95049e-12
rs9275406	6	32777933		A_23_P30900	HLA-DQA1		24	24	28	76		0.607215	0.623461	0.657812	0.631476	9.59332e-10
rs9275406	6	32777933		A_24_P845223	HLA-DRB1		24	24	28	76		0.685618	0.604166	0.776014	0.700111	1.95049e-12
rs9275407	6	32778015		A_23_P30900	HLA-DQA1		24	24	28	76		0.607215	0.623461	0.657812	0.631476	9.59332e-10
rs9275407	6	32778015		A_24_P845223	HLA-DRB1		24	24	28	76		0.685618	0.604166	0.776014	0.700111	1.95049e-12
rs3135001	6	32778114		A_23_P136683	HLA-DQB1		24	24	28	76		-0.75105	-0.771949	-0.584591	-0.705596	1.1016e-12
rs3135001	6	32778114		A_24_P239676	HLA-DQB1		24	24	28	76		-0.801932	-0.797437	-0.672885	-0.759045	1.94256e-15
rs9275417	6	32778192		A_23_P30900	HLA-DQA1		24	24	28	76		-0.607215	-0.623461	-0.657812	-0.631476	9.59332e-10
rs9275417	6	32778192		A_24_P845223	HLA-DRB1		24	24	28	76		-0.685618	-0.604166	-0.776014	-0.700111	1.95049e-12
rs9275418	6	32778222		A_23_P30900	HLA-DQA1		24	24	28	76		-0.607215	-0.623461	-0.657812	-0.631476	9.59332e-10
rs9275418	6	32778222		A_24_P845223	HLA-DRB1		24	24	28	76		-0.685618	-0.604166	-0.776014	-0.700111	1.95049e-12
rs2856717	6	32778286		A_23_P136683	HLA-DQB1		24	24	28	76		-0.734298	-0.778582	-0.584591	-0.702292	1.55652e-12
rs2856717	6	32778286		A_24_P239676	HLA-DQB1		24	24	28	76		-0.773941	-0.623303	-0.672885	-0.694485	3.45825e-12
rs35406540	6	32778346		A_24_P845223	HLA-DRB1		24	24	28	76		-0.721126	-0.689391	-0.605732	-0.671495	3.1554e-11
rs2858305	6	32778442		A_23_P136683	HLA-DQB1		24	24	28	76		0.734298	0.778582	0.584591	0.702292	1.55652e-12
rs2858305	6	32778442		A_24_P239676	HLA-DQB1		24	24	28	76		0.773941	0.623303	0.672885	0.694485	3.45825e-12
rs9275421	6	32778455		A_23_P30900	HLA-DQA1		24	24	28	76		0.607215	0.623461	0.657812	0.631476	9.59332e-10
rs9275421	6	32778455		A_24_P845223	HLA-DRB1		24	24	28	76		0.685618	0.604166	0.776014	0.700111	1.95049e-12
rs35120848	6	32778473		A_24_P845223	HLA-DRB1		24	24	28	76		0.721126	0.689391	0.605732	0.671495	3.1554e-11
rs9275423	6	32778542		A_23_P30900	HLA-DQA1		24	24	28	76		0.607215	0.623461	0.657812	0.631476	9.59332e-10
rs9275423	6	32778542		A_24_P845223	HLA-DRB1		24	24	28	76		0.685618	0.604166	0.776014	0.700111	1.95049e-12
rs9275424	6	32778554		A_23_P30900	HLA-DQA1		24	24	28	76		-0.607215	-0.623461	-0.657812	-0.631476	9.59332e-10
rs9275424	6	32778554		A_24_P845223	HLA-DRB1		24	24	28	76		-0.685618	-0.604166	-0.776014	-0.700111	1.95049e-12
rs9275425	6	32778852		A_23_P30900	HLA-DQA1		24	24	28	76		0.607215	0.623461	0.657812	0.631476	9.59332e-10
rs9275425	6	32778852		A_24_P845223	HLA-DRB1		24	24	28	76		0.685618	0.604166	0.776014	0.700111	1.95049e-12
rs2647051	6	32778875		A_23_P136683	HLA-DQB1		24	24	28	76		-0.734298	-0.778582	-0.584591	-0.702292	1.55652e-12
rs2647051	6	32778875		A_24_P239676	HLA-DQB1		24	24	28	76		-0.773941	-0.623303	-0.672885	-0.694485	3.45825e-12
rs9275428	6	32778956		A_23_P30900	HLA-DQA1		24	24	28	76		-0.607215	-0.623461	-0.657812	-0.631476	9.59332e-10
rs9275428	6	32778956		A_24_P845223	HLA-DRB1		24	24	28	76		-0.685618	-0.604166	-0.776014	-0.700111	1.95049e-12
rs13192471	6	32779081		A_24_P845223	HLA-DRB1		24	24	28	76		-0.721126	-0.689391	-0.605732	-0.671495	3.1554e-11
rs9275432	6	32779163		A_23_P30900	HLA-DQA1		24	24	28	76		0.607215	0.623461	0.657812	0.631476	9.59332e-10
rs9275432	6	32779163		A_24_P845223	HLA-DRB1		24	24	28	76		0.685618	0.604166	0.776014	0.700111	1.95049e-12
rs1794275	6	32779226		A_24_P845223	HLA-DRB1		24	24	28	76		0.670621	0.607465	0.605732	0.627733	1.28791e-09
rs9275436	6	32779377		A_23_P30900	HLA-DQA1		24	24	28	76		0.607215	0.623461	0.657812	0.631476	9.59332e-10
rs9275436	6	32779377		A_24_P845223	HLA-DRB1		24	24	28	76		0.685618	0.604166	0.776014	0.700111	1.95049e-12
rs9275439	6	32779499		A_23_P30900	HLA-DQA1		24	24	28	76		-0.607215	-0.623461	-0.657812	-0.631476	9.59332e-10
rs9275439	6	32779499		A_24_P845223	HLA-DRB1		24	24	28	76		-0.685618	-0.604166	-0.776014	-0.700111	1.95049e-12
rs9275440	6	32779574		A_23_P30900	HLA-DQA1		24	24	28	76		0.607215	0.623461	0.657812	0.631476	9.59332e-10
rs9275440	6	32779574		A_24_P845223	HLA-DRB1		24	24	28	76		0.685618	0.604166	0.776014	0.700111	1.95049e-12
rs9275441	6	32779654		A_23_P30900	HLA-DQA1		24	24	28	76		0.607215	0.623461	0.657812	0.631476	9.59332e-10
rs9275441	6	32779654		A_24_P845223	HLA-DRB1		24	24	28	76		0.685618	0.604166	0.776014	0.700111	1.95049e-12
rs3134995	6	32780067		A_23_P136683	HLA-DQB1		24	24	28	76		-0.75105	-0.771949	-0.584591	-0.705596	1.1016e-12
rs3134995	6	32780067		A_24_P239676	HLA-DQB1		24	24	28	76		-0.801932	-0.797437	-0.672885	-0.759045	1.94256e-15
rs17499655	6	32780113		A_24_P845223	HLA-DRB1		24	24	28	76		0.721126	0.689391	0.605732	0.671495	3.1554e-11
rs9275468	6	32780390		A_23_P30900	HLA-DQA1		24	24	28	76		0.607215	0.571336	0.6863	0.627569	1.30454e-09
rs9275468	6	32780390		A_24_P845223	HLA-DRB1		24	24	28	76		0.685618	0.652357	0.817957	0.733001	5.15658e-14
rs9275471	6	32780469		A_23_P30900	HLA-DQA1		24	24	28	76		0.607215	0.571336	0.6863	0.627569	1.30454e-09
rs9275471	6	32780469		A_24_P845223	HLA-DRB1		24	24	28	76		0.685618	0.652357	0.817957	0.733001	5.15658e-14
rs9275475	6	32780534		A_23_P30900	HLA-DQA1		24	24	28	76		-0.607215	-0.571336	-0.6863	-0.627569	1.30454e-09
rs9275475	6	32780534		A_24_P845223	HLA-DRB1		24	24	28	76		-0.685618	-0.652357	-0.817957	-0.733001	5.15658e-14
rs9275483	6	32781029		A_23_P30900	HLA-DQA1		24	24	28	76		-0.607215	-0.571336	-0.6863	-0.627569	1.30454e-09
rs9275483	6	32781029		A_24_P845223	HLA-DRB1		24	24	28	76		-0.685618	-0.652357	-0.817957	-0.733001	5.15658e-14
rs9275596	6	32789609		A_23_P136683	HLA-DQB1		24	24	28	76		0.75105	0.771949	0.584591	0.705596	1.1016e-12
rs9275596	6	32789609		A_24_P239676	HLA-DQB1		24	24	28	76		0.801932	0.797437	0.672885	0.759045	1.94256e-15
rs3997854	6	32790893		A_23_P368067	TAP2		24	24	28	76		0.815403	0.337036	0.645182	0.63769	5.83194e-10
rs3104396	6	32793630		A_23_P368067	TAP2		24	24	28	76		0.775637	0.337036	0.645182	0.616891	2.95745e-09
rs3129736	6	32793931		A_23_P368067	TAP2		24	24	28	76		0.775637	0.337036	0.645182	0.616891	2.95745e-09
rs9275716	6	32796280		A_23_P368067	TAP2		24	24	28	76		-0.775637	-0.337036	-0.645182	-0.616891	2.95745e-09
rs9275765	6	32797302		A_23_P368067	TAP2		24	24	28	76		-0.775637	-0.337036	-0.645182	-0.616891	2.95745e-09
rs9275772	6	32797481		A_23_P368067	TAP2		24	24	28	76		-0.775637	-0.337036	-0.645182	-0.616891	2.95745e-09
rs9275784	6	32797812		A_23_P368067	TAP2		24	24	28	76		0.775637	0.337036	0.645182	0.616891	2.95745e-09
rs9275793	6	32798005		A_23_P368067	TAP2		24	24	28	76		0.775637	0.337036	0.645182	0.616891	2.95745e-09
rs9275817	6	32798470		A_23_P368067	TAP2		24	24	28	76		-0.775637	-0.337036	-0.645182	-0.616891	2.95745e-09
rs9275833	6	32798816		A_23_P368067	TAP2		24	24	28	76		0.775637	0.337036	0.645182	0.616891	2.95745e-09
rs2894285	6	32799718		A_23_P368067	TAP2		24	24	28	76		0.775637	0.337036	0.645182	0.616891	2.95745e-09
rs9275894	6	32799977		A_23_P368067	TAP2		24	24	28	76		-0.775637	-0.337036	-0.645182	-0.616891	2.95745e-09
rs9275915	6	32800471		A_23_P368067	TAP2		24	24	28	76		-0.775637	-0.337036	-0.645182	-0.616891	2.95745e-09
SNP6-32800565	6	32800565		A_23_P368067	TAP2		24	24	28	76		-0.775637	-0.337036	-0.645182	-0.616891	2.95745e-09
rs9275921	6	32800595		A_23_P368067	TAP2		24	24	28	76		-0.775637	-0.337036	-0.645182	-0.616891	2.95745e-09
rs9275926	6	32800723		A_23_P368067	TAP2		24	24	28	76		0.775637	0.337036	0.645182	0.616891	2.95745e-09
rs9275951	6	32801160		A_23_P368067	TAP2		24	24	28	76		-0.775637	-0.337036	-0.645182	-0.616891	2.95745e-09
rs9275968	6	32801544		A_23_P368067	TAP2		24	24	28	76		-0.775637	-0.375397	-0.645182	-0.625413	1.54275e-09
rs9275971	6	32801659		A_23_P368067	TAP2		24	24	28	76		-0.775637	-0.337036	-0.645182	-0.616891	2.95745e-09
rs9275974	6	32801730		A_23_P368067	TAP2		24	24	28	76		0.775637	0.337036	0.645182	0.616891	2.95745e-09
rs9275981	6	32801896		A_23_P368067	TAP2		24	24	28	76		-0.775637	-0.337036	-0.645182	-0.616891	2.95745e-09
rs9275991	6	32802220		A_23_P368067	TAP2		24	24	28	76		0.775637	0.337036	0.645182	0.616891	2.95745e-09
rs9276007	6	32802582		A_23_P368067	TAP2		24	24	28	76		-0.775637	-0.337036	-0.645182	-0.616891	2.95745e-09
rs9276014	6	32802716		A_23_P368067	TAP2		24	24	28	76		-0.775637	-0.337036	-0.645182	-0.616891	2.95745e-09
rs9276015	6	32802737		A_23_P368067	TAP2		24	24	27	75		0.775637	0.337036	0.639479	0.61467	3.49279e-09
rs9276017	6	32803000		A_23_P368067	TAP2		24	24	28	76		-0.775637	-0.337036	-0.645182	-0.616891	2.95745e-09
rs5029394	6	32803060		A_23_P368067	TAP2		24	24	28	76		-0.775637	-0.337036	-0.645182	-0.616891	2.95745e-09
rs5029393	6	32803146		A_23_P368067	TAP2		24	24	28	76		0.775637	0.337036	0.645182	0.616891	2.95745e-09
rs9276024	6	32803242		A_23_P368067	TAP2		24	24	28	76		-0.775637	-0.337036	-0.645182	-0.616891	2.95745e-09
rs9276033	6	32803353		A_23_P368067	TAP2		24	24	28	76		0.775637	0.337036	0.645182	0.616891	2.95745e-09
rs9276062	6	32804017		A_23_P368067	TAP2		24	24	28	76		0.775637	0.337036	0.645182	0.616891	2.95745e-09
rs9276071	6	32804332		A_23_P368067	TAP2		24	24	28	76		0.775637	0.337036	0.645182	0.616891	2.95745e-09
rs9276090	6	32804731		A_23_P368067	TAP2		24	24	28	76		-0.775637	-0.337036	-0.645182	-0.616891	2.95745e-09
rs9276160	6	32806399		A_23_P368067	TAP2		24	24	28	76		-0.775637	-0.337036	-0.645182	-0.616891	2.95745e-09
rs9276162	6	32806435		A_23_P368067	TAP2		24	24	28	76		0.775637	0.337036	0.645182	0.616891	2.95745e-09
rs7751699	6	32806877		A_23_P368067	TAP2		24	24	28	76		0.815403	0.337036	0.645182	0.63769	5.83194e-10
rs9276180	6	32807094		A_23_P368067	TAP2		24	24	28	76		-0.775637	-0.337036	-0.645182	-0.616891	2.95745e-09
rs9276228	6	32808678		A_23_P368067	TAP2		24	24	28	76		-0.775637	-0.337036	-0.645182	-0.616891	2.95745e-09
rs9276238	6	32809042		A_23_P368067	TAP2		24	24	28	76		-0.775637	-0.337036	-0.645182	-0.616891	2.95745e-09
rs9276278	6	32810448		A_23_P368067	TAP2		24	24	28	76		0.775637	0.337036	0.645182	0.616891	2.95745e-09
rs9276279	6	32810476		A_23_P368067	TAP2		24	24	28	76		0.815403	0.337036	0.645182	0.63769	5.83194e-10
rs9276280	6	32810505		A_23_P368067	TAP2		24	24	28	76		0.775637	0.337036	0.645182	0.616891	2.95745e-09
rs9276291	6	32810791		A_23_P368067	TAP2		24	24	28	76		-0.775637	-0.337036	-0.645182	-0.616891	2.95745e-09
rs9276296	6	32810908		A_23_P368067	TAP2		24	24	28	76		0.775637	0.337036	0.645182	0.616891	2.95745e-09
rs9276298	6	32810999		A_23_P368067	TAP2		24	24	28	76		0.815403	0.337036	0.645182	0.63769	5.83194e-10
rs9276301	6	32811164		A_23_P368067	TAP2		24	24	28	76		-0.775637	-0.337036	-0.645182	-0.616891	2.95745e-09
rs9276302	6	32811184		A_23_P368067	TAP2		23	24	28	75		-0.807206	-0.337036	-0.645182	-0.633174	8.38313e-10
rs9276319	6	32812980		A_23_P368067	TAP2		24	24	28	76		0.815403	0.337036	0.645182	0.63769	5.83194e-10
rs7773068	6	32814212		A_23_P368067	TAP2		24	24	28	76		0.815403	0.337036	0.645182	0.63769	5.83194e-10
rs7773694	6	32814312		A_23_P368067	TAP2		24	24	28	76		-0.815403	-0.337036	-0.645182	-0.63769	5.83194e-10
rs7755596	6	32814456		A_23_P368067	TAP2		24	24	28	76		0.815403	0.337036	0.645182	0.63769	5.83194e-10
rs7755597	6	32814458		A_23_P368067	TAP2		24	24	28	76		0.815403	0.337036	0.645182	0.63769	5.83194e-10
rs9276394	6	32816445		A_23_P368067	TAP2		24	24	28	76		0.815403	0.337036	0.645182	0.63769	5.83194e-10
rs9276396	6	32816714		A_23_P368067	TAP2		24	24	28	76		-0.815403	-0.337036	-0.645182	-0.63769	5.83194e-10
rs2051598	6	32817341		A_23_P368067	TAP2		24	24	28	76		0.815403	0.337036	0.645182	0.63769	5.83194e-10
rs5018343	6	32818097		A_23_P368067	TAP2		24	24	28	76		-0.775637	-0.337036	-0.645182	-0.616891	2.95745e-09
rs2213565	6	32821166		A_23_P368067	TAP2		24	24	28	76		0.815403	0.337036	0.645182	0.63769	5.83194e-10
rs2213573	6	32824000		A_23_P368067	TAP2		24	24	28	76		0.815403	0.337036	0.645182	0.63769	5.83194e-10
rs1383264	6	32847945		A_23_P368067	TAP2		24	24	28	76		0.815403	0.308983	0.584706	0.609728	5.03477e-09
rs2856995	6	32891315		A_23_P368067	TAP2		24	24	28	76		-0.735418	-0.588512	-0.508852	-0.615052	3.39452e-09
rs1383258	6	32891383		A_23_P45099	HLA-DRB5		24	24	28	76		-0.43424	-0.629347	-0.721154	-0.614392	3.56595e-09
rs2621326	6	32891874		A_23_P368067	TAP2		24	24	28	76		0.735418	0.588512	0.508852	0.615052	3.39452e-09
rs2071469	6	32892761		A_23_P368067	TAP2		24	24	28	76		0.800984	0.581075	0.487769	0.637483	5.93042e-10
rs1894408	6	32894811		A_23_P368067	TAP2		24	24	28	76		-0.783844	-0.562718	-0.449435	-0.612335	4.15467e-09
rs3763354	6	32894895		A_23_P368067	TAP2		24	24	28	76		0.847729	0.501882	0.728414	0.720789	2.11018e-13
rs1894407	6	32895014		A_23_P368067	TAP2		24	24	28	76		0.783844	0.562718	0.449435	0.612335	4.15467e-09
rs1894406	6	32895034		A_23_P368067	TAP2		24	24	28	76		0.800984	0.581075	0.487769	0.637483	5.93042e-10
rs4148876	6	32904770		A_23_P368067	TAP2		24	24	28	76		-0.847729	-0.501882	-0.728414	-0.720789	2.11018e-13
rs4148871	6	32911294		A_23_P368067	TAP2		24	24	28	76		-0.802247	-0.501882	-0.600774	-0.652124	1.75547e-10
rs4501465	6	33148285		A_24_P288836	HLA-DPB2		24	24	28	76		-0.724286	-0.682514	-0.499235	-0.637981	5.69616e-10
rs9357156	6	33149051		A_24_P288836	HLA-DPB2		24	24	28	76		0.724286	0.682514	0.421197	0.615815	3.20609e-09
rs9380340	6	33150269		A_24_P288836	HLA-DPB2		24	24	28	76		0.724286	0.682514	0.499235	0.637981	5.69616e-10
rs9394130	6	33150371		A_24_P288836	HLA-DPB2		24	24	28	76		-0.724286	-0.682514	-0.499235	-0.637981	5.69616e-10
rs9296073	6	33150529		A_24_P288836	HLA-DPB2		24	24	28	76		-0.724286	-0.682514	-0.499235	-0.637981	5.69616e-10
rs9296074	6	33150576		A_24_P288836	HLA-DPB2		24	24	28	76		0.724286	0.682514	0.499235	0.637981	5.69616e-10
rs2567279	6	33154640		A_23_P258769	HLA-DPB1		24	24	28	76		0.778517	0.802289	0.569763	0.724144	1.44358e-13
SNP6-33156664	6	33156664		A_23_P258769	HLA-DPB1		24	24	28	76		0.531298	0.864714	0.514625	0.670029	3.60901e-11
rs9277356	6	33156672		A_23_P258769	HLA-DPB1		24	24	28	76		-0.531298	-0.864714	-0.514625	-0.670029	3.60901e-11
rs7770370	6	33156899		A_24_P288836	HLA-DPB2		24	24	28	76		0.881122	0.744465	0.513598	0.739076	2.4852e-14
rs928976	6	33157189		A_23_P258769	HLA-DPB1		24	24	28	76		0.531298	0.864714	0.389532	0.636743	6.29587e-10
rs9378176	6	33157287		A_24_P288836	HLA-DPB2		24	24	28	76		0.881122	0.744465	0.602994	0.760087	1.68923e-15
rs9378177	6	33157362		A_24_P288836	HLA-DPB2		24	24	28	76		0.881122	0.744465	0.602994	0.760087	1.68923e-15
rs9277357	6	33157957		A_23_P258769	HLA-DPB1		24	24	28	76		-0.531298	-0.864714	-0.389532	-0.636743	6.29587e-10
rs9277378	6	33158257		A_23_P258769	HLA-DPB1		24	24	28	76		-0.531298	-0.864714	-0.389532	-0.636743	6.29587e-10
rs9277386	6	33158477		A_23_P258769	HLA-DPB1		24	24	28	76		-0.49192	-0.848271	-0.389532	-0.614622	3.50525e-09
rs3128961	6	33158720		A_23_P258769	HLA-DPB1		24	24	28	76		0.531298	0.864714	0.389532	0.636743	6.29587e-10
rs9277392	6	33158807		A_23_P258769	HLA-DPB1		24	24	28	76		0.531298	0.864714	0.514625	0.670029	3.60901e-11
rs9277395	6	33159029		A_23_P258769	HLA-DPB1		24	24	28	76		-0.531298	-0.864714	-0.514625	-0.670029	3.60901e-11
rs9277396	6	33159117		A_23_P258769	HLA-DPB1		24	24	28	76		0.531298	0.864714	0.514625	0.670029	3.60901e-11
rs9277409	6	33159602		A_23_P258769	HLA-DPB1		24	24	28	76		-0.531298	-0.864714	-0.514625	-0.670029	3.60901e-11
rs9277410	6	33159618		A_23_P258769	HLA-DPB1		24	24	28	76		0.531298	0.864714	0.514625	0.670029	3.60901e-11
rs9277419	6	33159755		A_23_P258769	HLA-DPB1		24	24	28	76		-0.531298	-0.864714	-0.514625	-0.670029	3.60901e-11
rs9277421	6	33159798		A_23_P258769	HLA-DPB1		24	24	28	76		0.531298	0.864714	0.514625	0.670029	3.60901e-11
rs9277426	6	33159888		A_23_P258769	HLA-DPB1		24	24	28	76		0.531298	0.864714	0.514625	0.670029	3.60901e-11
rs9277432	6	33160050		A_23_P258769	HLA-DPB1		24	24	28	76		0.531298	0.864714	0.514625	0.670029	3.60901e-11
rs9277437	6	33160228		A_23_P258769	HLA-DPB1		24	24	28	76		-0.531298	-0.864714	-0.514625	-0.670029	3.60901e-11
rs9277458	6	33161145		A_23_P258769	HLA-DPB1		24	24	28	76		-0.531298	-0.864714	-0.514625	-0.670029	3.60901e-11
rs9277462	6	33161249		A_23_P258769	HLA-DPB1		24	24	28	76		-0.531298	-0.864714	-0.514625	-0.670029	3.60901e-11
rs9277463	6	33161285		A_23_P258769	HLA-DPB1		24	24	28	76		0.531298	0.864714	0.514625	0.670029	3.60901e-11
rs9277464	6	33161330		A_23_P258769	HLA-DPB1		24	24	28	76		0.531298	0.864714	0.514625	0.670029	3.60901e-11
rs9277469	6	33161446		A_23_P258769	HLA-DPB1		24	24	28	76		0.531298	0.864714	0.514625	0.670029	3.60901e-11
SNP6-33161587	6	33161587		A_24_P288836	HLA-DPB2		24	24	28	76		-0.86597	-0.829077	-0.554884	-0.770067	4.26925e-16
rs9277471	6	33161660		A_23_P258769	HLA-DPB1		24	24	28	76		0.531298	0.864714	0.514625	0.670029	3.60901e-11
rs9277472	6	33161701		A_23_P258769	HLA-DPB1		24	24	28	76		-0.531298	-0.864714	-0.514625	-0.670029	3.60901e-11
rs9277477	6	33161750		A_23_P258769	HLA-DPB1		24	24	28	76		0.531298	0.864714	0.514625	0.670029	3.60901e-11
rs9277479	6	33161767		A_23_P258769	HLA-DPB1		24	24	28	76		-0.531298	-0.864714	-0.514625	-0.670029	3.60901e-11
rs9277480	6	33161790		A_23_P258769	HLA-DPB1		24	24	28	76		-0.531298	-0.864714	-0.514625	-0.670029	3.60901e-11
rs9277488	6	33161884		A_23_P258769	HLA-DPB1		24	24	28	76		0.531298	0.864714	0.514625	0.670029	3.60901e-11
rs9277492	6	33161960		A_23_P258769	HLA-DPB1		24	24	28	76		-0.531298	-0.864714	-0.514625	-0.670029	3.60901e-11
rs9277495	6	33162049		A_23_P258769	HLA-DPB1		24	24	28	76		0.531298	0.864714	0.514625	0.670029	3.60901e-11
rs9277518	6	33162280		A_23_P258769	HLA-DPB1		24	24	28	76		-0.531298	-0.864714	-0.514625	-0.670029	3.60901e-11
rs1042544	6	33162435		A_23_P258769	HLA-DPB1		24	24	28	76		-0.531298	-0.864714	-0.514625	-0.670029	3.60901e-11
rs9277533	6	33162699		A_23_P258769	HLA-DPB1		24	24	28	76		0.531298	0.864714	0.514625	0.670029	3.60901e-11
rs9277534	6	33162785		A_23_P258769	HLA-DPB1		24	24	28	76		-0.531298	-0.864714	-0.514625	-0.670029	3.60901e-11
rs9277535	6	33162839		A_23_P258769	HLA-DPB1		24	24	28	76		-0.531298	-0.864714	-0.514625	-0.670029	3.60901e-11
rs9277538	6	33163025		A_23_P258769	HLA-DPB1		24	24	28	76		-0.531298	-0.864714	-0.514625	-0.670029	3.60901e-11
rs9277539	6	33163057		A_23_P258769	HLA-DPB1		24	24	28	76		-0.531298	-0.864714	-0.450554	-0.652704	1.67061e-10
rs9277540	6	33163101		A_23_P258769	HLA-DPB1		24	24	27	75		-0.531298	-0.864714	-0.523601	-0.672516	2.87215e-11
rs9277541	6	33163136		A_23_P258769	HLA-DPB1		24	23	28	75		-0.531298	-0.877356	-0.514625	-0.679052	1.55938e-11
rs9277542	6	33163225		A_23_P258769	HLA-DPB1		24	24	28	76		-0.531298	-0.864714	-0.514625	-0.670029	3.60901e-11
rs9277546	6	33163324		A_23_P258769	HLA-DPB1		24	24	28	76		-0.531298	-0.864714	-0.514625	-0.670029	3.60901e-11
rs9277547	6	33163345		A_23_P258769	HLA-DPB1		24	24	28	76		0.531298	0.864714	0.514625	0.670029	3.60901e-11
rs9277548	6	33163368		A_23_P258769	HLA-DPB1		24	24	28	76		0.531298	0.864714	0.488046	0.662757	6.95094e-11
rs9277549	6	33163397		A_23_P258769	HLA-DPB1		24	24	28	76		-0.531298	-0.864714	-0.514625	-0.670029	3.60901e-11
rs9277550	6	33163465		A_23_P258769	HLA-DPB1		24	24	28	76		-0.531298	-0.864714	-0.514625	-0.670029	3.60901e-11
rs9277551	6	33163472		A_23_P258769	HLA-DPB1		24	24	28	76		0.531298	0.864714	0.514625	0.670029	3.60901e-11
rs9277554	6	33163516		A_23_P258769	HLA-DPB1		24	24	28	76		0.531298	0.864714	0.514625	0.670029	3.60901e-11
rs9277555	6	33163583		A_23_P258769	HLA-DPB1		24	24	28	76		0.531298	0.864714	0.488046	0.662757	6.95094e-11
rs3128963	6	33163758		A_23_P258769	HLA-DPB1		24	24	28	76		0.531298	0.864714	0.514625	0.670029	3.60901e-11
rs3128964	6	33163796		A_23_P258769	HLA-DPB1		24	24	28	76		-0.531298	-0.864714	-0.514625	-0.670029	3.60901e-11
rs5875436	6	33163822		A_23_P258769	HLA-DPB1		24	24	28	76		-0.531298	-0.864714	-0.514625	-0.670029	3.60901e-11
rs3117229	6	33164047		A_23_P258769	HLA-DPB1		24	24	28	76		0.531298	0.864714	0.514625	0.670029	3.60901e-11
rs3130186	6	33164185		A_23_P258769	HLA-DPB1		24	24	28	76		0.531298	0.864714	0.514625	0.670029	3.60901e-11
rs3128968	6	33164231		A_23_P258769	HLA-DPB1		24	24	28	76		0.531298	0.864714	0.468602	0.657516	1.10251e-10
rs3117228	6	33164413		A_23_P258769	HLA-DPB1		24	24	28	76		0.531298	0.864714	0.514625	0.670029	3.60901e-11
rs3091281	6	33164544		A_23_P258769	HLA-DPB1		24	24	28	76		-0.531298	-0.864714	-0.514625	-0.670029	3.60901e-11
rs9277557	6	33164672		A_23_P258769	HLA-DPB1		24	24	28	76		-0.531298	-0.864714	-0.514625	-0.670029	3.60901e-11
rs9277558	6	33164689		A_23_P258769	HLA-DPB1		24	24	28	76		0.531298	0.864714	0.514625	0.670029	3.60901e-11
rs9277560	6	33164716		A_23_P258769	HLA-DPB1		24	24	28	76		-0.531298	-0.864714	-0.488046	-0.662757	6.95094e-11
rs9277561	6	33164727		A_23_P258769	HLA-DPB1		24	24	28	76		-0.531298	-0.864714	-0.488046	-0.662757	6.95094e-11
rs9277565	6	33164875		A_23_P258769	HLA-DPB1		24	24	28	76		0.531298	0.864714	0.488046	0.662757	6.95094e-11
rs9277566	6	33164894		A_23_P258769	HLA-DPB1		24	24	28	76		0.531298	0.864714	0.514625	0.670029	3.60901e-11
rs3097649	6	33164940		A_24_P288836	HLA-DPB2		24	24	28	76		-0.86597	-0.829077	-0.554884	-0.770067	4.26925e-16
rs9277567	6	33164991		A_23_P258769	HLA-DPB1		24	24	28	76		-0.531298	-0.864714	-0.488046	-0.662757	6.95094e-11
rs9277568	6	33165033		A_23_P258769	HLA-DPB1		24	24	28	76		-0.531298	-0.864714	-0.514625	-0.670029	3.60901e-11
rs3130188	6	33165154		A_23_P258769	HLA-DPB1		24	24	28	76		-0.531298	-0.864714	-0.514625	-0.670029	3.60901e-11
rs3091282	6	33165176		A_23_P258769	HLA-DPB1		24	24	28	76		0.531298	0.864714	0.514625	0.670029	3.60901e-11
rs3091283	6	33165191		A_23_P258769	HLA-DPB1		24	24	28	76		0.531298	0.864714	0.488046	0.662757	6.95094e-11
rs3097650	6	33165418		A_23_P258769	HLA-DPB1		24	24	28	76		0.531298	0.864714	0.389532	0.636743	6.29587e-10
rs3097651	6	33165629		A_23_P258769	HLA-DPB1		24	24	28	76		0.531298	0.864714	0.377239	0.633576	8.1185e-10
rs3117226	6	33165637		A_23_P258769	HLA-DPB1		24	24	28	76		0.531298	0.864714	0.377239	0.633576	8.1185e-10
rs3117225	6	33165689		A_23_P258769	HLA-DPB1		24	24	28	76		0.46043	0.864714	0.514625	0.653327	1.58366e-10
rs3097652	6	33165813		A_23_P258769	HLA-DPB1		24	24	28	76		0.531298	0.864714	0.514625	0.670029	3.60901e-11
rs1367730	6	33166092		A_23_P258769	HLA-DPB1		24	24	28	76		0.531298	0.864714	0.488046	0.662757	6.95094e-11
rs1367729	6	33166246		A_23_P258769	HLA-DPB1		24	24	28	76		-0.531298	-0.864714	-0.488046	-0.662757	6.95094e-11
rs2395312	6	33166414		A_23_P258769	HLA-DPB1		24	24	28	76		0.531298	0.864714	0.488046	0.662757	6.95094e-11
rs2068204	6	33166696		A_24_P288836	HLA-DPB2		24	24	28	76		-0.86597	-0.829077	-0.554884	-0.770067	4.26925e-16
rs3128972	6	33166752		A_23_P258769	HLA-DPB1		24	24	28	76		-0.531298	-0.864714	-0.488046	-0.662757	6.95094e-11
rs10484569	6	33166930		A_24_P288836	HLA-DPB2		24	24	28	76		-0.86597	-0.829077	-0.554884	-0.770067	4.26925e-16
rs2179919	6	33167240		A_23_P258769	HLA-DPB1		24	24	28	76		-0.531298	-0.864714	-0.488046	-0.662757	6.95094e-11
rs3128917	6	33167974		A_23_P258769	HLA-DPB1		24	24	28	76		-0.531298	-0.864714	-0.488046	-0.662757	6.95094e-11
rs2281388	6	33168096		A_24_P288836	HLA-DPB2		24	24	28	76		-0.86597	-0.829077	-0.602994	-0.780706	9.11322e-17
rs2295119	6	33168848		A_23_P258769	HLA-DPB1		24	24	28	76		-0.675494	-0.644723	-0.510964	-0.610023	4.92687e-09
rs3117222	6	33168927		A_23_P258769	HLA-DPB1		24	24	28	76		0.601206	0.763754	0.488046	0.625174	1.57167e-09
rs3130190	6	33169668		A_23_P258769	HLA-DPB1		24	24	28	76		-0.601206	-0.763754	-0.488046	-0.625174	1.57167e-09
rs3130191	6	33169849		A_23_P258769	HLA-DPB1		24	24	28	76		-0.601206	-0.763754	-0.488046	-0.625174	1.57167e-09
rs3117221	6	33169925		A_23_P258769	HLA-DPB1		24	24	28	76		0.601206	0.763754	0.488046	0.625174	1.57167e-09
rs3130195	6	33170559		A_23_P258769	HLA-DPB1		24	24	28	76		-0.601206	-0.763754	-0.488046	-0.625174	1.57167e-09
rs3117219	6	33170565		A_23_P258769	HLA-DPB1		24	24	28	76		0.601206	0.780846	0.488046	0.633257	8.32786e-10
rs2395314	6	33170651		A_23_P258769	HLA-DPB1		24	24	28	76		0.601206	0.763754	0.488046	0.625174	1.57167e-09
rs2144016	6	33170800		A_23_P258769	HLA-DPB1		24	24	28	76		-0.601206	-0.763754	-0.488046	-0.625174	1.57167e-09
rs2144015	6	33170867		A_23_P258769	HLA-DPB1		24	24	28	76		0.601206	0.763754	0.488046	0.625174	1.57167e-09
rs2179916	6	33171174		A_23_P258769	HLA-DPB1		24	24	28	76		-0.601206	-0.763754	-0.488046	-0.625174	1.57167e-09
rs3130197	6	33171250		A_23_P258769	HLA-DPB1		24	24	28	76		0.601206	0.763754	0.488046	0.625174	1.57167e-09
rs3117216	6	33171381		A_23_P258769	HLA-DPB1		24	24	28	76		-0.601206	-0.763754	-0.514625	-0.633078	8.44752e-10
rs3130198	6	33171909		A_23_P258769	HLA-DPB1		24	24	28	76		-0.601206	-0.763754	-0.488046	-0.625174	1.57167e-09
rs3117213	6	33172583		A_23_P258769	HLA-DPB1		24	24	28	76		0.601206	0.763754	0.488046	0.625174	1.57167e-09
rs7757520	6	33172764		A_23_P258769	HLA-DPB1		24	24	28	76		-0.601206	-0.763754	-0.488046	-0.625174	1.57167e-09
rs2395319	6	33175189		A_23_P258769	HLA-DPB1		24	24	28	76		0.601206	0.763754	0.488046	0.625174	1.57167e-09
rs2395321	6	33175614		A_23_P258769	HLA-DPB1		24	24	28	76		-0.601206	-0.763754	-0.488046	-0.625174	1.57167e-09
rs3128923	6	33179300		A_23_P258769	HLA-DPB1		24	24	28	76		0.601206	0.763754	0.488046	0.625174	1.57167e-09
rs4282438	6	33180150		A_24_P288836	HLA-DPB2		24	24	28	76		0.86597	0.829077	0.554884	0.770067	4.26925e-16
rs2064479	6	33180218		A_23_P258769	HLA-DPB1		24	24	28	76		0.601206	0.763754	0.488046	0.625174	1.57167e-09
rs4412248	6	33180393		A_24_P288836	HLA-DPB2		24	24	28	76		0.86597	0.829077	0.602994	0.780706	9.11322e-17
rs9296079	6	33180517		A_24_P288836	HLA-DPB2		24	24	28	76		-0.86597	-0.829077	-0.554884	-0.770067	4.26925e-16
rs2064476	6	33181300		A_23_P258769	HLA-DPB1		24	24	28	76		-0.601206	-0.763754	-0.514625	-0.633078	8.44752e-10
rs9368752	6	33181882		A_24_P288836	HLA-DPB2		24	24	28	76		-0.86597	-0.829077	-0.602994	-0.780706	9.11322e-17
rs9277621	6	33184487		A_23_P258769	HLA-DPB1		24	24	28	76		-0.675494	-0.644723	-0.510964	-0.610023	4.92687e-09
rs9296080	6	33184517		A_24_P288836	HLA-DPB2		24	24	28	76		-0.86597	-0.829077	-0.554884	-0.770067	4.26925e-16
rs9296081	6	33184639		A_24_P288836	HLA-DPB2		24	24	27	75		-0.86597	-0.829077	-0.529267	-0.76457	9.18301e-16
rs6457713	6	33185754		A_24_P288836	HLA-DPB2		24	24	28	76		-0.86597	-0.829077	-0.554884	-0.770067	4.26925e-16
rs9380342	6	33186551		A_24_P288836	HLA-DPB2		24	24	28	76		-0.86597	-0.829077	-0.602994	-0.780706	9.11322e-17
rs9380343	6	33187144		A_24_P288836	HLA-DPB2		24	24	28	76		-0.86597	-0.829077	-0.554884	-0.770067	4.26925e-16
rs12174662	6	33187363		A_24_P288836	HLA-DPB2		24	24	28	76		-0.86597	-0.829077	-0.602994	-0.780706	9.11322e-17
rs6937034	6	33187744		A_24_P288836	HLA-DPB2		24	24	28	76		0.86597	0.829077	0.602994	0.780706	9.11322e-17
rs9348906	6	33188338		A_24_P288836	HLA-DPB2		24	24	28	76		0.86597	0.829077	0.554884	0.770067	4.26925e-16
rs9348907	6	33189876		A_24_P288836	HLA-DPB2		24	24	28	76		-0.735036	-0.798821	-0.533167	-0.697112	2.65106e-12
rs6457715	6	33191166		A_24_P288836	HLA-DPB2		24	24	28	76		0.611672	0.84385	0.356488	0.636275	6.53811e-10
rs3117033	6	33196024		A_24_P288836	HLA-DPB2		24	24	28	76		-0.611672	-0.84385	-0.356488	-0.636275	6.53811e-10
rs4713607	6	33198814		A_24_P288836	HLA-DPB2		24	24	28	76		0.611672	0.84385	0.356488	0.636275	6.53811e-10
rs3117021	6	33200027		A_24_P288836	HLA-DPB2		24	24	28	76		-0.611672	-0.84385	-0.356488	-0.636275	6.53811e-10
rs3129275	6	33202236		A_24_P288836	HLA-DPB2		24	24	28	76		0.611672	0.84385	0.297444	0.621547	2.07765e-09
rs3117020	6	33202366		A_24_P288836	HLA-DPB2		24	24	28	76		0.611672	0.84385	0.356488	0.636275	6.53811e-10
rs3130233	6	33203154		A_24_P288836	HLA-DPB2		24	24	28	76		-0.611672	-0.84385	-0.356488	-0.636275	6.53811e-10
rs3130234	6	33203987		A_24_P288836	HLA-DPB2		24	24	28	76		-0.611672	-0.84385	-0.356488	-0.636275	6.53811e-10
rs3117008	6	33204252		A_24_P288836	HLA-DPB2		24	24	28	76		0.611672	0.84385	0.356488	0.636275	6.53811e-10
rs3117005	6	33204733		A_24_P288836	HLA-DPB2		24	24	28	76		-0.611672	-0.84385	-0.356488	-0.636275	6.53811e-10
rs3116998	6	33205209		A_24_P288836	HLA-DPB2		24	24	28	76		0.611672	0.84385	0.356488	0.636275	6.53811e-10
rs9391753	6	33206837		A_24_P288836	HLA-DPB2		24	24	28	76		0.591996	0.84385	0.293384	0.614512	3.5341e-09
rs12529868	6	33210895		A_24_P288836	HLA-DPB2		24	24	28	76		0.611672	0.84385	0.293384	0.62054	2.24356e-09
rs7750082	6	33211203		A_24_P288836	HLA-DPB2		24	24	28	76		-0.611672	-0.84385	-0.293384	-0.62054	2.24356e-09
rs7750231	6	33211289		A_24_P288836	HLA-DPB2		24	24	28	76		-0.611672	-0.84385	-0.293384	-0.62054	2.24356e-09
rs7750000	6	33211299		A_24_P288836	HLA-DPB2		24	24	28	76		-0.611672	-0.84385	-0.293384	-0.62054	2.24356e-09
rs9366816	6	33212153		A_24_P288836	HLA-DPB2		24	24	28	76		0.611672	0.84385	0.293384	0.62054	2.24356e-09
rs13437000	6	33213042		A_24_P288836	HLA-DPB2		24	24	28	76		0.611672	0.84385	0.353375	0.635494	6.96253e-10
rs9296088	6	33233720		A_24_P288836	HLA-DPB2		24	24	28	76		0.735036	0.808496	0.495976	0.691928	4.46705e-12
rs2235499	6	33237942		A_24_P288836	HLA-DPB2		24	24	28	76		-0.735036	-0.808496	-0.469233	-0.685173	8.67651e-12
rs6938061	6	37782317		A_24_P314640	MDGA1		24	24	28	76		-0.708391	-0.87315	-0.687407	-0.767756	5.90603e-16
rs11756091	6	39390784		A_23_P42128	KCNK17		24	24	28	76		0.681055	0.601002	0.622606	0.635448	6.98845e-10
rs3734618	6	39392162		A_23_P42128	KCNK17		24	24	28	76		-0.681055	-0.601002	-0.622606	-0.635448	6.98845e-10
rs1968871	6	41293408		A_24_P655458	TREML4		24	24	28	76		-0.823135	-0.907812	-0.545282	-0.790251	2.11551e-17
rs9349180	6	41293452		A_24_P655458	TREML4		24	24	28	76		0.823135	0.907812	0.698911	0.822826	7.69588e-20
rs6901021	6	41303008		A_24_P655458	TREML4		24	24	28	76		-0.913463	-0.907812	-0.78315	-0.875317	4.68416e-25
rs1872241	6	41303881		A_24_P655458	TREML4		24	24	28	76		-0.913463	-0.907812	-0.78315	-0.875317	4.68416e-25
rs9369265	6	41304583		A_24_P655458	TREML4		24	24	28	76		-0.913463	-0.907812	-0.78315	-0.875317	4.68416e-25
rs2101269	6	41304705		A_24_P655458	TREML4		24	24	28	76		0.913463	0.907812	0.78315	0.875317	4.68416e-25
rs7769759	6	41305835		A_24_P655458	TREML4		24	24	28	76		0.913463	0.907812	0.78315	0.875317	4.68416e-25
rs2234185	6	43005052		A_23_P42144	PEX6		24	24	28	76		0.784297	0.694322	0.355426	0.629706	1.10329e-09
rs6941212	6	43023898		A_23_P42144	PEX6		24	24	28	76		0.656676	0.59488	0.585517	0.611946	4.27586e-09
rs11752813	6	43035995		A_23_P42144	PEX6		24	24	28	76		-0.656676	-0.59488	-0.585517	-0.611946	4.27586e-09
rs10948059	6	43036439		A_23_P42144	PEX6		24	24	28	76		-0.656676	-0.59488	-0.611089	-0.621046	2.15872e-09
rs2296804	6	43039239		A_23_P42144	PEX6		24	24	28	76		-0.910333	-0.929466	-0.848811	-0.89894	3.05605e-28
rs1129187	6	43040178		A_23_P42144	PEX6		24	24	28	76		-0.656676	-0.59488	-0.585517	-0.611946	4.27586e-09
rs2395943	6	43048651		A_23_P42144	PEX6		24	24	28	76		0.910333	0.929466	0.848811	0.89894	3.05605e-28
SNP6-43050757	6	43050757		A_23_P42144	PEX6		24	24	28	76		0.656676	0.59488	0.585517	0.611946	4.27586e-09
rs13199873	6	43148346		A_23_P42144	PEX6		24	24	28	76		0.854567	0.702451	0.606493	0.733605	4.7999e-14
rs2007950	6	43157439		A_23_P42144	PEX6		24	24	28	76		0.854567	0.702451	0.606493	0.733605	4.7999e-14
rs3729617	6	43158802		A_23_P42144	PEX6		24	24	28	76		-0.854567	-0.624774	-0.564801	-0.700915	1.79515e-12
rs3734512	6	74161140		A_23_P156445	DDX43		24	24	28	76		-0.434229	-0.643544	-0.710907	-0.614258	3.60179e-09
rs930806	6	74161289		A_23_P156445	DDX43		24	24	28	76		-0.434229	-0.643544	-0.710907	-0.614258	3.60179e-09
rs4574603	6	87873624		A_23_P418431	C6orf164		24	24	28	76		-0.488885	-0.791754	-0.590811	-0.640352	4.69578e-10
rs2031521	6	87878340		A_23_P418431	C6orf164		24	24	28	76		-0.488885	-0.791754	-0.590811	-0.640352	4.69578e-10
rs6454581	6	87890787		A_23_P418431	C6orf164		24	24	28	76		0.49305	0.791754	0.590811	0.641373	4.31882e-10
rs9353455	6	87900084		A_23_P418431	C6orf164		24	24	28	76		-0.49305	-0.791754	-0.590811	-0.641373	4.31882e-10
rs6907805	6	87912722		A_23_P418431	C6orf164		24	24	28	76		-0.49305	-0.791754	-0.590811	-0.641373	4.31882e-10
rs1925689	6	87920070		A_23_P418431	C6orf164		24	24	28	76		-0.49305	-0.791754	-0.590811	-0.641373	4.31882e-10
rs1886751	6	87927538		A_23_P418431	C6orf164		24	24	27	75		-0.49305	-0.791754	-0.591271	-0.641526	4.26486e-10
rs9444479	6	87929421		A_23_P418431	C6orf164		24	24	28	76		0.49305	0.791754	0.590811	0.641373	4.31882e-10
rs7739034	6	87942905		A_23_P418431	C6orf164		24	24	28	76		0.49305	0.791754	0.590811	0.641373	4.31882e-10
rs4706289	6	87943964		A_23_P418431	C6orf164		24	24	28	76		0.49305	0.791754	0.590811	0.641373	4.31882e-10
rs6904310	6	87948679		A_23_P418431	C6orf164		24	24	28	76		0.49305	0.791754	0.590811	0.641373	4.31882e-10
rs1080595	6	87951275		A_23_P418431	C6orf164		24	24	28	76		-0.49305	-0.791754	-0.590811	-0.641373	4.31882e-10
rs4707351	6	87986023		A_23_P418431	C6orf164		24	24	28	76		-0.49305	-0.791754	-0.590811	-0.641373	4.31882e-10
rs7774603	6	87993744		A_23_P418431	C6orf164		24	24	28	76		0.49305	0.791754	0.590811	0.641373	4.31882e-10
rs9353465	6	88013005		A_23_P418431	C6orf164		24	24	28	76		0.49305	0.791754	0.590811	0.641373	4.31882e-10
rs9362415	6	88025284		A_23_P418431	C6orf164		24	24	28	76		0.49305	0.791754	0.590811	0.641373	4.31882e-10
rs3734187	6	88026456		A_23_P418431	C6orf164		24	24	28	76		-0.49305	-0.791754	-0.590811	-0.641373	4.31882e-10
rs3812132	6	88027020		A_23_P418431	C6orf164		24	24	28	76		-0.49305	-0.791754	-0.556323	-0.630086	1.07069e-09
rs4707356	6	88032792		A_23_P418431	C6orf164		24	24	28	76		-0.49305	-0.791754	-0.590811	-0.641373	4.31882e-10
rs6916994	6	88047955		A_23_P418431	C6orf164		24	24	28	76		-0.49305	-0.791754	-0.590811	-0.641373	4.31882e-10
rs3812130	6	88050480		A_23_P418431	C6orf164		24	24	28	76		-0.49305	-0.791754	-0.590811	-0.641373	4.31882e-10
rs6934603	6	88050734		A_23_P418431	C6orf164		24	24	28	76		0.49305	0.791754	0.590811	0.641373	4.31882e-10
rs4707358	6	88051291		A_23_P418431	C6orf164		24	24	28	76		-0.49305	-0.791754	-0.590811	-0.641373	4.31882e-10
rs451465	6	88100091		A_23_P418431	C6orf164		24	24	28	76		-0.49305	-0.791754	-0.590811	-0.641373	4.31882e-10
rs183599	6	88117743		A_23_P418431	C6orf164		24	24	28	76		0.49305	0.791754	0.602788	0.64539	3.09804e-10
rs12524639	6	109816152		A_23_P82162	SMPD2		24	24	28	76		0.696354	0.411315	0.691046	0.618666	2.58674e-09
rs9487100	6	109857103		A_23_P82162	SMPD2		24	24	28	76		-0.696354	-0.411315	-0.691046	-0.618666	2.58674e-09
rs1048203	6	109868929		A_23_P82162	SMPD2		24	24	28	76		-0.696354	-0.411315	-0.691046	-0.618666	2.58674e-09
SNP6-109874624	6	109874624		A_23_P82162	SMPD2		24	24	28	76		-0.696354	-0.411315	-0.691046	-0.618666	2.58674e-09
rs2281038	6	135273206		A_23_P214944	ALDH8A1		24	24	28	76		-0.785158	-0.478726	-0.5624	-0.625135	1.57633e-09
rs4646880	6	135279379		A_23_P214944	ALDH8A1		24	24	28	76		-0.835772	-0.462537	-0.518146	-0.635517	6.94975e-10
rs2072827	6	135295296		A_23_P214944	ALDH8A1		24	24	28	76		-0.822864	-0.577659	-0.530306	-0.660532	8.46384e-11
SNP6-135298449	6	135298449		A_23_P214944	ALDH8A1		24	24	28	76		-0.832993	-0.577659	-0.54596	-0.670718	3.38841e-11
rs4646871	6	135307310		A_23_P214944	ALDH8A1		24	24	28	76		0.837777	0.646002	0.54596	0.691913	4.47402e-12
rs4646868	6	135313639		A_23_P214944	ALDH8A1		24	24	28	76		-0.837777	-0.671807	-0.54596	-0.699348	2.10957e-12
rs4267967	6	135314170		A_23_P214944	ALDH8A1		24	24	28	76		-0.837777	-0.671807	-0.54596	-0.699348	2.10957e-12
SNP6-135315925	6	135315925		A_23_P214944	ALDH8A1		24	24	28	76		-0.837777	-0.681629	-0.54596	-0.70226	1.56172e-12
rs4440481	6	135318389		A_23_P214944	ALDH8A1		24	24	28	76		-0.837777	-0.671807	-0.54596	-0.699348	2.10957e-12
SNP6-135323488	6	135323488		A_23_P214944	ALDH8A1		24	24	28	76		0.837777	0.671807	0.54596	0.699348	2.10957e-12
rs9389248	6	135324349		A_23_P214944	ALDH8A1		24	24	28	76		-0.837777	-0.671807	-0.45062	-0.674627	2.36208e-11
rs4475342	6	135325041		A_23_P214944	ALDH8A1		24	24	28	76		-0.837777	-0.671807	-0.54596	-0.699348	2.10957e-12
rs9399129	6	135326841		A_23_P214944	ALDH8A1		24	24	28	76		0.837777	0.671807	0.54596	0.699348	2.10957e-12
SNP6-135335058	6	135335058		A_23_P214944	ALDH8A1		24	24	28	76		0.837777	0.671807	0.54596	0.699348	2.10957e-12
SNP6-135335205	6	135335205		A_23_P214944	ALDH8A1		24	24	28	76		-0.837777	-0.671807	-0.54596	-0.699348	2.10957e-12
SNP6-135335338	6	135335338		A_23_P214944	ALDH8A1		24	24	28	76		-0.837777	-0.671807	-0.54596	-0.699348	2.10957e-12
SNP6-135335952	6	135335952		A_23_P214944	ALDH8A1		24	23	28	75		-0.837777	-0.681192	-0.54596	-0.70213	1.58301e-12
SNP6-135336694	6	135336694		A_23_P214944	ALDH8A1		24	24	28	76		0.837777	0.671807	0.54596	0.699348	2.10957e-12
SNP6-135338656	6	135338656		A_23_P214944	ALDH8A1		24	24	28	76		-0.837777	-0.671807	-0.54596	-0.699348	2.10957e-12
SNP6-135339851	6	135339851		A_23_P214944	ALDH8A1		24	24	28	76		-0.837777	-0.671807	-0.54596	-0.699348	2.10957e-12
SNP6-135349433	6	135349433		A_23_P214944	ALDH8A1		24	24	28	76		-0.837777	-0.671807	-0.54596	-0.699348	2.10957e-12
SNP6-135351633	6	135351633		A_23_P214944	ALDH8A1		24	24	28	76		-0.837777	-0.671807	-0.54596	-0.699348	2.10957e-12
SNP6-135352239	6	135352239		A_23_P214944	ALDH8A1		24	24	28	76		0.837777	0.671807	0.54596	0.699348	2.10957e-12
SNP6-135355687	6	135355687		A_23_P214944	ALDH8A1		24	24	28	76		0.837777	0.671807	0.54596	0.699348	2.10957e-12
rs6909975	6	135357263		A_23_P214944	ALDH8A1		24	24	28	76		0.837777	0.671807	0.54596	0.699348	2.10957e-12
[truncated: 1,886 more rows]
